# Supplementary material for: Cyclic adenosine monophosphate/phosphodiesterase 4 pathway associated with immune infiltration and PD-L1 expression in lung adenocarcinoma cells
Source: Front Oncol. 2022 Aug 1;12:904969. doi: 10.3389/fonc.2022.904969 (PMC9376450; doi:10.3389/fonc.2022.904969)
Supplement: Supplementary file 1 [file DataSheet_1.zip]

Archive with 2 entries (2 files):
- attached table 4.wsp
- __MACOSX/._attached table 4.wsp
