# Supplementary material for: Cyclic adenosine monophosphate/phosphodiesterase 4 pathway associated with immune infiltration and PD-L1 expression in lung adenocarcinoma cells
Source: Front Oncol. 2022 Aug 1;12:904969. doi: 10.3389/fonc.2022.904969 (PMC9376450; doi:10.3389/fonc.2022.904969)
Supplement: Supplementary file 2 [file DataSheet_2.zip]

Archive with 27 entries (26 files):
- μ╡üμ░ÅσÄƒσoïΦ╡äμûÖ/
- μ╡üμ░ÅσÄƒσoïΦ╡äμûÖ/m-jq 22
- __MACOSX/μ╡üμ░ÅσÄƒσoïΦ╡äμûÖ/._m-jq 22
- μ╡üμ░ÅσÄƒσoïΦ╡äμûÖ/m-f 3
- __MACOSX/μ╡üμ░ÅσÄƒσoïΦ╡äμûÖ/._m-f 3
- μ╡üμ░ÅσÄƒσoïΦ╡äμûÖ/m-fc 4
- __MACOSX/μ╡üμ░ÅσÄƒσoïΦ╡äμûÖ/._m-fc 4
- μ╡üμ░ÅσÄƒσoïΦ╡äμûÖ/.DS_Store
- __MACOSX/μ╡üμ░ÅσÄƒσoïΦ╡äμûÖ/._.DS_Store
- μ╡üμ░ÅσÄƒσoïΦ╡äμûÖ/m-ifn 11
- __MACOSX/μ╡üμ░ÅσÄƒσoïΦ╡äμûÖ/._m-ifn 11
- μ╡üμ░ÅσÄƒσoïΦ╡äμûÖ/m-z-c 6
- __MACOSX/μ╡üμ░ÅσÄƒσoïΦ╡äμûÖ/._m-z-c 6
- μ╡üμ░ÅσÄƒσoïΦ╡äμûÖ/m-sq 7
- __MACOSX/μ╡üμ░ÅσÄƒσoïΦ╡äμûÖ/._m-sq 7
- μ╡üμ░ÅσÄƒσoïΦ╡äμûÖ/m-dmso-c 2
- __MACOSX/μ╡üμ░ÅσÄƒσoïΦ╡äμûÖ/._m-dmso-c 2
- μ╡üμ░ÅσÄƒσoïΦ╡äμûÖ/m-z-5
- __MACOSX/μ╡üμ░ÅσÄƒσoïΦ╡äμûÖ/._m-z-5
- μ╡üμ░ÅσÄƒσoïΦ╡äμûÖ/m-ifn-c 12
- __MACOSX/μ╡üμ░ÅσÄƒσoïΦ╡äμûÖ/._m-ifn-c 12
- μ╡üμ░ÅσÄƒσoïΦ╡äμûÖ/m-dmso 1
- __MACOSX/μ╡üμ░ÅσÄƒσoïΦ╡äμûÖ/._m-dmso 1
- μ╡üμ░ÅσÄƒσoïΦ╡äμûÖ/m-sq-c 8
- __MACOSX/μ╡üμ░ÅσÄƒσoïΦ╡äμûÖ/._m-sq-c 8
- μ╡üμ░ÅσÄƒσoïΦ╡äμûÖ/m-jq-c 23
- __MACOSX/μ╡üμ░ÅσÄƒσoïΦ╡äμûÖ/._m-jq-c 23
