# Supplementary material for: Cyclic adenosine monophosphate/phosphodiesterase 4 pathway associated with immune infiltration and PD-L1 expression in lung adenocarcinoma cells
Source: Front Oncol. 2022 Aug 1;12:904969. doi: 10.3389/fonc.2022.904969 (PMC9376450; doi:10.3389/fonc.2022.904969)
Supplement: Supplementary file 5 [file Table_3.xlsx]

## Sheet: Sheet1
Closely related genes of PD-L1 in lung adenocarcinoma	Correlated Gene	Cytoband	Spearman's Correlation	p-Value	q-Value	Genes with P < 0.05 and correlation coefficient > 0.3 were extracted	Correlated Gene
	PDCD1LG2	9p24.1	0.759898	9.00223e-96	1.81179e-91		PDCD1LG2
	GBP1	1p22.2	0.715338	5.13761e-80	5.16998e-76		GBP1
	SAMD9L	7q21.2	0.673947	7.04798e-68	3.67849e-64		SAMD9L
	LCP2	5q35.1	0.673888	7.31092e-68	3.67849e-64		LCP2
	CD80	3q13.33	0.667846	2.96321e-66	1.19275e-62		CD80
	FCGR3A	1q23.3	0.666637	6.14937e-66	2.0627e-62		FCGR3A
	LHFPL2	5q14.1	0.666348	7.31793e-66	2.10401e-62		LHFPL2
	FPR3	19q13.41	0.665273	1.39604e-65	3.5121e-62		FPR3
	CYBB	Xp21.1-p11.4	0.662875	5.83945e-65	1.30583e-61		CYBB
	LILRB2	19q13.42	0.661345	1.44466e-64	2.90752e-61		LILRB2
	SAMHD1	20q11.23	0.66053	2.33499e-64	4.27219e-61		SAMHD1
	HAVCR2	5q33.3	0.654061	1.00377e-62	1.55705e-59		HAVCR2
	TNFRSF9	1p36.23	0.654057	1.00574e-62	1.55705e-59		TNFRSF9
	SLAMF8	1q23.2	0.650888	6.13847e-62	8.82449e-59		SLAMF8
	TFEC	7q31.2	0.647846	3.4146e-61	4.58148e-58		TFEC
	PLEK	2p14	0.644813	1.85267e-60	2.33043e-57		PLEK
	SLC31A2	9q32	0.644418	2.30577e-60	2.72975e-57		SLC31A2
	C1QC	1p36.12	0.641733	1.01216e-59	1.1317e-56		C1QC
	TLR8	Xp22.2	0.637836	8.43999e-59	8.94017e-56		TLR8
	CCL4	17q12	0.637187	1.19785e-58	1.15528e-55		CCL4
	PTAFR	1p35.3	0.637175	1.20545e-58	1.15528e-55		PTAFR
	CD86	3q13.33	0.635105	3.66337e-58	3.35132e-55		CD86
	TAP2	6p21.32	0.633069	1.0842e-57	9.48726e-55		TAP2
	GBP5	1p22.2	0.632298	1.63193e-57	1.36851e-54		GBP5
	IL12RB1	19p13.11	0.632134	1.7796e-57	1.43265e-54		IL12RB1
	PIK3AP1	10q24.1	0.63149	2.50065e-57	1.93569e-54		PIK3AP1
	CD53	1p13.3	0.631272	2.80524e-57	2.09105e-54		CD53
	CCR5	3p21.31	0.630413	4.4103e-57	3.17006e-54		CCR5
	C3AR1	12p13.31	0.630049	5.33924e-57	3.70543e-54		C3AR1
	TNFSF13B	13q33.3	0.629527	7.02187e-57	4.71074e-54		TNFSF13B
	LILRB1	19q13.42	0.627945	1.60481e-56	1.04188e-53		LILRB1
	IL2RA	10p15.1	0.627231	2.32631e-56	1.46311e-53		IL2RA
	NCKAP1L	12q13.13-q13.2	0.62593	4.56714e-56	2.7854e-53		NCKAP1L
	C1QB	1p36.12	0.625513	5.66626e-56	3.35409e-53		C1QB
	FCER1G	1q23.3	0.623439	1.64683e-55	9.46975e-53		FCER1G
	CD84	1q23.3	0.623229	1.83384e-55	1.00407e-52		CD84
	CXCL10	4q21.1	0.623216	1.84591e-55	1.00407e-52		CXCL10
	AIM2	1q23.1-q23.2	0.62137	4.73625e-55	2.50847e-52		AIM2
	CD163	12p13.31	0.62091	5.98407e-55	3.08809e-52		CD163
	JAK2	9p24.1	0.620146	8.81722e-55	4.43638e-52		JAK2
	PTPRC	1q31.3-q32.1	0.618296	2.24256e-54	1.10082e-51		PTPRC
	IL15RA	10p15.1	0.61709	4.10833e-54	1.96867e-51		IL15RA
	GBP4	1p22.2	0.616986	4.32874e-54	2.02605e-51		GBP4
	IRF1	5q31.1	0.616917	4.48104e-54	2.04967e-51		IRF1
	STAT1	2q32.2	0.616748	4.87525e-54	2.18043e-51		STAT1
	AOAH	7p14.2	0.615255	1.02683e-53	4.49261e-51		AOAH
	IL21R	16p12.1	0.614155	1.77303e-53	7.59233e-51		IL21R
	SAMSN1	21q11.2	0.612067	4.97188e-53	2.08467e-50		SAMSN1
	LAIR1	19q13.42	0.611605	6.24016e-53	2.56305e-50		LAIR1
	CYTH4	22q13.1	0.61083	9.12755e-53	3.67402e-50		CYTH4
	PPP1R18	6p21.33	0.606822	6.40854e-52	2.52899e-49		PPP1R18
	C1QA	1p36.12	0.606721	6.7301e-52	2.60481e-49		C1QA
	ICOS	2q33.2	0.606579	7.20712e-52	2.7368e-49		ICOS
	PTPN22	1p13.2	0.605222	1.38442e-51	5.1598e-49		PTPN22
	CRYBG1	6q21	0.604573	1.89e-51	6.91602e-49		CRYBG1
	SLFN12L	17q12	0.604302	2.15223e-51	7.73497e-49		SLFN12L
	GPR84	12q13.13	0.604135	2.33086e-51	8.22999e-49		GPR84
	PSMB9	6p21.32	0.604084	2.38837e-51	8.28765e-49		PSMB9
	APOL3	22q12.3	0.603551	3.08088e-51	1.05095e-48		APOL3
	LILRB4	19q13.42	0.603325	3.43245e-51	1.15136e-48		LILRB4
	SIGLEC10	19q13.41	0.602968	4.06834e-51	1.34229e-48		SIGLEC10
	SCIMP	17p13.2	0.602076	6.21995e-51	2.01908e-48		SCIMP
	CSF2RB	22q12.3	0.601802	7.08188e-51	2.26238e-48		CSF2RB
	IL2RB	22q12.3	0.601553	7.9699e-51	2.50629e-48		IL2RB
	WARS	14q32.2	0.600716	1.18415e-50	3.61609e-48		WARS
	TAP1	6p21.32	0.600713	1.18584e-50	3.61609e-48		TAP1
	RIC1	9p24.1	0.600374	1.39177e-50	4.18071e-48		RIC1
	UBE2L6	11q12.1	0.598311	3.67215e-50	1.08685e-47		UBE2L6
	SIGLEC9	19q13.41	0.597686	4.91955e-50	1.43494e-47		SIGLEC9
	SNX20	16q12.1	0.597602	5.11656e-50	1.47108e-47		SNX20
	APOL6	22q12.3	0.597199	6.17734e-50	1.75106e-47		APOL6
	CD226	18q22.2	0.596742	7.6454e-50	2.1371e-47		CD226
	FAS	10q23.31	0.595257	1.52447e-49	4.20295e-47		FAS
	PIP4K2A	10p12.2	0.594981	1.732e-49	4.71057e-47		PIP4K2A
	FGL2	7q11.23	0.594276	2.39938e-49	6.43866e-47		FGL2
	2019-03-01	4q32.2-q32.3	0.593038	4.24584e-49	1.12436e-46		2019-03-01
	FYB1	5p13.1	0.592132	6.4372e-49	1.68253e-46		FYB1
	LILRA6	19q13.42	0.591073	1.04525e-48	2.69419e-46		LILRA6
	MCUB	4q25	0.591047	1.05754e-48	2.69419e-46		MCUB
	HK3	5q35.2	0.590842	1.16134e-48	2.92163e-46		HK3
	IGSF6	16p12.2	0.58885	2.87476e-48	7.1429e-46		IGSF6
	LAPTM5	1p35.2	0.587983	4.25551e-48	1.04447e-45		LAPTM5
	CLEC6A	12p13.31	0.587417	5.49537e-48	1.33253e-45		CLEC6A
	CALHM6	6q22.1	0.586985	6.67509e-48	1.59932e-45		CALHM6
	HCK	20q11.21	0.586452	8.48645e-48	2.00939e-45		HCK
	P2RX7	12q24.31	0.586373	8.79009e-48	2.05709e-45		P2RX7
	LRRC25	19p13.11	0.58631	9.04186e-48	2.09168e-45		LRRC25
	DSE	6q22.1	0.585777	1.14892e-47	2.62764e-45		DSE
	CLEC4A	12p13.31	0.585725	1.1757e-47	2.65867e-45		CLEC4A
	LAP3	4p15.32	0.585672	1.20433e-47	2.69316e-45		LAP3
	MNDA	1q23.1	0.58442	2.10845e-47	4.66315e-45		MNDA
	DOCK2	5q35.1	0.584209	2.31668e-47	5.06798e-45		DOCK2
	MAFB	20q12	0.583454	3.24276e-47	7.01761e-45		MAFB
	CSF1R	5q32	0.583006	3.95759e-47	8.47344e-45		CSF1R
	CRTAM	11q24.1	0.58293	4.09228e-47	8.59271e-45		CRTAM
	LPXN	11q12.1	0.582927	4.09868e-47	8.59271e-45		LPXN
	FCGR1A	1q21.2	0.582779	4.3771e-47	9.0818e-45		FCGR1A
	GPR65	14q31.3	0.582496	4.96233e-47	1.0191e-44		GPR65
	GBP1P1	1p22.2	0.581642	7.24283e-47	1.47242e-44		GBP1P1
	TAGAP	6q25.3	0.580062	1.45326e-46	2.92483e-44		TAGAP
	GBP2	1p22.2	0.579775	1.64884e-46	3.2856e-44		GBP2
	IL10RA	11q23.3	0.578115	3.41074e-46	6.72986e-44		IL10RA
	RAC2	22q13.1	0.577524	4.41478e-46	8.62639e-44		RAC2
	SIGLEC7	19q13.41	0.577309	4.84809e-46	9.38198e-44		SIGLEC7
	AIF1	6p21.33	0.577216	5.04912e-46	9.67796e-44		AIF1
	STK10	5q35.1	0.574768	1.45895e-45	2.77007e-43		STK10
	FCGR1CP	1q21.1	0.573823	2.19273e-45	4.12439e-43		FCGR1CP
	MEFV	16p13.3	0.573516	2.50278e-45	4.66397e-43		MEFV
	CASP5	11q22.3	0.573192	2.87594e-45	5.31019e-43		CASP5
	DOK2	8p21.3	0.572849	3.33281e-45	6.09783e-43		DOK2
	STX11	6q24.2	0.572729	3.50767e-45	6.35994e-43		STX11
	FCGR1B	1p11.2	0.571602	5.6825e-45	1.02112e-42		FCGR1B
	BCL2A1	15q25.1	0.5711	7.04097e-45	1.25404e-42		BCL2A1
	CCR1	3p21.31	0.57091	7.63527e-45	1.34796e-42		CCR1
	FERMT3	11q13.1	0.570718	8.28471e-45	1.4499e-42		FERMT3
	SASH3	Xq26.1	0.570179	1.04181e-44	1.80755e-42		SASH3
	SIRPB2	20p13	0.569621	1.32033e-44	2.2712e-42		SIRPB2
	ZNF267	16p11.2	0.569157	1.60774e-44	2.74215e-42		ZNF267
	DAPP1	4q23	0.568736	1.92127e-44	3.24937e-42		DAPP1
	MS4A6A	11q12.2	0.568497	2.12535e-44	3.56456e-42		MS4A6A
	CD300C	17q25.1	0.567913	2.71949e-44	4.4991e-42		CD300C
	NLRC5	16q13	0.567906	2.72727e-44	4.4991e-42		NLRC5
	FPR1	19q13.41	0.567827	2.81952e-44	4.61346e-42		FPR1
	PTPN7	1q32.1	0.567403	3.37064e-44	5.47076e-42		PTPN7
	CFLAR	2q33.1	0.567096	3.83643e-44	6.17695e-42		CFLAR
	CXCL9	4q21.1	0.565995	6.09007e-44	9.72769e-42		CXCL9
	ITGB2	21q22.3	0.565944	6.22064e-44	9.858e-42		ITGB2
	ZBED2	3q13.13	0.565873	6.40879e-44	1.00768e-41		ZBED2
	SIRPA	20p13	0.565825	6.54045e-44	1.02041e-41		SIRPA
	IL15	4q31.21	0.564579	1.10047e-43	1.7037e-41		IL15
	TLR4	9q33.1	0.562823	2.28366e-43	3.50846e-41		TLR4
	CXCL11	4q21.1	0.56233	2.80135e-43	4.27121e-41		CXCL11
	DOCK11	Xq24	0.560672	5.5519e-43	8.40132e-41		DOCK11
	SAMD9	7q21.2	0.56025	6.60331e-43	9.91778e-41		SAMD9
	TRPV2	17p11.2	0.55943	9.2429e-43	1.37794e-40		TRPV2
	ITGAM	16p11.2	0.558545	1.3275e-42	1.9645e-40		ITGAM
	LILRB3	19q13.42	0.558299	1.46777e-42	2.15623e-40		LILRB3
	LCP1	13q14.13	0.557736	1.84712e-42	2.69385e-40		LCP1
	CMKLR1	12q23.3	0.557527	2.01059e-42	2.91116e-40		CMKLR1
	TIGIT	3q13.31	0.556974	2.51837e-42	3.62033e-40		TIGIT
	PILRA	7q22.1	0.556194	3.45599e-42	4.93299e-40		PILRA
	SLCO2B1	11q13.4	0.555966	3.78961e-42	5.3711e-40		SLCO2B1
	FCGR2A	1q23.3	0.555676	4.26228e-42	5.99879e-40		FCGR2A
	EMILIN2	18p11.32-p11.31	0.555143	5.28722e-42	7.38963e-40		EMILIN2
	TMEM140	7q33	0.553848	8.90752e-42	1.23636e-39		TMEM140
	SLA	8q24.22	0.553639	9.68946e-42	1.33569e-39		SLA
	NCF2	1q25.3	0.552023	1.8508e-41	2.53396e-39		NCF2
	PLEKHO2	15q22.31	0.551969	1.89126e-41	2.57186e-39		PLEKHO2
	WIPF1	2q31.1	0.551905	1.94062e-41	2.62127e-39		WIPF1
	BIN2	12q13.13	0.551244	2.52578e-41	3.38892e-39		BIN2
	VSIG4	Xq12	0.55122	2.54995e-41	3.3987e-39		VSIG4
	TBX21	17q21.32	0.550715	3.11816e-41	4.1287e-39		TBX21
	IFIH1	2q24.2	0.550457	3.45521e-41	4.54507e-39		IFIH1
	SPI1	11p11.2	0.550418	3.50858e-41	4.58531e-39		SPI1
	NCF1	7q11.23	0.550301	3.6766e-41	4.77388e-39		NCF1
	IL4I1	19q13.33	0.550063	4.03987e-41	5.21195e-39		IL4I1
	IFNG	12q15	0.549881	4.34229e-41	5.56643e-39		IFNG
	SH2B3	12q24.12	0.54951	5.03212e-41	6.4099e-39		SH2B3
	BTK	Xq22.1	0.548643	7.08914e-41	8.97333e-39		BTK
	GIMAP4	7q36.1	0.547873	9.60525e-41	1.20822e-38		GIMAP4
	NLRC4	2p22.3	0.547854	9.6791e-41	1.20995e-38		NLRC4
	ARHGAP30	1q23.3	0.547376	1.16812e-40	1.45121e-38		ARHGAP30
	MS4A4A	11q12.2	0.546868	1.42667e-40	1.76155e-38		MS4A4A
	FGD2	6p21.2	0.546353	1.74583e-40	2.14247e-38		FGD2
	MYO1F	19p13.2	0.546326	1.76475e-40	2.15256e-38		MYO1F
	PTPRO	12p12.3|12p13-p12	0.545992	2.01086e-40	2.43799e-38		PTPRO
	PLXNC1	12q22	0.545189	2.75267e-40	3.31638e-38		PLXNC1
	IL27	16p12.1-p11.2	0.545175	2.76832e-40	3.31638e-38		IL27
	HAPLN3	15q26.1	0.544767	3.24536e-40	3.84936e-38		HAPLN3
	TNFAIP3	6q23.3	0.544762	3.25148e-40	3.84936e-38		TNFAIP3
	FCGR2C	1q23.3	0.543711	4.89477e-40	5.76094e-38		FCGR2C
	GPR174	Xq21.1	0.543622	5.06715e-40	5.92915e-38		GPR174
	SIGLEC1	20p13	0.543547	5.2168e-40	6.06897e-38		SIGLEC1
	EPSTI1	13q14.11	0.542832	6.88593e-40	7.96473e-38		EPSTI1
	SLA2	20q11.23	0.541879	9.95562e-40	1.14495e-37		SLA2
	CORO1C	12q24.11	0.541403	1.19623e-39	1.36792e-37		CORO1C
	NLRP3	1q44	0.540933	1.4334e-39	1.62987e-37		NLRP3
	MPEG1	11q12.1	0.540748	1.53924e-39	1.74038e-37		MPEG1
	IFIT3	10q23.31	0.540538	1.66882e-39	1.87634e-37		IFIT3
	CXCR6	3p21.31	0.540501	1.69254e-39	1.89245e-37		CXCR6
	TCAF2	7q35	0.540179	1.91511e-39	2.12947e-37		TCAF2
	ADAP2	17q11.2	0.539732	2.27408e-39	2.51474e-37		ADAP2
	HSD11B1	1q32.2	0.539704	2.29834e-39	2.52767e-37		HSD11B1
	CD4	12p13.31	0.539583	2.40717e-39	2.63297e-37		CD4
	BMP2K	4q21.21	0.539505	2.48089e-39	2.69894e-37		BMP2K
	KLRD1	12p13.2	0.539454	2.52916e-39	2.73666e-37		KLRD1
	GZMB	14q12	0.538418	3.75862e-39	4.04524e-37		GZMB
	DDX60	4q32.3	0.538278	3.96593e-39	4.24565e-37		DDX60
	ITGB7	12q13.13	0.537821	4.72071e-39	5.02693e-37		ITGB7
	CD68	17p13.1	0.537549	5.23553e-39	5.5458e-37		CD68
	STARD10	11q13.4	-0.537411	5.51769e-39	5.81408e-37		STARD10
	CD8A	2p11.2	0.536539	7.68382e-39	8.0544e-37		CD8A
	GPR141	7p14.1	0.536251	8.56938e-39	8.93614e-37		GPR141
	MPP1	Xq28	0.535448	1.16153e-38	1.20499e-36		MPP1
	CD14	5q31.3	0.53533	1.21429e-38	1.25328e-36		CD14
	CD3G	11q23.3	0.535208	1.27159e-38	1.30571e-36		CD3G
	FASLG	1q24.3	0.53506	1.34451e-38	1.37358e-36		FASLG
	FGR	1p35.3	0.534955	1.39893e-38	1.42196e-36		FGR
	IKZF1	7p12.2	0.534671	1.55741e-38	1.5751e-36		IKZF1
	P2RY10	Xq21.1	0.534113	1.92153e-38	1.93364e-36		P2RY10
	BTN3A1	6p22.2	0.533617	2.31505e-38	2.31805e-36		BTN3A1
	WAS	Xp11.23	0.533593	2.33602e-38	2.32747e-36		WAS
	SIRPG	20p13	0.532897	3.03267e-38	3.00668e-36		SIRPG
	PIK3CG	7q22.3	0.532226	3.8994e-38	3.84703e-36		PIK3CG
	LAT2	7q11.23	0.532028	4.19828e-38	4.12168e-36		LAT2
	NABP1	2q32.3	0.531868	4.4571e-38	4.35454e-36		NABP1
	DOCK10	2q36.2	0.531558	5.00433e-38	4.86556e-36		DOCK10
	CTLA4	2q33.2	0.531095	5.94635e-38	5.75367e-36		CTLA4
	CYSLTR2	13q14.2	0.530127	8.52194e-38	8.20634e-36		CYSLTR2
	B2M	15q21.1	0.529291	1.16179e-37	1.11344e-35		B2M
	CD300A	17q25.1	0.528551	1.52788e-37	1.45735e-35		CD300A
	GIMAP5	7q36.1	0.527996	1.87489e-37	1.77991e-35		GIMAP5
	ARHGEF6	Xq26.3	0.527369	2.36202e-37	2.23183e-35		ARHGEF6
	P2RY13	3q25.1	0.526825	2.88498e-37	2.71323e-35		P2RY13
	CD209	19p13.2	0.526723	2.99493e-37	2.80354e-35		CD209
	MDFIC	7q31.1-q31.2	0.526653	3.07242e-37	2.86275e-35		MDFIC
	MICB	6p21.33	0.526367	3.41256e-37	3.16503e-35		MICB
	SLAMF7	1q23.3	0.526303	3.49373e-37	3.22545e-35		SLAMF7
	CCL3	17q12	0.526034	3.8549e-37	3.54264e-35		CCL3
	ITGAL	16p11.2	0.525713	4.33597e-37	3.96662e-35		ITGAL
	MSR1	8p22	0.525002	5.6224e-37	5.1202e-35		MSR1
	CD72	9p13.3	0.524781	6.09416e-37	5.52482e-35		CD72
	BTN3A3	6p22.2	0.524672	6.34268e-37	5.72434e-35		BTN3A3
	ADAM19	5q33.3	0.524538	6.65869e-37	5.98271e-35		ADAM19
	GZMA	5q11.2	0.524235	7.43693e-37	6.65225e-35		GZMA
	CD2	1p13.1	0.524197	7.53923e-37	6.71392e-35		CD2
	SELPLG	12q24.11	0.523915	8.35456e-37	7.40722e-35		SELPLG
	EVI2B	17q11.2	0.523735	8.91821e-37	7.87228e-35		EVI2B
	KCNK13	14q32.11	0.523639	9.23538e-37	8.11665e-35		KCNK13
	CD96	3q13.13-q13.2	0.522868	1.22168e-36	1.06903e-34		CD96
	RELT	11q13.4	0.522741	1.27952e-36	1.11479e-34		RELT
	PCED1B-AS1	12q13.11	0.522638	1.32798e-36	1.15202e-34		PCED1B-AS1
	PDCD1	2q37.3	0.522554	1.36884e-36	1.18237e-34		PDCD1
	SLC7A7	14q11.2	0.522352	1.47305e-36	1.26695e-34		SLC7A7
	SH2D1A	Xq25	0.521998	1.67391e-36	1.43358e-34		SH2D1A
	ADGRE2	19p13.12	0.521915	1.7251e-36	1.47116e-34		ADGRE2
	CCR8	3p22.1	0.521892	1.73907e-36	1.47682e-34		CCR8
	CCL8	17q12	0.52186	1.75934e-36	1.48775e-34		CCL8
	ITK	5q33.3	0.521757	1.82614e-36	1.53778e-34		ITK
	NFAM1	22q13.2	0.521325	2.13439e-36	1.78986e-34		NFAM1
	FKBP15	9q32	0.521161	2.26412e-36	1.89078e-34		FKBP15
	SLC15A3	11q12.2	0.521011	2.39017e-36	1.98779e-34		SLC15A3
	CD244	1q23.3	0.520739	2.63543e-36	2.18274e-34		CD244
	IFI16	1q23.1	0.5206	2.77066e-36	2.28534e-34		IFI16
	CD247	1q24.2	0.520283	3.10521e-36	2.55084e-34		CD247
	CD33	19q13.41	0.52019	3.21127e-36	2.62723e-34		CD33
	OVOL2	20p11.23	-0.51982	3.66729e-36	2.98817e-34		OVOL2
	IL10	1q32.1	0.519696	3.83357e-36	3.11106e-34		IL10
	IL7R	5p13.2	0.519002	4.91519e-36	3.97282e-34		IL7R
	CXCR2P1	2q35	0.518439	6.01174e-36	4.83969e-34		CXCR2P1
	TGFBI	5q31.1	0.518342	6.22346e-36	4.99018e-34		TGFBI
	LOC154761	7q35	0.51815	6.66402e-36	5.32223e-34		LOC154761
	ABI3	17q21.32	0.51813	6.71262e-36	5.33985e-34		ABI3
	SUCNR1	3q25.1	0.517148	9.5228e-36	7.54551e-34		SUCNR1
	LRRC8C	1p22.2	0.516964	1.01661e-35	8.02366e-34		LRRC8C
	ARHGAP9	12q13.3	0.516772	1.08831e-35	8.556e-34		ARHGAP9
	PYHIN1	1q23.1	0.51523	1.87946e-35	1.47183e-33		PYHIN1
	TNFAIP8	5q23.1	0.514939	2.08267e-35	1.62464e-33		TNFAIP8
	SIGLEC5	19q13.41	0.514179	2.72313e-35	2.11605e-33		SIGLEC5
	LILRA1	19q13.42	0.513775	3.13837e-35	2.42934e-33		LILRA1
	GLIPR1	12q21.2	0.513761	3.15418e-35	2.43222e-33		GLIPR1
	SIRPB1	20p13	0.513598	3.33971e-35	2.56546e-33		SIRPB1
	HLA-B	6p21.33	0.513308	3.69816e-35	2.83e-33		HLA-B
	NKG7	19q13.41	0.512892	4.27974e-35	3.26265e-33		NKG7
	MYO5A	15q21.2	0.512849	4.34503e-35	3.29993e-33		MYO5A
	MYO1G	7p13	0.512603	4.73494e-35	3.57112e-33		MYO1G
	CLEC2B	12p13.31	0.512602	4.7376e-35	3.57112e-33		CLEC2B
	CLEC4D	12p13.31	0.512481	4.94334e-35	3.7123e-33		CLEC4D
	THEMIS	6q22.33	0.512429	5.03403e-35	3.76636e-33		THEMIS
	CCR2	3p21.31	0.512373	5.13235e-35	3.82291e-33		CCR2
	CASP1	11q22.3	0.512365	5.14761e-35	3.82291e-33		CASP1
	CTSC	11q14.2	0.511951	5.94825e-35	4.40127e-33		CTSC
	SIGLEC14	19q13.41	0.511461	7.05853e-35	5.20366e-33		SIGLEC14
	ESYT1	12q13.2	0.511311	7.43825e-35	5.46359e-33		ESYT1
	APOBEC3G	22q13.1	0.509694	1.30569e-34	9.52908e-33		APOBEC3G
	ABCD2	12q12	0.509691	1.30678e-34	9.52908e-33		ABCD2
	MIR155HG	-	0.509427	1.43232e-34	1.03588e-32		MIR155HG
	CD200R1	3q13.2	0.509426	1.4328e-34	1.03588e-32		CD200R1
	MCOLN2	1p22.3	0.509419	1.436e-34	1.03588e-32		MCOLN2
	SPN	16p11.2	0.509076	1.61708e-34	1.16234e-32		SPN
	SLC1A3	5p13.2	0.508199	2.19044e-34	1.56885e-32		SLC1A3
	CCDC88A	2p16.1	0.507977	2.36422e-34	1.68732e-32		CCDC88A
	MFSD1	3q25.32	0.507679	2.62044e-34	1.86357e-32		MFSD1
	BATF2	11q13.1	0.507603	2.68945e-34	1.90591e-32		BATF2
	DOCK8	9p24.3	0.507507	2.78068e-34	1.96365e-32		DOCK8
	IL1B	2q14.1	0.505987	4.68697e-34	3.29825e-32		IL1B
	ITGAX	16p11.2	0.505745	5.09149e-34	3.57043e-32		ITGAX
	PSTPIP1	15q24.3	0.505311	5.90665e-34	4.12769e-32		PSTPIP1
	TRIM14	9q22.33	0.505229	6.07527e-34	4.23082e-32		TRIM14
	TLR7	Xp22.2	0.505089	6.37269e-34	4.42265e-32		TLR7
	IRF8	16q24.1	0.504238	8.51864e-34	5.89162e-32		IRF8
	CCL5	17q12	0.504176	8.70275e-34	5.99834e-32		CCL5
	EOMES	3p24.1	0.503656	1.03871e-33	7.13482e-32		EOMES
	CNTLN	9p22.2	0.503366	1.14608e-33	7.84555e-32		CNTLN
	DPYD	1p21.3	0.502356	1.61423e-33	1.10129e-31		DPYD
	GNA13	17q24.1	0.501693	2.01999e-33	1.37346e-31		GNA13
	MRC1	10p12.33	0.501571	2.10542e-33	1.42673e-31		MRC1
	GRIN3A	9q31.1	0.501127	2.44577e-33	1.6518e-31		GRIN3A
	SLC37A2	11q24.2	0.500944	2.60084e-33	1.75065e-31		SLC37A2
	C1ORF162	1p13.2	0.500645	2.87655e-33	1.92978e-31		C1ORF162
	ATP8B4	15q21.2	0.500386	3.13843e-33	2.09847e-31		ATP8B4
	HCP5	6p21.33	0.500121	3.43145e-33	2.2868e-31		HCP5
	TMEM150B	19q13.42	0.499974	3.60548e-33	2.39485e-31		TMEM150B
	FPR2	19q13.41	0.49995	3.63406e-33	2.40589e-31		FPR2
	CSF1	1p13.3	0.499927	3.66305e-33	2.41713e-31		CSF1
	STAT5A	17q21.2	0.4997	3.95323e-33	2.60009e-31		STAT5A
	KBTBD8	3p14.1	0.499669	3.99448e-33	2.61866e-31		KBTBD8
	RASAL2	1q25.2	0.499142	4.76534e-33	3.11387e-31		RASAL2
	CALHM2	10q24.33	0.498604	5.70529e-33	3.71601e-31		CALHM2
	KCNAB2	1p36.31	0.498146	6.65073e-33	4.31782e-31		KCNAB2
	ELK3	12q23.1	0.497603	7.97015e-33	5.15779e-31		ELK3
	SNX10	7p15.2	0.497452	8.38255e-33	5.40728e-31		SNX10
	HYKK	15q25.1	-0.497118	9.3665e-33	6.02269e-31		HYKK
	FCGR2B	1q23.3	0.497008	9.71732e-33	6.22837e-31		FCGR2B
	GNAI2	3p21.31	0.496914	1.00257e-32	6.4056e-31		GNAI2
	SERPINB9	6p25.2	0.496852	1.02332e-32	6.51752e-31		SERPINB9
	ALOX5AP	13q12.3	0.496632	1.10114e-32	6.991e-31		ALOX5AP
	PIK3R5	17p13.1	0.49632	1.22148e-32	7.73069e-31		PIK3R5
	EVI2A	17q11.2	0.49624	1.25407e-32	7.91206e-31		EVI2A
	HCST	19q13.12	0.496197	1.27212e-32	8.00082e-31		HCST
	ATP1B1	1q24.2	-0.496096	1.31539e-32	8.24723e-31		ATP1B1
	IL18BP	11q13.4	0.495974	1.36971e-32	8.56108e-31		IL18BP
	CTSB	8p23.1	0.495722	1.48921e-32	9.27919e-31		CTSB
	ADGRE1	19p13.3-p13.2	0.495698	1.501e-32	9.32379e-31		ADGRE1
	CD180	5q12.3	0.49542	1.64562e-32	1.01907e-30		CD180
	KLRK1	12p13.2	0.494982	1.90209e-32	1.17428e-30		KLRK1
	IFI30	19p13.11	0.494739	2.06151e-32	1.26881e-30		IFI30
	GPR183	13q32.3	0.494542	2.20003e-32	1.34993e-30		GPR183
	SAMD3	6q23.1	0.494492	2.23661e-32	1.36821e-30		SAMD3
	RGS18	1q31.2	0.494424	2.28734e-32	1.395e-30		RGS18
	PIK3CD	1p36.22	0.494147	2.50589e-32	1.52367e-30		PIK3CD
	CORO1A	16p11.2	0.493763	2.84315e-32	1.72353e-30		CORO1A
	IFIT2	10q23.31	0.493473	3.12823e-32	1.89065e-30		IFIT2
	LCK	1p35.2	0.493131	3.50059e-32	2.10937e-30		LCK
	TRAT1	3q13.13	0.492705	4.02595e-32	2.4187e-30		TRAT1
	CLEC7A	12p13.2	0.491232	6.5189e-32	3.90474e-30		CLEC7A
	STK17A	7p13	0.491148	6.70031e-32	4.0015e-30		STK17A
	FAM78A	9q34.13	0.490998	7.03462e-32	4.18872e-30		FAM78A
	RASA2	3q23	0.490671	7.82566e-32	4.64599e-30		RASA2
	ZEB2	2q22.3	0.490394	8.56615e-32	5.07066e-30		ZEB2
	LILRB5	19q13.42	0.490335	8.7303e-32	5.14178e-30		LILRB5
	SGTB	5q12.3	0.490333	8.7374e-32	5.14178e-30		SGTB
	CCL4L1	17q12	0.49029	8.86146e-32	5.19958e-30		CCL4L1
	CD300LF	17q25.1	0.490197	9.13274e-32	5.34318e-30		CD300LF
	EMP3	19q13.33	0.489875	1.01417e-31	5.91631e-30		EMP3
	ITGA4	2q31.3	0.489446	1.16548e-31	6.77934e-30		ITGA4
	HPS5	11p15.1	0.489184	1.26877e-31	7.35886e-30		HPS5
	GIMAP6	7q36.1	0.488851	1.4137e-31	8.17592e-30		GIMAP6
	OSCAR	19q13.42	0.488489	1.58921e-31	9.16457e-30		OSCAR
	RAB40B	17q25.3	-0.488358	1.65826e-31	9.53549e-30		RAB40B
	ZNF804A	2q32.1	0.487751	2.01683e-31	1.15643e-29		ZNF804A
	GJD3	17q21.2	0.487511	2.17975e-31	1.2463e-29		GJD3
	PREX1	20q13.13	0.487411	2.25065e-31	1.28319e-29		PREX1
	GVINP1	11p15.4	0.487033	2.54269e-31	1.4456e-29		GVINP1
	PTGER4	5p13.1	0.486886	2.66575e-31	1.51129e-29		PTGER4
	NCF1C	7q11.23	0.486256	3.26361e-31	1.84504e-29		NCF1C
	TRAF1	9q33.2	0.486218	3.30344e-31	1.86233e-29		TRAF1
	SLAMF1	1q23.3	0.48563	3.98984e-31	2.243e-29		SLAMF1
	TNFSF8	9q32-q33.1	0.485376	4.32796e-31	2.42631e-29		TNFSF8
	MYD88	3p22.2	0.485267	4.481e-31	2.49995e-29		MYD88
	LILRA5	19q13.42	0.485265	4.48416e-31	2.49995e-29		LILRA5
	TMEM273	10q11.23	0.484515	5.69874e-31	3.16831e-29		TMEM273
	CLEC10A	17p13.1	0.484472	5.77675e-31	3.20284e-29		CLEC10A
	CD3E	11q23.3	0.483642	7.52765e-31	4.16213e-29		CD3E
	C10ORF55	10q22.2	0.483239	8.55565e-31	4.71756e-29		C10ORF55
	GRAP2	22q13.1	0.483181	8.71584e-31	4.79276e-29		GRAP2
	IL18RAP	2q12.1	0.482763	9.95389e-31	5.45864e-29		IL18RAP
	LTA	6p21.33	0.482711	1.01191e-30	5.53415e-29		LTA
	IL18R1	2q12.1	0.482689	1.01893e-30	5.55745e-29		IL18R1
	IL12RB2	1p31.3	0.482679	1.02215e-30	5.55993e-29		IL12RB2
	SLC9A7	Xp11.3|Xp11.3	0.482565	1.05978e-30	5.74909e-29		SLC9A7
	RTN1	14q23.1	0.482529	1.07207e-30	5.80013e-29		RTN1
	RANBP6	9p24.1	0.48246	1.09582e-30	5.91274e-29		RANBP6
	LOC653653	17q23.1	0.482278	1.16084e-30	6.24683e-29		LOC653653
	ETS1	11q24.3	0.482248	1.17193e-30	6.28968e-29		ETS1
	IDS	Xq28	0.481927	1.29751e-30	6.94514e-29		IDS
	RECQL	12p12.1	0.481883	1.31541e-30	7.02228e-29		RECQL
	CD40	20q13.12	0.481642	1.41971e-30	7.55902e-29		CD40
	RALB	2q14.2	0.481371	1.54683e-30	8.21409e-29		RALB
	MRPS26	20p13	-0.481171	1.64739e-30	8.72511e-29		MRPS26
	CD3D	11q23.3	0.480869	1.81224e-30	9.55518e-29		CD3D
	TIFAB	5q31.1	0.480867	1.81361e-30	9.55518e-29		TIFAB
	NRROS	3q29	0.480824	1.83854e-30	9.66124e-29		NRROS
	LACTB	15q22.2	0.480569	1.99216e-30	1.04412e-28		LACTB
	GSTP1	11q13.2	-0.480458	2.06298e-30	1.07843e-28		GSTP1
	DDX58	9p21.1	0.480267	2.1908e-30	1.14228e-28		DDX58
	AP1S2	Xp22.2	0.480172	2.25759e-30	1.17406e-28		AP1S2
	TYROBP	19q13.12	0.47991	2.45157e-30	1.27166e-28		TYROBP
	PLAU	10q22.2	0.479378	2.89693e-30	1.49881e-28		PLAU
	LYPD5	19q13.31	0.479233	3.03248e-30	1.56491e-28		LYPD5
	C5AR1	19q13.32	0.479141	3.12135e-30	1.60666e-28		C5AR1
	RESF1	12p11.21	0.479083	3.17793e-30	1.63161e-28		RESF1
	RAP1GAP	1p36.12	-0.479073	3.18786e-30	1.63254e-28		RAP1GAP
	RASSF4	10q11.21	0.478564	3.73982e-30	1.91035e-28		RASSF4
	CYTIP	2q24.1	0.478327	4.02707e-30	2.05187e-28		CYTIP
	TIAM1	21q22.11	0.478246	4.13033e-30	2.09917e-28		TIAM1
	2019-03-01	1q41	-0.478034	4.41354e-30	2.23745e-28		2019-03-01
	CD28	2q33.2	0.477873	4.641e-30	2.3438e-28		CD28
	EBI3	19p13.3	0.477869	4.6466e-30	2.3438e-28		EBI3
	TMEM106A	17q21.31	0.477575	5.09332e-30	2.56271e-28		TMEM106A
	GRB2	17q25.1	0.477534	5.15872e-30	2.58913e-28		GRB2
	HLA-DMB	6p21.32	0.477237	5.66025e-30	2.83379e-28		HLA-DMB
	C19ORF38	19p13.2	0.477172	5.77661e-30	2.88487e-28		C19ORF38
	FOXP3	Xp11.23	0.4771	5.90678e-30	2.94257e-28		FOXP3
	PRF1	10q22.1	0.476929	6.22979e-30	3.09582e-28		PRF1
	SYNE3	14q32.13	0.47679	6.50617e-30	3.2252e-28		SYNE3
	HID1	17q25.1	-0.476744	6.59954e-30	3.26345e-28		HID1
	CCDC71L	7q22.3	0.476507	7.10472e-30	3.50465e-28		CCDC71L
	STAC3	12q13.3	0.476271	7.64561e-30	3.76224e-28		STAC3
	PARP9	3q21.1	0.476193	7.83236e-30	3.84474e-28		PARP9
	GM2A	5q33.1	0.47598	8.36816e-30	4.09775e-28		GM2A
	KLHL6	3q27.1	0.475786	8.88711e-30	4.34131e-28		KLHL6
	RAB33A	Xq26.1	0.475712	9.09287e-30	4.43107e-28		RAB33A
	GAL3ST4	7q22.1	0.47548	9.77088e-30	4.74997e-28		GAL3ST4
	FNBP1	9q34.11	0.474665	1.25751e-29	6.09848e-28		FNBP1
	GLIPR2	9p13.3	0.474523	1.31376e-29	6.35595e-28		GLIPR2
	SLC8A1	2p22.1	0.474458	1.34029e-29	6.46876e-28		SLC8A1
	STAMBPL1	10q23.31	0.474248	1.43028e-29	6.88658e-28		STAMBPL1
	HLA-E	6p22.1	0.474226	1.44008e-29	6.91721e-28		HLA-E
	ABCA1	9q31.1	0.473909	1.58803e-29	7.60967e-28		ABCA1
	TNFAIP8L2	1q21.3	0.473798	1.64319e-29	7.85529e-28		TNFAIP8L2
	GZMH	14q12	0.473577	1.75876e-29	8.38787e-28		GZMH
	PARP12	7q34	0.473146	2.00866e-29	9.55704e-28		PARP12
	SAMD4A	14q22.2	0.473034	2.07881e-29	9.86747e-28		SAMD4A
	SLC16A6	17q24.2	0.472762	2.25979e-29	1.07013e-27		SLC16A6
	SRGN	10q22.1	0.472716	2.29245e-29	1.08305e-27		SRGN
	ETV7	6p21.31	0.472433	2.50037e-29	1.17825e-27		ETV7
	FAM174B	15q26.1	-0.472426	2.50566e-29	1.17825e-27		FAM174B
	ARHGAP25	2p13.3	0.472351	2.56343e-29	1.2026e-27		ARHGAP25
	BIRC3	11q22.2	0.472284	2.6166e-29	1.22469e-27		BIRC3
	LAG3	12p13.31	0.471991	2.86269e-29	1.33676e-27		LAG3
	LNPEP	5q15	0.47154	3.28632e-29	1.53103e-27		LNPEP
	LILRA3	19q13.4	0.469374	6.36053e-29	2.9564e-27		LILRA3
	TRAF3IP3	1q32.2	0.46894	7.25627e-29	3.36497e-27		TRAF3IP3
	SP140	2q37.1	0.468674	7.86394e-29	3.63838e-27		SP140
	HTR7	10q23.31	0.468528	8.22055e-29	3.79465e-27		HTR7
	ZNF683	1p36.11	0.46842	8.49342e-29	3.91164e-27		ZNF683
	ICA1	7p21.3	-0.468105	9.3416e-29	4.29244e-27		ICA1
	CXCR3	Xq13.1	0.46723	1.21681e-28	5.57848e-27		CXCR3
	GFI1	1p22.1	0.466897	1.34527e-28	6.15339e-27		GFI1
	CLEC12A	12p13.31	0.466391	1.56662e-28	7.14963e-27		CLEC12A
	NUB1	7q36.1	0.466114	1.70293e-28	7.75409e-27		NUB1
	PLCXD2	3q13.2	0.466072	1.72417e-28	7.83309e-27		PLCXD2
	GNLY	2p11.2	0.466055	1.733e-28	7.85549e-27		GNLY
	ATP10A	15q12	0.465964	1.78102e-28	8.05502e-27		ATP10A
	CIITA	16p13.13	0.465433	2.0886e-28	9.42494e-27		CIITA
	FMNL3	12q13.12	0.465315	2.16376e-28	9.74224e-27		FMNL3
	DOK3	5q35.3	0.465141	2.28001e-28	1.02427e-26		DOK3
	KLRC3	12p13.2	0.464847	2.48979e-28	1.11602e-26		KLRC3
	RCSD1	1q24.2	0.464509	2.75448e-28	1.23193e-26		RCSD1
	GPRC5C	17q25.1	-0.464345	2.89238e-28	1.29073e-26		GPRC5C
	MAP7D3	Xq26.3	0.464307	2.92555e-28	1.30265e-26		MAP7D3
	GNB4	3q26.33	0.464106	3.1061e-28	1.37998e-26		GNB4
	TTC24	1q22	0.463939	3.26498e-28	1.44738e-26		TTC24
	ALOX5	10q11.21	0.46312	4.1677e-28	1.8435e-26		ALOX5
	IL2RG	Xq13.1	0.463093	4.20127e-28	1.85427e-26		IL2RG
	PML	15q24.1	0.462933	4.40634e-28	1.94052e-26		PML
	ACAP1	17p13.1	0.462097	5.64694e-28	2.48145e-26		ACAP1
	MS4A7	11q12.2	0.461823	6.12482e-28	2.68558e-26		MS4A7
	GPATCH11	2p22.2	0.461659	6.42974e-28	2.81315e-26		GPATCH11
	SLAMF6	1q23.2-q23.3	0.461299	7.15319e-28	3.12289e-26		SLAMF6
	NCR1	19q13.42	0.461047	7.70561e-28	3.35678e-26		NCR1
	AXL	19q13.2	0.460951	7.9277e-28	3.44606e-26		AXL
	AGAP2	12q14.1	0.460768	8.36767e-28	3.62948e-26		AGAP2
	CCL18	17q12	0.460418	9.27718e-28	4.01532e-26		CCL18
	MMP15	16q21	-0.460355	9.45209e-28	4.08225e-26		MMP15
	THEMIS2	1p35.3	0.459498	1.21636e-27	5.24205e-26		THEMIS2
	CD109	6q13	0.459143	1.34987e-27	5.80501e-26		CD109
	AKAP5	14q23.3	0.458879	1.45891e-27	6.26054e-26		AKAP5
	CCL13	17q12	0.458597	1.58449e-27	6.78497e-26		CCL13
	NCEH1	3q26.31	0.458539	1.61191e-27	6.88773e-26		NCEH1
	HLA-DQA1	6p21.32	0.458405	1.67633e-27	7.14784e-26		HLA-DQA1
	ZYX	7q34	0.457698	2.06158e-27	8.77196e-26		ZYX
	KLRC1	12p13.2	0.45763	2.10287e-27	8.92878e-26		KLRC1
	LYZ	12q15	0.457422	2.23453e-27	9.46783e-26		LYZ
	HLA-DRA	6p21.32	0.457402	2.24777e-27	9.50392e-26		HLA-DRA
	SIT1	9p13.3	0.457368	2.26994e-27	9.57379e-26		SIT1
	APBB1IP	10p12.1	0.457357	2.27726e-27	9.57379e-26		APBB1IP
	OPTN	10p13	0.457355	2.27857e-27	9.57379e-26		OPTN
	C5ORF56	5q31.1	0.45697	2.54928e-27	1.06889e-25		C5ORF56
	BTN3A2	6p22.2	0.456444	2.97116e-27	1.24319e-25		BTN3A2
	RNF213	17q25.3	0.456412	2.99926e-27	1.25235e-25		RNF213
	GIMAP2	7q36.1	0.456276	3.12009e-27	1.3001e-25		GIMAP2
	OLR1	12p13.2	0.455946	3.43473e-27	1.42825e-25		OLR1
	PLA2G10	16p13.12	-0.455679	3.7117e-27	1.54024e-25		PLA2G10
	CD69	12p13.31	0.455433	3.98664e-27	1.65093e-25		CD69
	PIK3CD-AS1	1p36.22	0.455223	4.23666e-27	1.75086e-25		PIK3CD-AS1
	NFATC2	20q13.2	0.455092	4.40039e-27	1.8148e-25		NFATC2
	CXORF21	Xp21.2	0.454798	4.79182e-27	1.97219e-25		CXORF21
	UBASH3A	21q22.3	0.454736	4.87797e-27	2.00355e-25		UBASH3A
	SLC2A9	4p16.1	0.454632	5.02724e-27	2.06066e-25		SLC2A9
	GZMK	5q11.2	0.454192	5.70859e-27	2.33519e-25		GZMK
	C11ORF49	11p11.2	-0.453761	6.46461e-27	2.63908e-25		C11ORF49
	SORBS2	4q35.1	-0.453696	6.58829e-27	2.68413e-25		SORBS2
	OAS2	12q24.13	0.453459	7.05263e-27	2.8675e-25		OAS2
	CTSS	1q21.3	0.453381	7.21315e-27	2.92685e-25		CTSS
	SELL	1q24.2	0.453186	7.63001e-27	3.08977e-25		SELL
	HIVEP3	1p34.2	0.452831	8.45164e-27	3.41562e-25		HIVEP3
	BICD1	12p11.21	0.452784	8.56613e-27	3.45495e-25		BICD1
	CLEC4E	12p13.31	0.452652	8.89782e-27	3.58155e-25		CLEC4E
	FRAT2	10q24.1	-0.452591	9.05508e-27	3.63758e-25		FRAT2
	TLR1	4p14	0.452329	9.76193e-27	3.91372e-25		TLR1
	TNC	9q33.1	0.452055	1.05611e-26	4.22568e-25		TNC
	TMEM254	10q22.3	-0.45204	1.06064e-26	4.23541e-25		TMEM254
	LST1	6p21.33	0.451635	1.19104e-26	4.74671e-25		LST1
	TNFRSF8	1p36.22	0.451509	1.23481e-26	4.91143e-25		TNFRSF8
	DCANP1	5q31.1	0.451426	1.26459e-26	5.01996e-25		DCANP1
	TESPA1	12q13.2	0.45137	1.28497e-26	5.09081e-25		TESPA1
	PRKCB	16p12.2-p12.1	0.451256	1.32776e-26	5.24999e-25		PRKCB
	CD6	11q12.2	0.451069	1.40071e-26	5.52757e-25		CD6
	CD70	19p13.3	0.450821	1.50323e-26	5.92053e-25		CD70
	TMEM121B	22q11.1	0.45073	1.54309e-26	6.06567e-25		TMEM121B
	FAM225B	9q32	0.450692	1.55995e-26	6.12001e-25		FAM225B
	CLEC5A	7q34	0.450254	1.76769e-26	6.92152e-25		CLEC5A
	TSC22D2	3q25.1	0.449997	1.90198e-26	7.43285e-25		TSC22D2
	HLA-DOA	6p21.32	0.449916	1.94637e-26	7.59159e-25		HLA-DOA
	IL9R	Xq28 and Yq12	0.449834	1.99204e-26	7.7547e-25		IL9R
	GPR82	Xp11.4	0.449546	2.16217e-26	8.40075e-25		GPR82
	CD37	19q13.33	0.449478	2.20454e-26	8.54886e-25		CD37
	UBA6	4q13.2	0.449426	2.23711e-26	8.65849e-25		UBA6
	TIPARP	3q25.31	0.449366	2.27607e-26	8.79236e-25		TIPARP
	OGFRL1	6q13	0.449205	2.38229e-26	9.18504e-25		OGFRL1
	TACC2	10q26.13	-0.448965	2.55065e-26	9.81537e-25		TACC2
	RAB8B	15q22.2	0.448625	2.80874e-26	1.07879e-24		RAB8B
	ANKRD44	2q33.1	0.448478	2.9285e-26	1.12265e-24		ANKRD44
	IFFO1	12p13.31	0.448348	3.0386e-26	1.16264e-24		IFFO1
	CD44	11p13	0.448184	3.1831e-26	1.21562e-24		CD44
	GIT2	12q24.11	0.44808	3.27773e-26	1.24939e-24		GIT2
	AQP9	15q21.3	0.448016	3.33812e-26	1.27e-24		AQP9
	TMEM52B	12p13.2	0.447805	3.54267e-26	1.34528e-24		TMEM52B
	SIGLEC11	19q13.33	0.447713	3.63594e-26	1.3781e-24		SIGLEC11
	HLA-DPA1	6p21.32	0.447608	3.74647e-26	1.41732e-24		HLA-DPA1
	DCBLD2	3q12.1|3	0.447482	3.8814e-26	1.46561e-24		DCBLD2
	ARHGAP18	6q22.33	0.447265	4.12689e-26	1.55539e-24		ARHGAP18
	BATF3	1q32.3	0.44675	4.77284e-26	1.79548e-24		BATF3
	LGALS17A	19q13.2	0.446131	5.68073e-26	2.13303e-24		LGALS17A
	ANXA1	9q21.13	0.446012	5.87341e-26	2.20127e-24		ANXA1
	MPST	22q12.3	-0.445824	6.19369e-26	2.31291e-24		MPST
	JAML	11q23.3	0.445823	6.19426e-26	2.31291e-24		JAML
	RSAD2	2p25.2	0.445808	6.22132e-26	2.31871e-24		RSAD2
	RNASE6	14q11.2	0.44561	6.57596e-26	2.44635e-24		RNASE6
	SLC36A1	5q33.1	0.445216	7.34505e-26	2.72743e-24		SLC36A1
	COTL1	16q24.1	0.445139	7.50472e-26	2.78159e-24		COTL1
	FUT7	9q34.3	0.444992	7.82181e-26	2.89378e-24		FUT7
	DTX3L	3q21.1	0.444953	7.90794e-26	2.92028e-24		DTX3L
	ZNFX1	20q13.13	0.444451	9.10035e-26	3.35446e-24		ZNFX1
	CD5	11q12.2	0.444359	9.33671e-26	3.43529e-24		CD5
	FLVCR2	14q24.3	0.444234	9.66948e-26	3.54515e-24		FLVCR2
	ZBP1	20q13.31	0.444234	9.6705e-26	3.54515e-24		ZBP1
	MILR1	17q23.3	0.444172	9.83783e-26	3.59993e-24		MILR1
	ADAMDEC1	8p21.2	0.44389	1.0644e-25	3.88785e-24		ADAMDEC1
	SLFN5	17q12	0.443506	1.1847e-25	4.31942e-24		SLFN5
	TLR6	4p14	0.443479	1.19383e-25	4.34485e-24		TLR6
	TICAM2	5q22.3	0.443219	1.28355e-25	4.66293e-24		TICAM2
	GPR18	13q32.3	0.442778	1.45104e-25	5.26193e-24		GPR18
	HLA-F-AS1	6p22.1	0.442325	1.64586e-25	5.95766e-24		HLA-F-AS1
	DDX60L	4q32.3	0.442272	1.67006e-25	6.03442e-24		DDX60L
	NRP2	2q33.3	0.442201	1.70365e-25	6.14473e-24		NRP2
	TMEM9	1q32.1	-0.442053	1.77469e-25	6.3895e-24		TMEM9
	NCF1B	7q11.23	0.442008	1.79735e-25	6.45954e-24		NCF1B
	IDO1	8p11.21	0.441911	1.84611e-25	6.62297e-24		IDO1
	C5ORF58	5q35.1	0.441718	1.94773e-25	6.9751e-24		C5ORF58
	NOD2	16q12.1	0.441674	1.97138e-25	7.04726e-24		NOD2
	NLRC3	16p13.3	0.441253	2.2156e-25	7.90625e-24		NLRC3
	CD300E	17q25.1	0.441095	2.31414e-25	8.24327e-24		CD300E
	TMEM131L	4q31.3	0.440953	2.40698e-25	8.55882e-24		TMEM131L
	ADGRG5	16q21	0.44081	2.50378e-25	8.88733e-24		ADGRG5
	SLC2A5	1p36.23	0.440671	2.60206e-25	9.21992e-24		SLC2A5
	BEND6	6p12.1	0.439862	3.2523e-25	1.15036e-23		BEND6
	APOBEC3C	22q13.1	0.439702	3.39953e-25	1.20033e-23		APOBEC3C
	SECTM1	17q25.3	0.439516	3.5774e-25	1.26092e-23		SECTM1
	RUNX3	1p36.11	0.439441	3.65259e-25	1.28518e-23		RUNX3
	CLECL1	12p13.31	0.439021	4.09914e-25	1.43978e-23		CLECL1
	F13A1	6p25.1	0.439003	4.11945e-25	1.44439e-23		F13A1
	VIM	10p13	0.438919	4.21609e-25	1.47571e-23		VIM
	PLA2G7	6p12.3	0.438557	4.65669e-25	1.62709e-23		PLA2G7
	DCLRE1B	1p13.2	0.43807	5.32143e-25	1.85614e-23		DCLRE1B
	KIF2A	5q12.1	0.437955	5.49067e-25	1.91185e-23		KIF2A
	GNGT2	17q21.32	0.437761	5.7907e-25	2.01284e-23		GNGT2
	BHLHE41	12p12.1	0.437721	5.85413e-25	2.03138e-23		BHLHE41
	KLHDC7B	22q13.33	0.437534	6.16219e-25	2.1346e-23		KLHDC7B
	ITPRIPL1	2q11.2	0.437204	6.74175e-25	2.33135e-23		ITPRIPL1
	DNAJC5B	8q13.1	0.43717	6.80612e-25	2.34957e-23		DNAJC5B
	HDX	Xq21.1	0.437078	6.97953e-25	2.40531e-23		HDX
	FN3K	17q25.3	-0.437068	6.99734e-25	2.40732e-23		FN3K
	RGS10	10q26.11	0.436854	7.4186e-25	2.5479e-23		RGS10
	CD48	1q23.3	0.436212	8.83561e-25	3.02939e-23		CD48
	PARP14	3q21.1	0.43608	9.15873e-25	3.13484e-23		PARP14
	ANO6	12q12	0.435079	1.20201e-24	4.10725e-23		ANO6
	LIPA	10q23.31	0.43496	1.24157e-24	4.23524e-23		LIPA
	GIMAP1	7q36.1	0.434924	1.25379e-24	4.26967e-23		GIMAP1
	PLGRKT	9p24.1	0.434914	1.25696e-24	4.27325e-23		PLGRKT
	GMFG	19q13.2	0.434845	1.28066e-24	4.34646e-23		GMFG
	PMAIP1	18q21.32	0.434717	1.32596e-24	4.49092e-23		PMAIP1
	CLMP	11q24.1	0.434712	1.32768e-24	4.49092e-23		CLMP
	IRF5	7q32.1	0.434362	1.45978e-24	4.92945e-23		IRF5
	LINC02694	15q14	0.434306	1.48201e-24	4.99357e-23		LINC02694
	SH2D2A	1q23.1	0.434302	1.48373e-24	4.99357e-23		SH2D2A
	XRN1	3q23	0.434028	1.59751e-24	5.36753e-23		XRN1
	IKZF3	17q12-q21.1	0.433989	1.61459e-24	5.41586e-23		IKZF3
	GPATCH2L	14q24.3	0.433882	1.66204e-24	5.56576e-23		GPATCH2L
	AKAP2	9q31.3	0.433631	1.77852e-24	5.94593e-23		AKAP2
	HS3ST3B1	17p12	0.433602	1.79227e-24	5.98197e-23		HS3ST3B1
	RASAL3	19p13.12	0.433553	1.81601e-24	6.05116e-23		RASAL3
	GYG2	Xp22.33	-0.433462	1.86107e-24	6.19107e-23		GYG2
	MAN2A1	5q21.3	0.433272	1.95919e-24	6.5067e-23		MAN2A1
	TNFAIP2	14q32.32	0.43318	2.00833e-24	6.65892e-23		TNFAIP2
	QKI	6q26	0.433137	2.03162e-24	6.72507e-23		QKI
	RHBDF2	17q25.1	0.432919	2.15432e-24	7.11952e-23		RHBDF2
	PXK	3p14.3	0.43285	2.19517e-24	7.24261e-23		PXK
	GAB3	Xq28	0.432819	2.21323e-24	7.29025e-23		GAB3
	PARVG	22q13.31	0.432777	2.2387e-24	7.3621e-23		PARVG
	STAT4	2q32.2-q32.3	0.432674	2.30152e-24	7.55634e-23		STAT4
	CGAS	6q13	0.432515	2.40182e-24	7.87281e-23		CGAS
	CCL2	17q12	0.432405	2.47414e-24	8.09666e-23		CCL2
	PLXDC2	10p12.31	0.432394	2.48097e-24	8.10585e-23		PLXDC2
	MOB1A	2p13.1	0.431924	2.815e-24	9.18229e-23		MOB1A
	C15ORF61	15q23	-0.431445	3.20084e-24	1.0424e-22		C15ORF61
	ARHGAP15	2q22.2-q22.3	0.431349	3.28373e-24	1.06766e-22		ARHGAP15
	GIMAP7	7q36.1	0.43131	3.31856e-24	1.07725e-22		GIMAP7
	EHD4	15q15.1	0.431245	3.37641e-24	1.09426e-22		EHD4
	TBC1D10C	11q13.2	0.430848	3.75484e-24	1.21495e-22		TBC1D10C
	CCR4	3p22.3	0.43072	3.88561e-24	1.25525e-22		CCR4
	GPR68	14q32.11	0.429845	4.90751e-24	1.58283e-22		GPR68
	ST8SIA4	5q21.1	0.429651	5.16737e-24	1.66398e-22		ST8SIA4
	IL16	15q25.1	0.429619	5.21273e-24	1.6759e-22		IL16
	ARHGEF3	3p14.3	0.429329	5.63071e-24	1.8074e-22		ARHGEF3
	LUZP6	7q33	0.429312	5.65548e-24	1.81246e-22		LUZP6
	ARID5A	2q11.2	0.429303	5.66911e-24	1.81394e-22		ARID5A
	VAV1	19p13.3	0.42927	5.71959e-24	1.82718e-22		VAV1
	FRAT1	10q24.1	-0.429142	5.9167e-24	1.88716e-22		FRAT1
	PIK3R6	17p13.1	0.429	6.1447e-24	1.95678e-22		PIK3R6
	ATG7	3p25.3	0.428791	6.49488e-24	2.06502e-22		ATG7
	MMP12	11q22.2	0.428255	7.48808e-24	2.37705e-22		MMP12
	GPR34	Xp11.4	0.428097	7.80878e-24	2.47495e-22		GPR34
	NECAP2	1p36.13	0.427861	8.31149e-24	2.63014e-22		NECAP2
	KLRC4	12p13.2	0.427755	8.54855e-24	2.70091e-22		KLRC4
	TNIP3	4q27	0.427434	9.30512e-24	2.93534e-22		TNIP3
	GLTPD2	17p13.2	-0.42731	9.61547e-24	3.0285e-22		GLTPD2
	C11ORF52	11q23.1	-0.427114	1.01269e-23	3.1846e-22		C11ORF52
	DHRS13	17q11.2	-0.427101	1.01609e-23	3.1903e-22		DHRS13
	TRIM22	11p15.4	0.42699	1.04631e-23	3.2781e-22		TRIM22
	CR1	1q32.2	0.426986	1.04731e-23	3.2781e-22		CR1
	ATP6V1B2	8p21.3	0.426868	1.08057e-23	3.37694e-22		ATP6V1B2
	KCNMA1	10q22.3	0.426506	1.18875e-23	3.70926e-22		KCNMA1
	KIR2DL4	19q13.42	0.426256	1.26961e-23	3.95545e-22		KIR2DL4
	CD8B	2p11.2	0.426181	1.29508e-23	4.02855e-22		CD8B
	XCL2	1q24.2	0.426026	1.34885e-23	4.18934e-22		XCL2
	GLS	2q32.2	0.425989	1.36217e-23	4.2242e-22		GLS
	TMEM26	10q21.2	0.425974	1.36754e-23	4.23433e-22		TMEM26
	PNKD	2q35	-0.425813	1.42654e-23	4.41022e-22		PNKD
	SEMA7A	15q24.1	0.425743	1.45325e-23	4.48591e-22		SEMA7A
	FLNA	Xq28	0.425659	1.48556e-23	4.57861e-22		FLNA
	CREB3L4	1q21.3	-0.425608	1.50574e-23	4.63371e-22		CREB3L4
	ZNF831	20q13.32	0.425096	1.72232e-23	5.28991e-22		ZNF831
	TRIM69	15q21.1	0.425091	1.72423e-23	5.28991e-22		TRIM69
	SLC22A23	6p25.2	-0.424991	1.77044e-23	5.42341e-22		SLC22A23
	SLC2A3	12p13.31	0.424963	1.78339e-23	5.4548e-22		SLC2A3
	LY75	2q24.2	0.424568	1.97752e-23	6.03939e-22		LY75
	H3F3A	1q42.12	-0.424472	2.02803e-23	6.18427e-22		H3F3A
	CRACR2B	11p15.5	-0.424343	2.09757e-23	6.38663e-22		CRACR2B
	ZC2HC1C	14q24.3	-0.424317	2.1118e-23	6.42024e-22		ZC2HC1C
	ZAP70	2q11.2	0.424109	2.22992e-23	6.76914e-22		ZAP70
	NTAN1	16p13.11	0.423896	2.35755e-23	7.14579e-22		NTAN1
	P2RY12	3q25.1	0.423688	2.48894e-23	7.5327e-22		P2RY12
	NAIP	5q13.2	0.423571	2.56661e-23	7.75609e-22		NAIP
	PLSCR1	3q24	0.423212	2.81853e-23	8.50461e-22		PLSCR1
	HLA-F	6p22.1	0.423065	2.92825e-23	8.82245e-22		HLA-F
	IL21	4q27	0.423049	2.94066e-23	8.84661e-22		IL21
	SLC2A14	12p13.31	0.423003	2.9758e-23	8.93895e-22		SLC2A14
	LZTS3	20p13	-0.422886	3.06791e-23	9.20189e-22		LZTS3
	NCF4	22q12.3	0.422821	3.12004e-23	9.34433e-22		NCF4
	SP100	2q37.1	0.422762	3.16892e-23	9.47662e-22		SP100
	CMPK2	2p25.2	0.422614	3.2933e-23	9.83397e-22		CMPK2
	DACT2	6q27	-0.422572	3.32931e-23	9.92677e-22		DACT2
	RIPK2	8q21.3	0.422406	3.47576e-23	1.03481e-21		RIPK2
	HLA-C	6p21.33	0.422126	3.73823e-23	1.11131e-21		HLA-C
	SMURF2	17q23.3-q24.1	0.421833	4.03321e-23	1.19723e-21		SMURF2
	PI4K2A	10q24.2	0.421704	4.17052e-23	1.23617e-21		PI4K2A
	RAP2B	3q25.2	0.421674	4.20296e-23	1.24395e-21		RAP2B
	MATK	19p13.3	0.421511	4.38475e-23	1.29585e-21		MATK
	SPATS2L	2q33.1	0.421158	4.80459e-23	1.41785e-21		SPATS2L
	HIF1A	14q23.2	0.421039	4.95496e-23	1.46008e-21		HIF1A
	STK4	20q13.12	0.420992	5.01484e-23	1.47557e-21		STK4
	RASGRP4	19q13.2	0.420331	5.94905e-23	1.74789e-21		RASGRP4
	MAP4K1	19q13.2	0.420083	6.34311e-23	1.86095e-21		MAP4K1
	SERPING1	11q12.1	0.419974	6.5225e-23	1.9108e-21		SERPING1
	NBN	8q21.3	0.419417	7.52888e-23	2.20242e-21		NBN
	MED11	17p13.2	-0.419284	7.79172e-23	2.276e-21		MED11
	CD163L1	12p13.31	0.419143	8.07873e-23	2.35641e-21		CD163L1
	FAM49A	2p24.2	0.418771	8.88926e-23	2.58908e-21		FAM49A
	PLEKHO1	1q21.2	0.418732	8.97978e-23	2.61166e-21		PLEKHO1
	ARNTL2	12p11.23	0.41864	9.1944e-23	2.67022e-21		ARNTL2
	AKNA	9q32	0.418562	9.38015e-23	2.72024e-21		AKNA
	C6ORF136	6p21.33	-0.418368	9.85895e-23	2.85498e-21		C6ORF136
	ARPC2	2q35	0.418295	1.00451e-22	2.9047e-21		ARPC2
	PTGS1	9q33.2	0.417958	1.09512e-22	3.16217e-21		PTGS1
	APOL4	22q12.3	0.417839	1.12886e-22	3.25184e-21		APOL4
	TMEM229B	14q24.1	0.417837	1.1294e-22	3.25184e-21		TMEM229B
	LDHD	16q23.1	-0.417724	1.16259e-22	3.34263e-21		LDHD
	CST7	20p11.21	0.417684	1.17469e-22	3.37259e-21		CST7
	GPNMB	7p15.3	0.417469	1.24093e-22	3.5577e-21		GPNMB
	ACP5	19p13.2	0.41674	1.4948e-22	4.27942e-21		ACP5
	SSTR3	22q13.1	0.416639	1.53376e-22	4.38471e-21		SSTR3
	NIPAL4	5q33.3	0.416383	1.63707e-22	4.67342e-21		NIPAL4
	TLN1	9p13.3	0.41628	1.68052e-22	4.79067e-21		TLN1
	CAMK4	5q22.1	0.416116	1.75238e-22	4.98847e-21		CAMK4
	LOXL3	2p13.1	0.41611	1.75486e-22	4.98847e-21		LOXL3
	DRAIC	15q23	-0.415931	1.837e-22	5.21459e-21		DRAIC
	EHD1	11q13.1	0.415762	1.91751e-22	5.43546e-21		EHD1
	PLA2G2D	1p36.12	0.415746	1.92535e-22	5.45001e-21		PLA2G2D
	TGM2	20q11.23	0.415671	1.96232e-22	5.54686e-21		TGM2
	DANCR	4q12	-0.415581	2.0078e-22	5.66746e-21		DANCR
	MOB3A	19p13.3	0.415553	2.02214e-22	5.69994e-21		MOB3A
	TRANK1	3p22.2	0.41533	2.14007e-22	6.02391e-21		TRANK1
	CD101	1p13.1	0.415273	2.17112e-22	6.10278e-21		CD101
	RUBCNL	13q14.13	0.415079	2.28059e-22	6.40154e-21		RUBCNL
	STAC	3p22.3-p22.2	0.415033	2.30735e-22	6.46764e-21		STAC
	LSP1	11p15.5	0.415001	2.32619e-22	6.51139e-21		LSP1
	EPB41L2	6q23.1-q23.2	0.414763	2.47048e-22	6.90568e-21		EPB41L2
	ZNF101	19p13.11	0.414738	2.4865e-22	6.94082e-21		ZNF101
	OSM	22q12.2	0.414342	2.74831e-22	7.661e-21		OSM
	CDK2AP2	11q13.2	-0.414283	2.7902e-22	7.76703e-21		CDK2AP2
	RAB40C	16p13.3	-0.413578	3.33352e-22	9.26663e-21		RAB40C
	DHRS9	2q31.1	0.413569	3.34139e-22	9.27569e-21		DHRS9
	KMO	1q43	0.413515	3.38712e-22	9.38971e-21		KMO
	GAL3ST1	22q12.2	-0.41343	3.46078e-22	9.58069e-21		GAL3ST1
	PSMB8	6p21.32	0.413105	3.75629e-22	1.03845e-20		PSMB8
	CDCP1	3p21.31	0.412922	3.93362e-22	1.08598e-20		CDCP1
	NAXD	13q34	-0.412885	3.97019e-22	1.09458e-20		NAXD
	ATP11C	Xq27.1	0.412755	4.10248e-22	1.1295e-20		ATP11C
	GIMAP8	7q36.1	0.412661	4.19987e-22	1.15473e-20		GIMAP8
	SPIRE2	16q24.3	-0.412655	4.20669e-22	1.15503e-20		SPIRE2
	RNASE2	14q11.2	0.41248	4.39588e-22	1.20533e-20		RNASE2
	IFI44L	1p31.1	0.412186	4.73265e-22	1.29591e-20		IFI44L
	STAB1	3p21.1	0.412058	4.88678e-22	1.3363e-20		STAB1
	BTN2A2	6p22.2	0.411648	5.41665e-22	1.47918e-20		BTN2A2
	ZNF430	19p12	0.411438	5.70898e-22	1.55689e-20		ZNF430
	IFI35	17q21.31	0.411369	5.80848e-22	1.58189e-20		IFI35
	JAK3	19p13.11	0.41136	5.82249e-22	1.58356e-20		JAK3
	CCL7	17q12	0.411337	5.85621e-22	1.59058e-20		CCL7
	ARF6	14q21.3	0.411306	5.90118e-22	1.60064e-20		ARF6
	LRMP	12p12.1	0.411243	5.99446e-22	1.62375e-20		LRMP
	EPB41L3	18p11.31	0.410892	6.54481e-22	1.77044e-20		EPB41L3
	CYP4F22	19p13.12	0.410828	6.65084e-22	1.79671e-20		CYP4F22
	IRF2BP1	19q13.32	-0.410556	7.11953e-22	1.92074e-20		IRF2BP1
	ROR1	1p31.3	0.410461	7.28937e-22	1.96393e-20		ROR1
	HRH1	3p25.3	0.410416	7.37264e-22	1.98371e-20		HRH1
	PPP1R16B	20q11.23	0.409776	8.64807e-22	2.32378e-20		PPP1R16B
	ADAMTSL4	1q21.2	0.409692	8.83043e-22	2.36962e-20		ADAMTSL4
	C14ORF93	14q11.2	-0.409427	9.43281e-22	2.52789e-20		C14ORF93
	EGR2	10q21.3	0.409131	1.01543e-21	2.71763e-20		EGR2
	DAB2	5p13.1	0.408745	1.11749e-21	2.98679e-20		DAB2
	LINC00158	21q21.2	0.408634	1.14885e-21	3.06655e-20		LINC00158
	FGD3	9q22.31	0.408583	1.16342e-21	3.10133e-20		FGD3
	BTLA	3q13.2	0.408216	1.27423e-21	3.39222e-20		BTLA
	RAB4A	1q42.13	-0.408069	1.32141e-21	3.51318e-20		RAB4A
	CARD16	11q22.3	0.407984	1.34967e-21	3.58357e-20		CARD16
	FLI1	11q24.3	0.407857	1.3926e-21	3.69269e-20		FLI1
	TGFB1	19q13.2	0.407747	1.43126e-21	3.7902e-20		TGFB1
	PRKAB1	12q24.23	-0.407649	1.4663e-21	3.8779e-20		PRKAB1
	LOC100126784	11p15.1	0.407543	1.50518e-21	3.97551e-20		LOC100126784
	PTPN1	20q13.13	0.407505	1.51931e-21	4.00755e-20		PTPN1
	ZBTB32	19q13.12	0.407334	1.58512e-21	4.17568e-20		ZBTB32
	NCR3	6p21.33	0.407294	1.60066e-21	4.21111e-20		NCR3
	BCL10	1p22.3	0.407092	1.6825e-21	4.42063e-20		BCL10
	ELF4	Xq26.1	0.407009	1.71731e-21	4.50622e-20		ELF4
	LRRK1	15q26.3	0.406581	1.90876e-21	5.00206e-20		LRRK1
	HLA-DPB1	6p21.32	0.40655	1.92319e-21	5.0333e-20		HLA-DPB1
	ZNF699	19p13.2	0.40639	2.00049e-21	5.22882e-20		ZNF699
	PEA15	1q23.2	0.406099	2.14889e-21	5.60942e-20		PEA15
	HLA-DQA2	6p21.32	0.405961	2.22309e-21	5.79559e-20		HLA-DQA2
	GNA12	7p22.3-p22.2	0.405771	2.32961e-21	6.06543e-20		GNA12
	TMIGD2	19p13.3	0.405604	2.4274e-21	6.31187e-20		TMIGD2
	MMP25	16p13.3	0.405418	2.54043e-21	6.59725e-20		MMP25
	XAF1	17p13.1	0.405191	2.68642e-21	6.96739e-20		XAF1
	GBP6	1p22.2	0.404636	3.07771e-21	7.97195e-20		GBP6
	KLRC2	12p13.2	0.404463	3.21071e-21	8.30574e-20		KLRC2
	EREG	4q13.3	0.40443	3.23647e-21	8.36165e-20		EREG
	SSH1	12q24.11	0.404339	3.30965e-21	8.53974e-20		SSH1
	TNS3	7p12.3	0.404281	3.35689e-21	8.65055e-20		TNS3
	HERC5	4q22.1	0.403968	3.62369e-21	9.32612e-20		HERC5
	MYBL1	8q13.1	0.403959	3.63183e-21	9.33515e-20		MYBL1
	C1ORF210	1p34.2	-0.403274	4.29213e-21	1.10183e-19		C1ORF210
	TUBB6	18p11.21	0.402634	5.0156e-21	1.28591e-19		TUBB6
	CSF2RA	Xp22.33 and Yp11.2	0.402427	5.27422e-21	1.3505e-19		CSF2RA
	PEBP1	12q24.23	-0.402218	5.54915e-21	1.41909e-19		PEBP1
	TNFRSF1B	1p36.22	0.4022	5.57342e-21	1.42349e-19		TNFRSF1B
	PRAM1	19p13.2	0.402043	5.79053e-21	1.47706e-19		PRAM1
	SOD2	6q25.3	0.401887	6.01377e-21	1.53206e-19		SOD2
	KLC4	6p21.1	-0.401865	6.04542e-21	1.53818e-19		KLC4
	ITGAV	2q32.1	0.401833	6.0926e-21	1.54823e-19		ITGAV
	APOBEC3A	22q13.1	0.401481	6.6349e-21	1.68391e-19		APOBEC3A
	DCSTAMP	8q22.3	0.4013	6.93351e-21	1.75748e-19		DCSTAMP
	C12ORF4	12p13.32	0.401198	7.10682e-21	1.79914e-19		C12ORF4
	LYN	8q12.1	0.401166	7.16065e-21	1.81049e-19		LYN
	PSME2	14q12	0.401102	7.27343e-21	1.8367e-19		PSME2
	CYLD	16q12.1	0.401095	7.28536e-21	1.83741e-19		CYLD
	MYO9B	19p13.11	0.400467	8.47937e-21	2.13587e-19		MYO9B
	BCL11B	14q32.2	0.400039	9.40083e-21	2.36501e-19		BCL11B
	GFPT2	5q35.3	0.399949	9.60848e-21	2.41423e-19		GFPT2
	MT2A	16q13	0.399843	9.85723e-21	2.47365e-19		MT2A
	RBBP8NL	20q13.33	-0.399702	1.01959e-20	2.55545e-19		RBBP8NL
	RGS19	20q13.33	0.399481	1.07529e-20	2.69171e-19		RGS19
	RANGRF	17p13.1	-0.399371	1.1041e-20	2.76038e-19		RANGRF
	KRTCAP3	2p23.3	-0.399267	1.13207e-20	2.82681e-19		KRTCAP3
	RAB17	2q37.3	-0.399262	1.13365e-20	2.82724e-19		RAB17
	TXNRD2	22q11.21	-0.399209	1.14816e-20	2.85988e-19		TXNRD2
	FMNL1	17q21.31	0.399196	1.15165e-20	2.86503e-19		FMNL1
	SMIM11A	21q22.11-q22.12	-0.399165	1.1604e-20	2.88323e-19		SMIM11A
	RBL1	20q11.23	0.399003	1.20631e-20	2.9936e-19		RBL1
	ELL3	15q15.3	-0.398969	1.21611e-20	3.01422e-19		ELL3
	TESC	12q24.22	-0.398646	1.31436e-20	3.25373e-19		TESC
	DUSP2	2q11.2	0.398065	1.51048e-20	3.73463e-19		DUSP2
	OAS3	12q24.13	0.397904	1.5699e-20	3.87678e-19		OAS3
	KCTD12	13q22.3	0.397854	1.58877e-20	3.91857e-19		KCTD12
	C9ORF72	9p21.2	0.397591	1.69197e-20	4.16801e-19		C9ORF72
	DGAT1	8q24.3	-0.397312	1.80876e-20	4.45026e-19		DGAT1
	KCNJ10	1q23.2	0.397279	1.82291e-20	4.47959e-19		KCNJ10
	EMC10	19q13.33	-0.397123	1.89236e-20	4.64458e-19		EMC10
	FN1	2q35	0.397053	1.92415e-20	4.71686e-19		FN1
	DPF3	14q24.2	0.39704	1.9302e-20	4.72593e-19		DPF3
	TM6SF1	15q25.2	0.39672	2.08289e-20	5.0936e-19		TM6SF1
	MXD1	2p13.3	0.39669	2.09777e-20	5.12375e-19		MXD1
	CATSPER1	11q13.1	0.396453	2.21959e-20	5.41472e-19		CATSPER1
	GMIP	19p13.11	0.39643	2.23199e-20	5.43837e-19		GMIP
	TMEM156	4p14	0.396376	2.26104e-20	5.50249e-19		TMEM156
	APOL2	22q12.3	0.396169	2.37522e-20	5.76733e-19		APOL2
	RASGRP3	2p22.3	0.396168	2.37559e-20	5.76733e-19		RASGRP3
	ADORA3	1p13.2	0.396129	2.39805e-20	5.81484e-19		ADORA3
	MITF	3p13	0.395791	2.5985e-20	6.29332e-19		MITF
	G0S2	1q32.2	0.395624	2.70329e-20	6.53922e-19		G0S2
	PPP2R2B	5q32	0.395608	2.71362e-20	6.55635e-19		PPP2R2B
	HSPA6	1q23.3	0.395579	2.73273e-20	6.5946e-19		HSPA6
	ACTBL2	5q11.2	0.39553	2.76426e-20	6.66269e-19		ACTBL2
	MARCO	2q14.2	0.395502	2.78317e-20	6.70026e-19		MARCO
	HVCN1	12q24.11	0.395439	2.82493e-20	6.79265e-19		HVCN1
	IFI44	1p31.1	0.395316	2.90823e-20	6.98461e-19		IFI44
	STARD8	Xq13.1	0.39526	2.94775e-20	7.07109e-19		STARD8
	RAP2C	Xq26.2	0.39494	3.17999e-20	7.61909e-19		RAP2C
	TOB1	17q21.33	-0.394806	3.28233e-20	7.85496e-19		TOB1
	FGFR1OP2	12p11.23	0.394706	3.36052e-20	8.02318e-19		FGFR1OP2
	CEP85L	6q22.31	0.394706	3.3606e-20	8.02318e-19		CEP85L
	RAB3IP	12q15	-0.394668	3.39153e-20	8.08743e-19		RAB3IP
	KDF1	1p36.11	-0.394528	3.50519e-20	8.34858e-19		KDF1
	NIN	14q22.1	0.394467	3.55682e-20	8.46154e-19		NIN
	LIMS1	2q12.3	0.39445	3.57041e-20	8.48382e-19		LIMS1
	PLAUR	19q13.31	0.3943	3.69962e-20	8.7805e-19		PLAUR
	FAM41C	1p36.33	-0.394224	3.76688e-20	8.9296e-19		FAM41C
	PTRHD1	2p23.3	-0.394101	3.87788e-20	9.1819e-19		PTRHD1
	TRIM21	11p15.4	0.394023	3.94975e-20	9.34108e-19		TRIM21
	MCUR1	6p23	-0.39401	3.96164e-20	9.3582e-19		MCUR1
	ADGRG1	16q21	-0.393868	4.0969e-20	9.66638e-19		ADGRG1
	ATP5IF1	1p35.3	-0.39383	4.13367e-20	9.74172e-19		ATP5IF1
	SCLT1	4q28.2	0.39379	4.17364e-20	9.8244e-19		SCLT1
	ATP6V1B1	2p13.3	-0.393755	4.20782e-20	9.89329e-19		ATP6V1B1
	TDO2	4q32.1	0.393673	4.29024e-20	1.00753e-18		TDO2
	CD83	6p23	0.393646	4.31704e-20	1.01264e-18		CD83
	TNFSF4	1q25.1	0.39308	4.93293e-20	1.15576e-18		TNFSF4
	PRXL2C	9q22.33	0.393062	4.95489e-20	1.15956e-18		PRXL2C
	MBOAT2	2p25.1	0.392439	5.7364e-20	1.34089e-18		MBOAT2
	UHRF2	9p24.1	0.392152	6.13621e-20	1.43268e-18		UHRF2
	CMTM1	16q21	0.392094	6.21924e-20	1.45039e-18		CMTM1
	TMEM236	10p12.33	0.392081	6.23906e-20	1.45333e-18		TMEM236
	L1CAM	Xq28	0.391863	6.56662e-20	1.52786e-18		L1CAM
	FOLR2	11q13.4	0.391728	6.77786e-20	1.57519e-18		FOLR2
	PEMT	17p11.2	-0.391459	7.21872e-20	1.67571e-18		PEMT
	SLC16A1	1p13.2	0.391357	7.39246e-20	1.71406e-18		SLC16A1
	PBLD	10q21.3	-0.391185	7.69675e-20	1.78256e-18		PBLD
	HLA-H	6p22.1	0.391123	7.80804e-20	1.80626e-18		HLA-H
	GNG2	14q22.1	0.391052	7.93857e-20	1.83435e-18		GNG2
	PHF19	9q33.2	0.390923	8.18137e-20	1.88828e-18		PHF19
	CD7	17q25.3	0.390915	8.19705e-20	1.88974e-18		CD7
	CD74	5q33.1	0.390827	8.36857e-20	1.92707e-18		CD74
	SUSD3	9q22.31	0.390819	8.3839e-20	1.92839e-18		SUSD3
	GADD45A	1p31.3	0.390757	8.50507e-20	1.95403e-18		GADD45A
	ALDH3A2	17p11.2	-0.390477	9.07982e-20	2.0837e-18		ALDH3A2
	C2CD4D	1q21.3	-0.390383	9.28097e-20	2.12744e-18		C2CD4D
	ASB2	14q32.12	0.390317	9.42536e-20	2.15807e-18		ASB2
	ARHGAP8	22q13.31	-0.390149	9.80189e-20	2.24174e-18		ARHGAP8
	PDIA3	15q15.3	-0.390124	9.85979e-20	2.25242e-18		PDIA3
	SKAP2	7p15.2	0.389686	1.09179e-19	2.49131e-18		SKAP2
	AMBP	9q32	-0.389539	1.12975e-19	2.57502e-18		AMBP
	SLC25A53	Xq22.2	0.389405	1.16548e-19	2.65345e-18		SLC25A53
	C9ORF139	9q34.3	0.389115	1.24664e-19	2.83297e-18		C9ORF139
	CHKA	11q13.2	-0.389114	1.24715e-19	2.83297e-18		CHKA
	NAV3	12q21.2	0.389034	1.27049e-19	2.88273e-18		NAV3
	ZNF444	19q13.43	-0.38893	1.30139e-19	2.94954e-18		ZNF444
	PRDM1	6q21	0.388902	1.31005e-19	2.9658e-18		PRDM1
	BRIP1	17q23.2	0.388872	1.31898e-19	2.98268e-18		BRIP1
	DYSF	2p13.2	0.388682	1.37848e-19	3.11372e-18		DYSF
	LIMK1	7q11.23	0.388665	1.38411e-19	3.12294e-18		LIMK1
	INPP5D	2q37.1	0.388576	1.41274e-19	3.18395e-18		INPP5D
	RTP4	3q27.3	0.388008	1.61144e-19	3.62772e-18		RTP4
	CAPG	2p11.2	0.388002	1.61385e-19	3.62909e-18		CAPG
	C9ORF152	9q31.3	-0.387978	1.62273e-19	3.64498e-18		C9ORF152
	CCSAP	1q42.13	0.387922	1.64399e-19	3.68862e-18		CCSAP
	HS6ST1	2q14.3	-0.387726	1.72013e-19	3.85516e-18		HS6ST1
	CD52	1p36.11	0.387417	1.84737e-19	4.13572e-18		CD52
	MET	7q31.2	0.38739	1.85892e-19	4.15488e-18		MET
	KCNQ5	6q13	0.387387	1.86005e-19	4.15488e-18		KCNQ5
	CPVL	7p14.3	0.387089	1.99247e-19	4.44572e-18		CPVL
	S100P	4p16.1	-0.386808	2.12587e-19	4.73812e-18		S100P
	UBE2E2	3p24.3	0.386792	2.13392e-19	4.7508e-18		UBE2E2
	FCN1	9q34.3	0.386702	2.17855e-19	4.84481e-18		FCN1
	ARL6IP5	3p14.1	0.38666	2.19959e-19	4.88619e-18		ARL6IP5
	SCML4	6q21	0.386634	2.21295e-19	4.91045e-18		SCML4
	CBL	11q23.3	0.386575	2.24328e-19	4.97228e-18		CBL
	SMDT1	22q13.2	-0.386451	2.30798e-19	5.11005e-18		SMDT1
	PTPRCAP	11q13.2	0.386335	2.37058e-19	5.24288e-18		PTPRCAP
	TMEM125	1p34.2	-0.386018	2.54964e-19	5.62776e-18		TMEM125
	APOBEC3D	22q13.1	0.386017	2.55019e-19	5.62776e-18		APOBEC3D
	P2RY1	3q25.2	0.385716	2.73289e-19	6.02433e-18		P2RY1
	RASSF8	12p12.1	0.385705	2.73997e-19	6.03332e-18		RASSF8
	FRMD6	14q22.1	0.385652	2.77296e-19	6.09929e-18		FRMD6
	FCRL3	1q23.1	0.385552	2.83772e-19	6.23492e-18		FCRL3
	PMF1	1q22	-0.385544	2.84275e-19	6.23917e-18		PMF1
	CMTM3	16q22.1	0.385145	3.11492e-19	6.82906e-18		CMTM3
	TDRD7	9q22.33	0.38513	3.1262e-19	6.84635e-18		TDRD7
	OASL	12q24.31	0.385072	3.16763e-19	6.92954e-18		OASL
	LOC606724	16p11.2	0.385007	3.21511e-19	7.02576e-18		LOC606724
	ATP10D	4p12	0.384877	3.31219e-19	7.23006e-18		ATP10D
	C1ORF56	1q21.3	-0.384621	3.5124e-19	7.65878e-18		C1ORF56
	SPATC1	8q24.3	0.384372	3.71815e-19	8.09865e-18		SPATC1
	LY86	6p25.1	0.38431	3.77065e-19	8.20412e-18		LY86
	NRP1	10p11.22	0.384195	3.87144e-19	8.41432e-18		NRP1
	HIBCH	2q32.2	-0.38387	4.16923e-19	9.05178e-18		HIBCH
	CDH3	16q22.1	0.383813	4.22333e-19	9.15935e-18		CDH3
	HTRA4	8p11.22	0.383729	4.30551e-19	9.32753e-18		HTRA4
	ESRP2	16q22.1	-0.38371	4.32384e-19	9.35716e-18		ESRP2
	NPL	1q25.3	0.383686	4.34742e-19	9.3981e-18		NPL
	IMPA2	18p11.21	-0.383616	4.41802e-19	9.54046e-18		IMPA2
	SFMBT2	10p14	0.383555	4.47982e-19	9.66354e-18		SFMBT2
	LAX1	1q32.1	0.383491	4.54588e-19	9.79554e-18		LAX1
	PLAAT4	11q12.3	0.383466	4.57149e-19	9.84019e-18		PLAAT4
	ERP29	12q24.13	-0.383433	4.60588e-19	9.90364e-18		ERP29
	SPHK1	17q25.1	0.383152	4.90991e-19	1.05461e-17		SPHK1
	JCAD	10p11.23	0.383071	5.00172e-19	1.07318e-17		JCAD
	C16ORF58	16p11.2	-0.383024	5.05556e-19	1.08358e-17		C16ORF58
	MED9	17p11.2	-0.382809	5.3087e-19	1.13663e-17		MED9
	IL1A	2q14.1	0.38254	5.64347e-19	1.20702e-17		IL1A
	ASPSCR1	17q25.3	-0.382475	5.72715e-19	1.22362e-17		ASPSCR1
	PTCRA	6p21.1	0.382464	5.74088e-19	1.22525e-17		PTCRA
	FAM126A	7p15.3	0.382077	6.26864e-19	1.33647e-17		FAM126A
	THEM6	8q24.3	-0.381969	6.4229e-19	1.36791e-17		THEM6
	KCNJ11	11p15.1	-0.381945	6.45833e-19	1.374e-17		KCNJ11
	LYST	1q42.3	0.381819	6.64601e-19	1.41243e-17		LYST
	KLHDC9	1q23.3	-0.381777	6.70944e-19	1.42441e-17		KLHDC9
	RPP21	6p22.1	-0.381708	6.81464e-19	1.44522e-17		RPP21
	ARHGAP10	4q31.23	0.381691	6.84064e-19	1.44921e-17		ARHGAP10
	MCF2L	13q34	-0.38143	7.25615e-19	1.53562e-17		MCF2L
	SLC12A3	16q13	0.381238	7.57918e-19	1.6023e-17		SLC12A3
	STX1B	16p11.2	0.380984	8.02564e-19	1.6949e-17		STX1B
	SPRED1	15q14	0.380505	8.94259e-19	1.88657e-17		SPRED1
	NMI	2q23.3	0.380346	9.26848e-19	1.95327e-17		NMI
	CABLES1	18q11.2	-0.380319	9.32564e-19	1.96326e-17		CABLES1
	KIAA1549	7q34	-0.380279	9.40985e-19	1.97892e-17		KIAA1549
	SH3BGRL2	6q14.1	-0.380139	9.71135e-19	2.04019e-17		SH3BGRL2
	SEC23A	14q21.1	0.380013	9.99167e-19	2.0969e-17		SEC23A
	IFIT5	10q23.31	0.379993	1.00356e-18	2.10391e-17		IFIT5
	PLEKHA2	8p11.22	0.379839	1.0389e-18	2.17574e-17		PLEKHA2
	SLC44A4	6p21.33	-0.379476	1.12741e-18	2.35866e-17		SLC44A4
	MCAT	22q13.2	-0.379404	1.14582e-18	2.39467e-17		MCAT
	MRPS18A	6p21.1	-0.379314	1.16914e-18	2.44088e-17		MRPS18A
	IL22RA2	6q23.3	0.379257	1.18426e-18	2.46989e-17		IL22RA2
	TFCP2L1	2q14.2	-0.379135	1.21715e-18	2.53586e-17		TFCP2L1
	INSYN2B	5q35.1	0.378902	1.28238e-18	2.66899e-17		INSYN2B
	MPDU1	17p13.1	-0.378855	1.29578e-18	2.69411e-17		MPDU1
	TM7SF2	11q13.1	-0.378537	1.39171e-18	2.89057e-17		TM7SF2
	IYD	6q25.1	-0.378219	1.4944e-18	3.10064e-17		IYD
	SH3BP1	22q13.1	0.378129	1.52464e-18	3.16013e-17		SH3BP1
	C1R	12p13.31	0.378122	1.52708e-18	3.16194e-17		C1R
	COLGALT1	19p13.11	0.377749	1.65995e-18	3.43352e-17		COLGALT1
	CLEC4C	12p13.31	0.377648	1.69749e-18	3.50756e-17		CLEC4C
	LILRA4	19q13.42	0.377539	1.73937e-18	3.59042e-17		LILRA4
	TST	22q12.3	-0.377487	1.75959e-18	3.62842e-17		TST
	NFKB1	4q24	0.377449	1.77474e-18	3.65592e-17		NFKB1
	SUOX	12q13.2	-0.377218	1.86854e-18	3.84523e-17		SUOX
	VCAM1	1p21.2	0.377109	1.91454e-18	3.93585e-17		VCAM1
	MMD	17q22	0.376969	1.9752e-18	4.05642e-17		MMD
	FKBP2	11q13.1	-0.37695	1.98364e-18	4.0696e-17		FKBP2
	HLA-L	6p22.1	0.376612	2.13872e-18	4.38328e-17		HLA-L
	PIM1	6p21.2	0.376599	2.14469e-18	4.39106e-17		PIM1
	KLHL5	4p14	0.376562	2.16233e-18	4.42267e-17		KLHL5
	PLA2G4C	19q13.33	0.376504	2.19049e-18	4.47571e-17		PLA2G4C
	HCLS1	3q13.33	0.376354	2.26456e-18	4.62237e-17		HCLS1
	PPARGC1B	5q32	0.376177	2.3556e-18	4.80333e-17		PPARGC1B
	NRIP1	21q11.2-q21.1	0.376124	2.3836e-18	4.8555e-17		NRIP1
	CEACAM21	19q13.2	0.376055	2.42028e-18	4.92523e-17		CEACAM21
	RHOG	11p15.4	0.376021	2.4388e-18	4.9579e-17		RHOG
	PTX3	3q25.32	0.376013	2.44276e-18	4.96095e-17		PTX3
	RAB31	18p11.22	0.37575	2.59005e-18	5.25478e-17		RAB31
	RAB39A	11q22.3	0.375703	2.61691e-18	5.30391e-17		RAB39A
	COQ9	16q21	-0.37566	2.64175e-18	5.34887e-17		COQ9
	GGTA1P	9q33.2	0.375568	2.69634e-18	5.45392e-17		GGTA1P
	ZDHHC16	10q24.1	-0.375384	2.80848e-18	5.67506e-17		ZDHHC16
	GPT2	16q11.2	-0.375364	2.8211e-18	5.69483e-17		GPT2
	ZNF80	3q13.31	0.375262	2.88562e-18	5.81924e-17		ZNF80
	SPAG7	17p13.2	-0.37524	2.89961e-18	5.84159e-17		SPAG7
	ABHD14A	3p21.2	-0.375088	2.99863e-18	6.03504e-17		ABHD14A
	RAB42	1p35.3	0.375038	3.032e-18	6.09611e-17		RAB42
	CHST11	12q23.3	0.375033	3.03564e-18	6.09734e-17		CHST11
	PPP1R12A	12q21.2-q21.31	0.374868	3.14822e-18	6.31715e-17		PPP1R12A
	IFNAR2	21q22.11	0.374826	3.17799e-18	6.37054e-17		IFNAR2
	SLC9A9	3q24	0.374497	3.41774e-18	6.84433e-17		SLC9A9
	MTFR1L	1p36.11	-0.374447	3.45503e-18	6.91211e-17		MTFR1L
	IL6	7p15.3	0.374406	3.48667e-18	6.9685e-17		IL6
	CD1D	1q23.1	0.374399	3.49241e-18	6.97304e-17		CD1D
	MORC2-AS1	22q12.2	-0.374245	3.61279e-18	7.20625e-17		MORC2-AS1
	PRNP	20p13	0.374225	3.62895e-18	7.23131e-17		PRNP
	ADI1	2p25.3	-0.373967	3.84099e-18	7.64627e-17		ADI1
	CCDC24	1p34.1	-0.373849	3.94281e-18	7.8412e-17		CCDC24
	SOWAHD	Xq24	0.3737	4.074e-18	8.09411e-17		SOWAHD
	ENSA	1q21.3	-0.373683	4.08926e-18	8.11642e-17		ENSA
	MAF	16q23.2	0.373653	4.1163e-18	8.16203e-17		MAF
	LGALS1	22q13.1	0.373548	4.21269e-18	8.34494e-17		LGALS1
	SERF2	15q15.3	-0.373496	4.26136e-18	8.43305e-17		SERF2
	KLF15	3q21.3	-0.373011	4.74099e-18	9.373e-17		KLF15
	PCYT1A	3q29	0.372808	4.95644e-18	9.78933e-17		PCYT1A
	GRTP1	13q34	-0.372597	5.19234e-18	1.02452e-16		GRTP1
	CENPS	1p36.22	-0.372578	5.21327e-18	1.02764e-16		CENPS
	IL7	8q21.13	0.372511	5.29121e-18	1.04199e-16		IL7
	GBE1	3p12.2	0.37232	5.51718e-18	1.08542e-16		GBE1
	AMPD3	11p15.4	0.372094	5.79677e-18	1.13931e-16		AMPD3
	FHOD3	18q12.2	0.372088	5.80477e-18	1.13977e-16		FHOD3
	SPTB	14q23.3	0.372082	5.81174e-18	1.14003e-16		SPTB
	C16ORF54	16p11.2	0.372035	5.87241e-18	1.15081e-16		C16ORF54
	ACTR3	2q14.1	0.372021	5.89045e-18	1.15322e-16		ACTR3
	MAN1A1	6q22.31	0.371994	5.92552e-18	1.15896e-16		MAN1A1
	ARHGAP20	11q22.3-q23.1	0.37186	6.10117e-18	1.19216e-16		ARHGAP20
	SAMD8	10q22.2	0.371794	6.19004e-18	1.20835e-16		SAMD8
	PLIN3	19p13.3	0.371784	6.2043e-18	1.20996e-16		PLIN3
	GPR132	14q32.33	0.371715	6.29867e-18	1.22717e-16		GPR132
	PTOV1	19q13.33	-0.371506	6.59329e-18	1.28333e-16		PTOV1
	SLC48A1	12q13.11	-0.37139	6.76265e-18	1.31502e-16		SLC48A1
	MFSD14B	9q22.32	0.371182	7.07672e-18	1.37477e-16		MFSD14B
	IL1RN	2q14.1	0.371077	7.24e-18	1.40513e-16		IL1RN
	PPP1R3B	8p23.1	-0.371065	7.25917e-18	1.4075e-16		PPP1R3B
	FOSL1	11q13.1	0.370969	7.41278e-18	1.4359e-16		FOSL1
	SP110	2q37.1	0.370819	7.65854e-18	1.48207e-16		SP110
	COQ7	16p12.3	-0.370583	8.06418e-18	1.55907e-16		COQ7
	FCRL6	1q23.2	0.370543	8.13485e-18	1.57123e-16		FCRL6
	PPFIBP1	12p11.23-p11.22	0.370401	8.3895e-18	1.61886e-16		PPFIBP1
	FCAR	19q13.42	0.370283	8.60872e-18	1.65957e-16		FCAR
	RGL4	22q11.23	0.370273	8.62575e-18	1.66126e-16		RGL4
	NXPE3	3q12.3	0.370263	8.64593e-18	1.66356e-16		NXPE3
	RRNAD1	1q23.1	-0.370249	8.67222e-18	1.66702e-16		RRNAD1
	TREM2	6p21.1	0.370141	8.87712e-18	1.70478e-16		TREM2
	KLF10	8q22.3	0.370075	9.00706e-18	1.72808e-16		KLF10
	SFT2D3	2q14.3	-0.370029	9.09614e-18	1.74351e-16		SFT2D3
	HDDC3	15q26.1	-0.369841	9.47644e-18	1.81468e-16		HDDC3
	PDK3	Xp22.11	0.36973	9.7068e-18	1.85702e-16		PDK3
	SIGLEC6	19q13.41	0.369682	9.80859e-18	1.87472e-16		SIGLEC6
	MGC12916	17p12	0.369591	1.0006e-17	1.91064e-16		MGC12916
	GREB1L	18q11.1-q11.2	0.369536	1.01255e-17	1.93161e-16		GREB1L
	CASP4	11q22.3	0.369419	1.03847e-17	1.97919e-16		CASP4
	OSTM1	6q21	0.369375	1.04857e-17	1.99654e-16		OSTM1
	SH3RF2	5q32	0.3692	1.08898e-17	2.07154e-16		SH3RF2
	GRIP2	3p25.1	0.36917	1.09626e-17	2.08342e-16		GRIP2
	ST3GAL2	16q22.1	0.369145	1.10216e-17	2.09265e-16		ST3GAL2
	KLF6	10p15.2	0.36914	1.10336e-17	2.09296e-16		KLF6
	UBASH3B	11q24.1	0.369122	1.10757e-17	2.09896e-16		UBASH3B
	EMP1	12p13.1	0.368896	1.16325e-17	2.2024e-16		EMP1
	FLT3LG	19q13.33	0.368662	1.22354e-17	2.31438e-16		FLT3LG
	PDIA3P1	1q21.1	-0.368418	1.28999e-17	2.43777e-16		PDIA3P1
	XIRP1	3p22.2	0.368388	1.29847e-17	2.4515e-16		XIRP1
	TBC1D4	13q22.2	0.368367	1.30442e-17	2.46044e-16		TBC1D4
	AREG	4q13.3	0.367831	1.46442e-17	2.75964e-16		AREG
	PCED1B	12q13.11	0.367759	1.48739e-17	2.80029e-16		PCED1B
	RIN3	14q32.12	0.367575	1.54758e-17	2.91089e-16		RIN3
	SLC2A6	9q34.2	0.367439	1.59357e-17	2.9946e-16		SLC2A6
	MAP1LC3C	1q43	0.36739	1.61028e-17	3.02317e-16		MAP1LC3C
	CCL1	17q12	0.366958	1.76754e-17	3.31533e-16		CCL1
	NTRK1	1q23.1	0.36688	1.79724e-17	3.36791e-16		NTRK1
	RHBDD3	22q12.2	-0.36644	1.97552e-17	3.69854e-16		RHBDD3
	NPC1	18q11.2	0.366287	2.04126e-17	3.81529e-16		NPC1
	MFSD10	4p16.3	-0.366286	2.04167e-17	3.81529e-16		MFSD10
	C11ORF21	11p15.5	0.366104	2.12338e-17	3.96429e-16		C11ORF21
	ZBTB42	14q32.33	-0.365872	2.23144e-17	4.16218e-16		ZBTB42
	NECAB3	20q11.22	-0.365772	2.2796e-17	4.24808e-16		NECAB3
	HLA-DRB1	6p21.32	0.365658	2.33594e-17	4.34904e-16		HLA-DRB1
	RAP1GDS1	4q23	0.365571	2.37981e-17	4.42662e-16		RAP1GDS1
	NCS1	9q34.11	0.365517	2.40773e-17	4.47442e-16		NCS1
	PTGDR	14q22.1	0.365499	2.41718e-17	4.48783e-16		PTGDR
	ADGRE4P	19p13.2	0.365461	2.43667e-17	4.51985e-16		ADGRE4P
	SLC25A46	5q22.1	0.365422	2.45708e-17	4.55352e-16		SLC25A46
	CRLF2	Xp22.33 and Yp11.2	0.365405	2.46631e-17	4.56642e-16		CRLF2
	BCAS1	20q13.2	-0.36536	2.48975e-17	4.60559e-16		BCAS1
	ADCY3	2p23.3	0.365157	2.6004e-17	4.80444e-16		ADCY3
	VSIR	10q22.1	0.365154	2.60203e-17	4.80444e-16		VSIR
	ERAP1	5q15	0.365027	2.67381e-17	4.93246e-16		ERAP1
	TYMP	22q13.33	0.365021	2.67737e-17	4.9345e-16		TYMP
	RHEBL1	12q13.12	0.364671	2.88466e-17	5.31169e-16		RHEBL1
	TTC39A	1p32.3	-0.364533	2.97124e-17	5.4661e-16		TTC39A
	IRF4	6p25.3	0.364516	2.98177e-17	5.48047e-16		IRF4
	ARAP2	4p14	0.364485	3.00157e-17	5.51182e-16		ARAP2
	SRPX2	Xq22.1	0.364446	3.02666e-17	5.55282e-16		SRPX2
	CAST	5q15	0.364354	3.08656e-17	5.65757e-16		CAST
	PPARGC1A	4p15.2	-0.364347	3.091e-17	5.66055e-16		PPARGC1A
	DST	6p12.1	0.364234	3.16657e-17	5.79366e-16		DST
	GPR171	3q25.1	0.364166	3.2126e-17	5.87255e-16		GPR171
	C2ORF15	2q11.2	-0.364081	3.27129e-17	5.97441e-16		C2ORF15
	SLFN11	17q12	0.363928	3.37962e-17	6.16666e-16		SLFN11
	PFKFB4	3p21.31	0.363779	3.48851e-17	6.35958e-16		PFKFB4
	RASSF2	20p13	0.363753	3.50763e-17	6.38865e-16		RASSF2
	PNPLA6	19p13.2	0.363568	3.64888e-17	6.6399e-16		PNPLA6
	FLT3	13q12.2	0.36335	3.82168e-17	6.94806e-16		FLT3
	MCHR1	22q13.2	0.363324	3.84312e-17	6.98075e-16		MCHR1
	SEPTIN11	4q21.1	0.363133	4.00218e-17	7.2631e-16		SEPTIN11
	HRH2	5q35.2	0.362969	4.14333e-17	7.51249e-16		HRH2
	PRR11	17q22	0.362947	4.16272e-17	7.54085e-16		PRR11
	GPR87	3q25.1	0.362859	4.24115e-17	7.67602e-16		GPR87
	CSF2	5q31.1	0.362752	4.33917e-17	7.84637e-16		CSF2
	PIGP	21q22.13	-0.362716	4.37213e-17	7.89887e-16		PIGP
	KIAA1324	1p13.3	-0.362677	4.40783e-17	7.95623e-16		KIAA1324
	ST6GALNAC1	17q25.1	-0.362614	4.46772e-17	8.0571e-16		ST6GALNAC1
	EFNA1	1q22	-0.362532	4.54558e-17	8.19018e-16		EFNA1
	ICAM1	19p13.2	0.362436	4.63915e-17	8.3513e-16		ICAM1
	GPR137B	1q42.3	0.362349	4.72503e-17	8.4983e-16		GPR137B
	GAS2L3	12q23.1	0.362001	5.08667e-17	9.14056e-16		GAS2L3
	TJP3	19p13.3	-0.361963	5.12732e-17	9.2054e-16		TJP3
	CNN3	1p21.3	0.361881	5.21643e-17	9.35703e-16		CNN3
	GPS2	17p13.1	-0.361771	5.34008e-17	9.57029e-16		GPS2
	MIAT	22q12.1	0.361708	5.41062e-17	9.6881e-16		MIAT
	ANTXR2	4q21.21	0.361639	5.48999e-17	9.82147e-16		ANTXR2
	AFAP1L2	10q25.3	0.361412	5.75953e-17	1.02945e-15		AFAP1L2
	MTUS1	8p22	-0.361367	5.81514e-17	1.03847e-15		MTUS1
	LARGE2	11p11.2	-0.361175	6.05548e-17	1.08043e-15		LARGE2
	NOTCH2	1p12	0.361026	6.24874e-17	1.11392e-15		NOTCH2
	VRK2	2p16.1	0.360959	6.33742e-17	1.12841e-15		VRK2
	FAM225A	9q32	0.360953	6.3449e-17	1.12841e-15		FAM225A
	PSMB10	16q22.1	0.360952	6.3468e-17	1.12841e-15		PSMB10
	HLA-A	6p22.1	0.360847	6.48784e-17	1.15247e-15		HLA-A
	CA8	8q12.1	-0.360724	6.65912e-17	1.18185e-15		CA8
	HLA-G	6p22.1	0.360716	6.6694e-17	1.18263e-15		HLA-G
	PRR5-ARHGAP8	22q13.31	-0.360701	6.69149e-17	1.1855e-15		PRR5-ARHGAP8
	CAPN5	11q13.5	-0.360508	6.96745e-17	1.23331e-15		CAPN5
	RGS1	1q31.2	0.360232	7.38423e-17	1.30593e-15		RGS1
	ATP8B3	19p13.3	0.360182	7.46232e-17	1.31858e-15		ATP8B3
	PVRIG	7q22.1	0.360166	7.48792e-17	1.32195e-15		PVRIG
	ZSCAN16	6p22.1	-0.360096	7.59847e-17	1.34029e-15		ZSCAN16
	C15ORF48	15q21.1	0.360002	7.7497e-17	1.36577e-15		C15ORF48
	PATZ1	22q12.2	-0.359984	7.77975e-17	1.36986e-15		PATZ1
	JMJD8	16p13.3	-0.359755	8.16161e-17	1.43584e-15		JMJD8
	MYH14	19q13.33	-0.359601	8.43e-17	1.48176e-15		MYH14
	TGM5	15q15.2	0.359512	8.58901e-17	1.5084e-15		TGM5
	COQ8A	1q42.13	-0.3595	8.60998e-17	1.51076e-15		COQ8A
	CRLF3	17q11.2	0.359231	9.10836e-17	1.59602e-15		CRLF3
	HPS3	3q24	0.35923	9.11172e-17	1.59602e-15		HPS3
	ECH1	19q13.2	-0.359141	9.2818e-17	1.62439e-15		ECH1
	HCG26	6p21.33	0.358975	9.61066e-17	1.68049e-15		HCG26
	EIF2AK2	2p22.2	0.358955	9.65064e-17	1.68601e-15		EIF2AK2
	PPIB	15q22.31	-0.358931	9.69823e-17	1.69286e-15		PPIB
	TMEM256	17p13.1	-0.358798	9.97309e-17	1.73933e-15		TMEM256
	SH2D1B	1q23.3	0.358737	1.01003e-16	1.75998e-15		SH2D1B
	UQCC2	6p21.31	-0.358283	1.11055e-16	1.93348e-15		UQCC2
	TMOD2	15q21.2	0.358201	1.12965e-16	1.96502e-15		TMOD2
	GAS7	17p13.1	0.358078	1.1589e-16	2.01416e-15		GAS7
	ENO3	17p13.2	-0.357997	1.17885e-16	2.04707e-15		ENO3
	MCTP1	5q15	0.357978	1.18338e-16	2.05316e-15		MCTP1
	SEPTIN1	16p11.2	0.357867	1.21117e-16	2.09957e-15		SEPTIN1
	ARSI	5q32	0.357694	1.25555e-16	2.17463e-15		ARSI
	CST6	11q13.1	0.357469	1.31569e-16	2.27684e-15		CST6
	MS4A14	11q12.2	0.357438	1.32429e-16	2.28974e-15		MS4A14
	ALDH1A3	15q26.3	0.357406	1.33312e-16	2.30304e-15		ALDH1A3
	NGRN	15q26.1	-0.35736	1.34598e-16	2.32326e-15		NGRN
	WDR72	15q21.3	-0.357339	1.35194e-16	2.33154e-15		WDR72
	NAAA	4q21.1	0.357208	1.38906e-16	2.39351e-15		NAAA
	HSD11B2	16q22.1	-0.357114	1.41662e-16	2.43891e-15		HSD11B2
	MELTF	3q29	0.357006	1.44872e-16	2.49205e-15		MELTF
	ATP1B3	3q23	0.356983	1.45556e-16	2.50168e-15		ATP1B3
	CLIC4	1p36.11	0.356946	1.46671e-16	2.51868e-15		CLIC4
	GATA3	10p14	0.356922	1.47428e-16	2.52769e-15		GATA3
	RASGEF1B	4q21.21	0.356921	1.47447e-16	2.52769e-15		RASGEF1B
	UBD	6p22.1	0.356801	1.5117e-16	2.58932e-15		UBD
	MMP9	20q13.12	0.356709	1.54068e-16	2.63672e-15		MMP9
	FURIN	15q26.1	-0.35666	1.55651e-16	2.66154e-15		FURIN
	RHOH	4p14	0.356526	1.60031e-16	2.73411e-15		RHOH
	PAG1	8q21.13	0.356461	1.62201e-16	2.76884e-15		PAG1
	ECI1	16p13.3	-0.356333	1.66581e-16	2.8412e-15		ECI1
	RPAIN	17p13.2	-0.356287	1.68177e-16	2.86599e-15		RPAIN
	GPX2	14q23.3	-0.356244	1.6966e-16	2.88882e-15		GPX2
	LINC00426	13q12.3	0.356126	1.73861e-16	2.95784e-15		LINC00426
	PRKD3	2p22.2	0.355965	1.79771e-16	3.05465e-15		PRKD3
	LINC00319	21q22.3	-0.355963	1.79855e-16	3.05465e-15		LINC00319
	PDE6G	17q25.3	0.355806	1.85794e-16	3.15286e-15		PDE6G
	PHLDB2	3q13.2	0.355671	1.91044e-16	3.23922e-15		PHLDB2
	PSAP	10q22.1	0.355606	1.93627e-16	3.28025e-15		PSAP
	SNX6	14q13.1	0.35544	2.00358e-16	3.39142e-15		SNX6
	SLC28A3	9q21.32-q21.33	0.355371	2.03257e-16	3.43761e-15		SLC28A3
	APOC2	19q13.32	0.355287	2.06793e-16	3.49447e-15		APOC2
	MPO	17q22	0.354894	2.24287e-16	3.78692e-15		MPO
	DNAJA1	9p21.1	0.354551	2.40679e-16	4.06027e-15		DNAJA1
	TAOK3	12q24.23	0.354522	2.42118e-16	4.08112e-15		TAOK3
	ERBB3	12q13.2	-0.354498	2.43312e-16	4.09782e-15		ERBB3
	ARSB	5q14.1	0.35449	2.43754e-16	4.10184e-15		ARSB
	AGR2	7p21.1	-0.354484	2.44036e-16	4.10315e-15		AGR2
	TMED3	15q25.1	-0.354427	2.46928e-16	4.14831e-15		TMED3
	TREML2	6p21.1	0.354378	2.49399e-16	4.18632e-15		TREML2
	ZNF76	6p21.31	-0.35416	2.60885e-16	4.37547e-15		ZNF76
	ANKIB1	7q21.2	0.354147	2.61573e-16	4.38337e-15		ANKIB1
	DCXR	17q25.3	-0.35395	2.72394e-16	4.5609e-15		DCXR
	LIPT2	11q13.4	-0.353853	2.77876e-16	4.64882e-15		LIPT2
	MAP3K14	17q21.31	0.353805	2.80593e-16	4.69038e-15		MAP3K14
	SYK	9q22.2	0.353468	3.00696e-16	5.01809e-15		SYK
	GPR155	2q31.1	0.353413	3.04085e-16	5.07043e-15		GPR155
	TM2D3	15q26.3	-0.353398	3.05053e-16	5.08237e-15		TM2D3
	CXCR4	2q22.1	0.353371	3.06754e-16	5.10648e-15		CXCR4
	LLGL2	17q25.1	-0.353352	3.0791e-16	5.12149e-15		LLGL2
	SETD6	16q21	-0.3529	3.37784e-16	5.61374e-15		SETD6
	PROX2	14q24.3	0.352803	3.44605e-16	5.72237e-15		PROX2
	TMEM255A	Xq24	0.352735	3.49379e-16	5.79686e-15		TMEM255A
	OBSL1	2q35	-0.35263	3.57015e-16	5.91868e-15		OBSL1
	CCRL2	3p21.31	0.352611	3.58377e-16	5.93637e-15		CCRL2
	HBEGF	5q31.3	0.352576	3.60932e-16	5.97379e-15		HBEGF
	CHI3L1	1q32.1	0.352463	3.69421e-16	6.10926e-15		CHI3L1
	RUNX1-IT1	21q22.12	0.352436	3.71433e-16	6.13749e-15		RUNX1-IT1
	PRKCH	14q23.1	0.352265	3.84658e-16	6.35081e-15		PRKCH
	LHX1	17q12	0.352229	3.87451e-16	6.39167e-15		LHX1
	HMOX1	22q12.3	0.352145	3.94229e-16	6.49816e-15		HMOX1
	TOX2	20q13.12	0.35196	4.0939e-16	6.74255e-15		TOX2
	LPAR5	12p13.31	0.351919	4.12792e-16	6.793e-15		LPAR5
	APOBR	16p12.1	0.351735	4.28543e-16	7.04644e-15		APOBR
	CTDSP1	2q35	-0.351459	4.53371e-16	7.44861e-15		CTDSP1
	CCN4	8q24.22	0.351333	4.65128e-16	7.63553e-15		CCN4
	ADGRF1	6p12.3|6	0.351201	4.7778e-16	7.83684e-15		ADGRF1
	NEDD4L	18q21.31	-0.351174	4.80465e-16	7.87446e-15		NEDD4L
	VAX2	2p13.3	-0.351085	4.89199e-16	8.01108e-15		VAX2
	CTSL	9q21.33	0.350929	5.0503e-16	8.2636e-15		CTSL
	NEK8	17q11.2	-0.350789	5.19549e-16	8.49426e-15		NEK8
	FGFBP1	4p15.32	0.350773	5.21208e-16	8.51447e-15		FGFBP1
	WNT4	1p36.12	-0.35056	5.44327e-16	8.88493e-15		WNT4
	RC3H2	9q33.2	0.350476	5.53705e-16	9.03068e-15		RC3H2
	NAXE	1q22	-0.350441	5.5758e-16	9.08631e-15		NAXE
	LAT	16p11.2	0.350437	5.58019e-16	9.08631e-15		LAT
	SMIM3	5q33.1	0.35039	5.63431e-16	9.16702e-15		SMIM3
	TRIM34	11p15.4	0.350332	5.70125e-16	9.26845e-15		TRIM34
	CYSLTR1	Xq21.1	0.350326	5.7078e-16	9.2716e-15		CYSLTR1
	PYCR2	1q42.12	-0.350225	5.82572e-16	9.45553e-15		PYCR2
	GPR176	15q14-q15.1	0.349846	6.29094e-16	1.02024e-14		GPR176
	LINC01588	14q21.3	0.349836	6.30362e-16	1.02147e-14		LINC01588
	SETD4	21q22.12	-0.349708	6.46866e-16	1.04737e-14		SETD4
	TRPA1	8q21.11	0.349668	6.52169e-16	1.05511e-14		TRPA1
	BSCL2	11q12.3	-0.349631	6.57117e-16	1.06226e-14		BSCL2
	CPED1	7q31.31	0.349489	6.76274e-16	1.09235e-14		CPED1
	SERPINB8	18q22.1	0.349378	6.91546e-16	1.11612e-14		SERPINB8
	VOPP1	7p11.2	0.349159	7.22796e-16	1.16562e-14		VOPP1
	KAT2B	3p24.3	0.34914	7.25569e-16	1.16916e-14		KAT2B
	CX3CL1	16q21	0.349126	7.27645e-16	1.17157e-14		CX3CL1
	AGA	4q34.3	-0.348998	7.4671e-16	1.2013e-14		AGA
	SH3KBP1	Xp22.12	0.348799	7.77413e-16	1.2497e-14		SH3KBP1
	PRDM8	4q21.21	0.348792	7.78382e-16	1.25026e-14		PRDM8
	CCR7	17q21.2	0.348664	7.98813e-16	1.28205e-14		CCR7
	PLIN2	9p22.1	0.348659	7.99612e-16	1.28231e-14		PLIN2
	MFNG	22q13.1	0.348654	8.00464e-16	1.28265e-14		MFNG
	ITGA2	5q11.2	0.348571	8.13975e-16	1.30327e-14		ITGA2
	EFHD2	1p36.21	0.348548	8.17649e-16	1.30811e-14		EFHD2
	TNF	6p21.33	0.348421	8.3895e-16	1.34112e-14		TNF
	GPRIN3	4q22.1	0.348229	8.72012e-16	1.39287e-14		GPRIN3
	RAPGEF6	5q31.1	0.347997	9.13681e-16	1.45827e-14		RAPGEF6
	RRAGC	1p34.3	0.347947	9.22843e-16	1.47172e-14		RRAGC
	GJB1	Xq13.1	-0.347895	9.32513e-16	1.48505e-14		GJB1
	SIGLEC8	19q13.41	0.347894	9.32678e-16	1.48505e-14		SIGLEC8
	C8ORF82	8q24.3	-0.347811	9.4844e-16	1.50836e-14		C8ORF82
	SLC41A3	3q21.2-q21.3	-0.347809	9.48816e-16	1.50836e-14		SLC41A3
	ZNF219	14q11.2	-0.347585	9.92479e-16	1.57653e-14		ZNF219
	MAP7D1	1p34.3	0.347526	1.00432e-15	1.59409e-14		MAP7D1
	COX20	1q44	-0.347412	1.02768e-15	1.62988e-14		COX20
	MPV17	2p23.3	-0.347405	1.02899e-15	1.63066e-14		MPV17
	MB21D2	3q29	0.347399	1.03024e-15	1.63135e-14		MB21D2
	ULK4P3	15q13.2	0.347313	1.04827e-15	1.6586e-14		ULK4P3
	HYPK	15q15.3	-0.347291	1.05287e-15	1.66458e-14		HYPK
	ACTR2	2p14	0.347172	1.07837e-15	1.70355e-14		ACTR2
	PRMT8	12p13.32	-0.347114	1.09087e-15	1.72195e-14		PRMT8
	RAB25	1q22	-0.34706	1.1028e-15	1.73942e-14		RAB25
	OR4C6	11q11	0.346916	1.13516e-15	1.78905e-14		OR4C6
	DPM3	1q22	-0.346712	1.1825e-15	1.86221e-14		DPM3
	ADAM12	10q26.2	0.346549	1.22169e-15	1.92243e-14		ADAM12
	BRCA2	13q13.1	0.346203	1.30914e-15	2.05803e-14		BRCA2
	GRHL2	8q22.3	-0.3462	1.30992e-15	2.05803e-14		GRHL2
	S100A8	1q21.3	0.346172	1.31723e-15	2.06791e-14		S100A8
	MIS18BP1	14q21.2	0.34615	1.32321e-15	2.07568e-14		MIS18BP1
	PRR15L	17q21.32	-0.346058	1.34767e-15	2.1124e-14		PRR15L
	OTUD4	4q31.21	0.34602	1.35784e-15	2.12669e-14		OTUD4
	PART1	5q12.1	-0.345836	1.40868e-15	2.2046e-14		PART1
	SOCS1	16p13.13	0.345502	1.50577e-15	2.35471e-14		SOCS1
	TMED6	16q22.1	-0.345444	1.52337e-15	2.38038e-14		TMED6
	FOXA2	20p11.21	-0.345308	1.5651e-15	2.44369e-14		FOXA2
	GEMIN8	Xp22.2	-0.345303	1.56665e-15	2.44421e-14		GEMIN8
	ZNF503-AS2	10q22.2	-0.345177	1.60661e-15	2.50461e-14		ZNF503-AS2
	CCL23	17q12	0.345049	1.64814e-15	2.56737e-14		CCL23
	CCDC183	9q34.3	-0.345018	1.65809e-15	2.58088e-14		CCDC183
	GBP7	1p22.2	0.344771	1.74159e-15	2.70876e-14		GBP7
	SLC44A3	1p21.3	-0.344765	1.7439e-15	2.71026e-14		SLC44A3
	DDRGK1	20p13	-0.344703	1.76546e-15	2.74165e-14		DDRGK1
	CEACAM4	19q13.2	0.344607	1.79947e-15	2.7923e-14		CEACAM4
	AVL9	7p14.3	0.344253	1.93031e-15	2.99302e-14		AVL9
	SLC4A7	3p24.1	0.344097	1.99107e-15	3.08486e-14		SLC4A7
	HAUS6	9p22.1	0.343995	2.03188e-15	3.14567e-14		HAUS6
	FAM83E	19q13.33	-0.343983	2.03679e-15	3.15084e-14		FAM83E
	ZSCAN2	15q25.2	-0.34395	2.05003e-15	3.16888e-14		ZSCAN2
	PIR	Xp22.2	-0.343863	2.08558e-15	3.22137e-14		PIR
	NTHL1	16p13.3	-0.343704	2.15228e-15	3.32184e-14		NTHL1
	DMXL2	15q21.2	0.343596	2.19912e-15	3.39154e-14		DMXL2
	NAA38	17p13.1	-0.343591	2.2011e-15	3.39198e-14		NAA38
	PEAK3	19p13.3	0.343546	2.22072e-15	3.4196e-14		PEAK3
	CCBE1	18q21.32	0.343458	2.25996e-15	3.47737e-14		CCBE1
	ALG12	22q13.33	-0.343308	2.32822e-15	3.57967e-14		ALG12
	SPHAR	1q42.13	-0.343276	2.34286e-15	3.59942e-14		SPHAR
	MMAB	12q24.11	-0.343204	2.37627e-15	3.64797e-14		MMAB
	CSGALNACT2	10q11.21	0.343171	2.39188e-15	3.66912e-14		CSGALNACT2
	ART3	4q21.1|4p15.1-p14	0.343103	2.42446e-15	3.71627e-14		ART3
	MAPKAPK3	3p21.2	0.343071	2.43974e-15	3.73685e-14		MAPKAPK3
	VDR	12q13.11	0.34306	2.44499e-15	3.74205e-14		VDR
	TIMP2	17q25.3	0.343031	2.45927e-15	3.76104e-14		TIMP2
	LYSMD1	1q21.3	-0.342953	2.49732e-15	3.81632e-14		LYSMD1
	SIRT5	6p23	-0.342938	2.50441e-15	3.82426e-14		SIRT5
	DENND4C	9p22.1	0.342827	2.55999e-15	3.90617e-14		DENND4C
	TNFSF10	3q26.31	0.342767	2.59063e-15	3.94992e-14		TNFSF10
	PLB1	2p23.2	0.342628	2.66286e-15	4.05699e-14		PLB1
	CXCL13	4q21.1	0.342623	2.66552e-15	4.05797e-14		CXCL13
	CERS2	1q21.3	-0.342583	2.68653e-15	4.08686e-14		CERS2
	PTGER2	14q22.1	0.342566	2.69537e-15	4.0972e-14		PTGER2
	SEPHS2	16p11.2	-0.342555	2.70109e-15	4.1028e-14		SEPHS2
	ELOVL6	4q25	0.342442	2.76205e-15	4.19223e-14		ELOVL6
	ACAP2	3q29	0.342361	2.80666e-15	4.25674e-14		ACAP2
	CEP128	14q31.1	0.341956	3.03979e-15	4.60684e-14		CEP128
	TGM4	3p21.31	0.341858	3.09894e-15	4.69295e-14		TGM4
	MYH15	3q13.13	0.34177	3.15306e-15	4.76873e-14		MYH15
	SEMA3A	7q21.11	0.341769	3.15372e-15	4.76873e-14		SEMA3A
	DDIAS	11q14.1	0.34167	3.21594e-15	4.85916e-14		DDIAS
	ITGA5	12q13.13	0.341653	3.22639e-15	4.87129e-14		ITGA5
	SOGA3	6q22.33	0.341484	3.33575e-15	5.03263e-14		SOGA3
	BEST1	11q12.3	0.341468	3.34615e-15	5.04453e-14		BEST1
	MIEN1	17q12	-0.341454	3.35521e-15	5.05442e-14		MIEN1
	SDC3	1p35.2	0.341441	3.36393e-15	5.06376e-14		SDC3
	GPC6	13q31.3-q32.1	0.341431	3.3707e-15	5.07015e-14		GPC6
	SHCBP1	16q11.2	0.341359	3.41823e-15	5.13781e-14		SHCBP1
	DNAJC13	3q22.1	0.341235	3.50235e-15	5.26032e-14		DNAJC13
	GSTA1	6p12.2	-0.341055	3.62872e-15	5.44605e-14		GSTA1
	SYNJ1	21q22.11	0.341042	3.6377e-15	5.45546e-14		SYNJ1
	PFKFB3	10p15.1	0.34092	3.72578e-15	5.5834e-14		PFKFB3
	FOXN2	2p16.3	0.340469	4.07051e-15	6.09546e-14		FOXN2
	PLCL2	3p24.3	0.340455	4.08161e-15	6.10754e-14		PLCL2
	SH3BGRL3	1p36.11	0.340432	4.10002e-15	6.13054e-14		SH3BGRL3
	CUTA	6p21.32	-0.340385	4.13751e-15	6.182e-14		CUTA
	MMP14	14q11.2	0.339923	4.52864e-15	6.76139e-14		MMP14
	SNHG9	16p13.3	-0.339758	4.67742e-15	6.97833e-14		SNHG9
	DIAPH1	5q31.3	0.339752	4.6832e-15	6.98178e-14		DIAPH1
	NAGK	2p13.3	0.339663	4.76525e-15	7.09885e-14		NAGK
	CRYBB1	22q12.1	0.339556	4.86554e-15	7.24289e-14		CRYBB1
	CNNM3	2q11.2	-0.339514	4.90526e-15	7.29662e-14		CNNM3
	CYP1B1	2p22.2	0.339476	4.94211e-15	7.34601e-14		CYP1B1
	HERC6	4q22.1	0.339432	4.9848e-15	7.404e-14		HERC6
	HDAC9	7p21.1	0.33934	5.07512e-15	7.53259e-14		HDAC9
	PDLIM4	5q31.1	0.339324	5.09101e-15	7.5506e-14		PDLIM4
	MOB3B	9p21.2	0.339303	5.11103e-15	7.57471e-14		MOB3B
	CAP1	1p34.2	0.339207	5.20814e-15	7.71295e-14		CAP1
	TARP	7p14.1	0.339176	5.23916e-15	7.75318e-14		TARP
	HSF5	17q22	0.339154	5.26203e-15	7.78131e-14		HSF5
	BFSP1	20p12.1	-0.339133	5.28365e-15	7.80754e-14		BFSP1
	CHD1	5q15-q21.1	0.339098	5.31974e-15	7.85511e-14		CHD1
	CACFD1	9q34.2	-0.338917	5.51126e-15	8.13194e-14		CACFD1
	ATP2C2	16q24.1	-0.338724	5.72218e-15	8.43696e-14		ATP2C2
	UPP1	7p12.3	0.338604	5.85654e-15	8.62876e-14		UPP1
	PALM2-AKAP2	9q31.3	0.338498	5.97902e-15	8.80276e-14		PALM2-AKAP2
	EFCAB2	1q44	-0.338448	6.03684e-15	8.88139e-14		EFCAB2
	SMIM26	20p11.23	-0.338174	6.3666e-15	9.35969e-14		SMIM26
	COL6A1	21q22.3	0.33804	6.53465e-15	9.59942e-14		COL6A1
	PEX11A	15q26.1	-0.338037	6.53921e-15	9.59942e-14		PEX11A
	PCBD1	10q22.1	-0.338006	6.57827e-15	9.64973e-14		PCBD1
	IRS2	13q34	-0.337969	6.62592e-15	9.71255e-14		IRS2
	IGDCC4	15q22.31	0.337898	6.71738e-15	9.83258e-14		IGDCC4
	OSMR	5p13.1	0.337898	6.71757e-15	9.83258e-14		OSMR
	SLC6A12	12p13.33	0.337894	6.72328e-15	9.83377e-14		SLC6A12
	IL32	16p13.3	0.33784	6.7938e-15	9.92971e-14		IL32
	FAM117B	2q33.2	-0.337803	6.84279e-15	9.99405e-14		FAM117B
	ITGB3	17q21.32	0.337725	6.94729e-15	1.01393e-13		ITGB3
	LUZP1	1p36.12	0.337695	6.98784e-15	1.01911e-13		LUZP1
	POLK	5q13.3	0.337641	7.06127e-15	1.02907e-13		POLK
	MSN	Xq12	0.337526	7.21949e-15	1.05137e-13		MSN
	TBC1D8	2q11.2	-0.337499	7.25704e-15	1.05608e-13		TBC1D8
	FXYD4	10q11.21	-0.337428	7.35861e-15	1.07008e-13		FXYD4
	TMEM51	1p36.21	0.337402	7.39551e-15	1.07467e-13		TMEM51
	RAB26	16p13.3	-0.337192	7.70172e-15	1.11805e-13		RAB26
	PDE8A	15q25.3	-0.33719	7.70516e-15	1.11805e-13		PDE8A
	OLMALINC	10q24.31	-0.337047	7.92053e-15	1.14848e-13		OLMALINC
	PGAM4	Xq21.1	0.336992	8.00626e-15	1.16007e-13		PGAM4
	FBXW4	10q24.32	-0.336873	8.19193e-15	1.18612e-13		FBXW4
	COG7	16p12.2	-0.336843	8.23963e-15	1.19217e-13		COG7
	OPLAH	8q24.3	-0.336769	8.35914e-15	1.20859e-13		OPLAH
	MRPL43	10q24.31	-0.336697	8.47487e-15	1.22438e-13		MRPL43
	NDUFA10	2q37.3	-0.336694	8.48051e-15	1.22438e-13		NDUFA10
	KIR3DL2	19q13.42	0.336601	8.63451e-15	1.24572e-13		KIR3DL2
	LARGE1	22q12.3	-0.336553	8.71475e-15	1.2564e-13		LARGE1
	PLS3	Xq23	0.336499	8.80506e-15	1.26851e-13		PLS3
	BCDIN3D	12q13.12	-0.336494	8.81468e-15	1.26899e-13		BCDIN3D
	COL6A2	21q22.3	0.336391	8.99172e-15	1.29355e-13		COL6A2
	MYBPC2	19q13.33	0.336143	9.43239e-15	1.35597e-13		MYBPC2
	KLF12	13q22.1	0.336006	9.68331e-15	1.39105e-13		KLF12
	KLF17	1p34.1	0.33593	9.82726e-15	1.41072e-13		KLF17
	ARL10	5q35.2	0.335768	1.01388e-14	1.4544e-13		ARL10
	SMC2	9q31.1	0.335598	1.04756e-14	1.50165e-13		SMC2
	MSC	8q13.3	0.335576	1.05192e-14	1.50683e-13		MSC
	PGK1	Xq21.1	0.335407	1.08668e-14	1.55552e-13		PGK1
	HIVEP2	6q24.2	0.335248	1.12047e-14	1.60274e-13		HIVEP2
	LOX	5q23.1	0.335224	1.12556e-14	1.60824e-13		LOX
	CHRNA6	8p11.21	0.335222	1.12591e-14	1.60824e-13		CHRNA6
	ADAM8	10q26.3	0.33519	1.13296e-14	1.61715e-13		ADAM8
	CAPZA1	1p13.2	0.335129	1.1462e-14	1.6349e-13		CAPZA1
	IL3RA	Xp22.33 and Yp11.2	0.335123	1.14766e-14	1.63582e-13		IL3RA
	CLN3	16p12.1	-0.335058	1.16214e-14	1.65528e-13		CLN3
	CILP	15q22.31	0.33492	1.19313e-14	1.69823e-13		CILP
	CAMKMT	2p21	-0.334903	1.19719e-14	1.7028e-13		CAMKMT
	SNAI1	20q13.13	0.334875	1.20352e-14	1.71005e-13		SNAI1
	CIP2A	3q13.13	0.334873	1.20399e-14	1.71005e-13		CIP2A
	GNRHR2	1q21.1	-0.334849	1.20964e-14	1.71687e-13		GNRHR2
	CLDN7	17p13.1	-0.334758	1.23098e-14	1.74593e-13		CLDN7
	SPSB2	12p13.31	-0.334725	1.23875e-14	1.75571e-13		SPSB2
	TRPM5	11p15.5	-0.334638	1.25944e-14	1.78377e-13		TRPM5
	BDH1	3q29	-0.334567	1.27679e-14	1.80709e-13		BDH1
	PLA2G15	16q22.1	0.334526	1.28681e-14	1.81998e-13		PLA2G15
	BBX	3q13.12	0.334469	1.30108e-14	1.83887e-13		BBX
	ATP6V1C2	-	-0.334429	1.31103e-14	1.85163e-13		ATP6V1C2
	P2RY6	11q13.4	0.33424	1.35927e-14	1.91842e-13		P2RY6
	CHADL	22q13.2	-0.333993	1.42506e-14	2.00987e-13		CHADL
	ADA2	22q11.1	0.333879	1.45655e-14	2.05284e-13		ADA2
	TMEM86A	11p15.1	0.333846	1.46579e-14	2.06442e-13		TMEM86A
	CLEC12B	12p13.2	0.333731	1.4982e-14	2.10858e-13		CLEC12B
	FBXO25	8p23.3	-0.333631	1.52713e-14	2.1478e-13		FBXO25
	MEF2C	5q14.3	0.333568	1.54571e-14	2.17241e-13		MEF2C
	LILRP2	19q13.42	0.333519	1.56026e-14	2.19133e-13		LILRP2
	NME8	7p14.1	0.333412	1.5923e-14	2.23477e-13		NME8
	CYB5D2	17p13.2	-0.333352	1.61076e-14	2.2591e-13		CYB5D2
	OVGP1	1p13.2	-0.333227	1.64944e-14	2.31174e-13		OVGP1
	MLPH	2q37.3	-0.333195	1.6597e-14	2.32451e-13		MLPH
	LGSN	6q12	-0.333182	1.66379e-14	2.32861e-13		LGSN
	ADGRA3	4p15.2	-0.333158	1.67156e-14	2.33786e-13		ADGRA3
	PTPN12	7q11.23	0.333111	1.68632e-14	2.35686e-13		PTPN12
	SGSM3	22q13.1	-0.333096	1.69131e-14	2.3622e-13		SGSM3
	IKBKE	1q32.1	0.333083	1.69541e-14	2.36628e-13		IKBKE
	DEGS2	14q32.2	-0.332996	1.72396e-14	2.40447e-13		DEGS2
	CASP10	2q33.1	0.332969	1.7328e-14	2.41512e-13		CASP10
	CHST3	10q22.1	0.332938	1.74287e-14	2.42747e-13		CHST3
	ERICH5	8q22.2	-0.332824	1.78112e-14	2.47903e-13		ERICH5
	MRPL57	13q12.11	-0.332593	1.86139e-14	2.58896e-13		MRPL57
	CEP135	4q12	0.332489	1.89868e-14	2.63901e-13		CEP135
	PAQR3	4q21.21	0.332456	1.9106e-14	2.65375e-13		PAQR3
	GGT6	17p13.2	-0.332402	1.9303e-14	2.67926e-13		GGT6
	ST8SIA1	12p12.1	0.332324	1.9589e-14	2.71708e-13		ST8SIA1
	PICK1	22q13.1	-0.332296	1.96958e-14	2.73001e-13		PICK1
	CCDC12	3p21.31	-0.332217	1.99929e-14	2.76929e-13		CCDC12
	TOMM6	6p21.1	-0.332165	2.01892e-14	2.79299e-13		TOMM6
	SYT12	11q13.2	0.332165	2.01918e-14	2.79299e-13		SYT12
	VPS52	6p21.32	-0.332092	2.0472e-14	2.8298e-13		VPS52
	BICDL2	16p13.3	-0.331979	2.09154e-14	2.88911e-13		BICDL2
	EBPL	13q14.2	-0.331968	2.09595e-14	2.89321e-13		EBPL
	SMPDL3B	1p35.3	-0.3319	2.12317e-14	2.92878e-13		SMPDL3B
	ZNF74	22q11.21	-0.331865	2.13741e-14	2.94641e-13		ZNF74
	NR2F6	19p13.11	-0.331722	2.19636e-14	3.02559e-13		NR2F6
	TPK1	7q35	0.331645	2.22846e-14	3.06771e-13		TPK1
	PICALM	11q14.2	0.331603	2.2463e-14	3.09015e-13		PICALM
	NELFCD	20q13.32	-0.331345	2.35877e-14	3.24266e-13		NELFCD
	GBP3	1p22.2	0.331274	2.39063e-14	3.28423e-13		GBP3
	LOC100270746	6p22.2	-0.331241	2.40596e-14	3.30303e-13		LOC100270746
	TNFAIP6	2q23.3	0.331233	2.4094e-14	3.30483e-13		TNFAIP6
	ERGIC3	20q11.22	-0.331231	2.41056e-14	3.30483e-13		ERGIC3
	GAS8	16q24.3	-0.331114	2.46415e-14	3.37601e-13		GAS8
	CLSPN	1p34.3	0.330962	2.53626e-14	3.47244e-13		CLSPN
	MORC3	21q22.12	0.330807	2.61149e-14	3.57301e-13		MORC3
	UBA7	3p21.31	0.330781	2.62477e-14	3.58859e-13		UBA7
	ANKRD13A	12q24.11	0.330777	2.62645e-14	3.58859e-13		ANKRD13A
	KCNA3	1p13.3	0.330683	2.67353e-14	3.65044e-13		KCNA3
	MXRA7	17q25.1	0.330562	2.73564e-14	3.73272e-13		MXRA7
	PDZD7	10q24.31	0.330496	2.76952e-14	3.77638e-13		PDZD7
	DUSP5	10q25.2	0.330466	2.78518e-14	3.79516e-13		DUSP5
	VAPA	18p11.22	-0.330442	2.79823e-14	3.81036e-13		VAPA
	ST6GALNAC5	1p31.1	0.33039	2.82578e-14	3.84527e-13		ST6GALNAC5
	CXORF38	Xp11.4	0.330351	2.84633e-14	3.87062e-13		CXORF38
	CLEC2D	12p13.31	0.330214	2.9209e-14	3.96935e-13		CLEC2D
	ARHGAP45	19p13.3	0.330206	2.92568e-14	3.97316e-13		ARHGAP45
	NUP205	7q33	0.3301	2.98429e-14	4.05002e-13		NUP205
	FAM71E1	19q13.33	-0.330033	3.02235e-14	4.09891e-13		FAM71E1
	C1ORF54	1q21.2	0.329996	3.0437e-14	4.12508e-13		C1ORF54
	ADGRE5	19p13.12	0.329979	3.05312e-14	4.13507e-13		ADGRE5
	RALGPS2	1q25.2	0.329945	3.07296e-14	4.15914e-13		RALGPS2
	TAPT1-AS1	4p15.32	-0.329875	3.11396e-14	4.21179e-13		TAPT1-AS1
	GSDME	7p15.3	0.329852	3.12756e-14	4.22534e-13		GSDME
	TMED7-TICAM2	5q22.3	0.329851	3.12817e-14	4.22534e-13		TMED7-TICAM2
	SLFN12	17q12	0.329844	3.13235e-14	4.22814e-13		SLFN12
	ALDH4A1	1p36.13	-0.329645	3.25162e-14	4.3862e-13		ALDH4A1
	GALE	1p36.11	-0.329631	3.26005e-14	4.39463e-13		GALE
	CARD9	9q34.3	0.329597	3.28121e-14	4.42019e-13		CARD9
	SFXN3	10q24.31	0.329557	3.30593e-14	4.45051e-13		SFXN3
	SEPTIN7	7p14.2	0.329525	3.32582e-14	4.47429e-13		SEPTIN7
	WDR44	Xq24	0.329464	3.36435e-14	4.52311e-13		WDR44
	FAM210B	20q13.2	-0.329364	3.42795e-14	4.60553e-13		FAM210B
	TENM3	4q34.3-q35.1	0.329356	3.43363e-14	4.61009e-13		TENM3
	PALLD	4q32.3	0.329204	3.53255e-14	4.73974e-13		PALLD
	TMC8	17q25.3	0.329111	3.59496e-14	4.82027e-13		TMC8
	HK2	2p12	0.32908	3.61626e-14	4.8456e-13		HK2
	PER2	2q37.3	-0.328996	3.67374e-14	4.91934e-13		PER2
	PELP1	17p13.2	-0.328962	3.69712e-14	4.94735e-13		PELP1
	KIRREL1	1q23.1	0.328952	3.70414e-14	4.95114e-13		KIRREL1
	FAT2	5q33.1	0.328951	3.70487e-14	4.95114e-13		FAT2
	JAK1	1p31.3	0.32894	3.7127e-14	4.95832e-13		JAK1
	FYN	6q21	0.328722	3.8675e-14	5.16163e-13		FYN
	HLA-DPB2	6p21.32	0.328704	3.88064e-14	5.17573e-13		HLA-DPB2
	CERS4	19p13.2	-0.32861	3.94964e-14	5.26427e-13		CERS4
	VNN2	6q23.2	0.328606	3.95275e-14	5.26493e-13		VNN2
	DPEP2	16q22.1	0.328576	3.97488e-14	5.2909e-13		DPEP2
	PSTPIP2	18q21.1|tdb7990	0.328534	4.00654e-14	5.32951e-13		PSTPIP2
	MAGIX	Xp11.23	-0.32842	4.09237e-14	5.44009e-13		MAGIX
	TSHZ3	19q12	0.328265	4.21302e-14	5.59678e-13		TSHZ3
	DNMT1	19p13.2	0.328257	4.21972e-14	5.60198e-13		DNMT1
	ABCB6	2q35	-0.328227	4.24355e-14	5.62991e-13		ABCB6
	HSPA7	1q23.3	0.328097	4.34807e-14	5.76478e-13		HSPA7
	HERC3	4q22.1	0.327906	4.50648e-14	5.97087e-13		HERC3
	TTL	2q14.1	0.327871	4.53526e-14	6.00504e-13		TTL
	FAM111B	11q12.1	0.327851	4.55279e-14	6.02429e-13		FAM111B
	LY9	1q23.3	0.327836	4.56502e-14	6.03651e-13		LY9
	HACD4	9p21.3	0.327742	4.6467e-14	6.14047e-13		HACD4
	DIS3L2	2q37.1	-0.327712	4.67293e-14	6.17109e-13		DIS3L2
	ERCC6L2	9q22.32	0.327616	4.75736e-14	6.27847e-13		ERCC6L2
	PGM2	4p14	0.327576	4.793e-14	6.32135e-13		PGM2
	TMEM38B	9q31.2	0.327545	4.82047e-14	6.35342e-13		TMEM38B
	EVPLL	17p11.2	-0.327432	4.92355e-14	6.48504e-13		EVPLL
	POU2F2	19q13.2	0.327413	4.94089e-14	6.50362e-13		POU2F2
	FBXO16	8p21.1	-0.32725	5.0934e-14	6.69999e-13		FBXO16
	NMB	15q25.2	-0.327209	5.13212e-14	6.74651e-13		NMB
	RELL1	4p14	0.327162	5.17791e-14	6.80225e-13		RELL1
	ZSWIM7	17p12	-0.327157	5.18255e-14	6.80392e-13		ZSWIM7
	SERTAD2	2p14	0.3269	5.43702e-14	7.13335e-13		SERTAD2
	JADE2	5q31.1	0.326695	5.64843e-14	7.40588e-13		JADE2
	RASAL2-AS1	1q25.2	0.326632	5.71515e-14	7.48848e-13		RASAL2-AS1
	FZD3	8p21.1	-0.326567	5.78427e-14	7.57411e-13		FZD3
	GKAP1	9q21.32	-0.326552	5.80049e-14	7.59041e-13		GKAP1
	IRF2BP2	1q42.3	-0.326527	5.82788e-14	7.6213e-13		IRF2BP2
	PRUNE1	1q21.3	-0.326521	5.8341e-14	7.62449e-13		PRUNE1
	ANAPC15	11q13.4	-0.326443	5.92e-14	7.73172e-13		ANAPC15
	SLC25A6	Xp22.33 and Yp11.2	-0.326429	5.93575e-14	7.74727e-13		SLC25A6
	TMEM141	9q34.3	-0.326365	6.00622e-14	7.83416e-13		TMEM141
	MBTPS1	16q23.3-q24.1	-0.326166	6.2324e-14	8.12145e-13		MBTPS1
	UNC13D	17q25.1	0.326158	6.24153e-14	8.12145e-13		UNC13D
	SIRPD	20p13	0.326158	6.24158e-14	8.12145e-13		SIRPD
	CFAP298	21q22.11	-0.326157	6.24261e-14	8.12145e-13		CFAP298
	SAA2	11p15.1	0.326132	6.27205e-14	8.15448e-13		SAA2
	CIT	12q24.23	-0.326113	6.29429e-14	8.17811e-13		CIT
	OSGIN2	8q21.3	0.326058	6.35862e-14	8.25636e-13		OSGIN2
	NT5E	6q14.3	0.325933	6.50872e-14	8.44581e-13		NT5E
	ADGRF4	6p12.3	0.325879	6.57346e-14	8.52431e-13		ADGRF4
	TRPS1	8q23.3	0.325671	6.833e-14	8.85518e-13		TRPS1
	KCTD5	16p13.3	0.325665	6.84065e-14	8.85939e-13		KCTD5
	PHOX2B	4p13	-0.325524	7.021e-14	9.08712e-13		PHOX2B
	ZFYVE26	14q24.1	0.325369	7.22628e-14	9.34679e-13		ZFYVE26
	COA5	2q11.2	-0.325286	7.33802e-14	9.48523e-13		COA5
	SETX	9q34.13	0.325236	7.40575e-14	9.56663e-13		SETX
	SLC31A1	9q32	0.325211	7.44003e-14	9.60475e-13		SLC31A1
	EPHB2	1p36.12	0.325162	7.50815e-14	9.68647e-13		EPHB2
	C15ORF56	15q15.1	-0.325064	7.64541e-14	9.85724e-13		C15ORF56
	ATP5MC2	12q13.13	-0.325047	7.66986e-14	9.88244e-13		ATP5MC2
	MAX	14q23.3	0.324746	8.10936e-14	1.0442e-12		MAX
	OARD1	6p21.1	-0.324725	8.14059e-14	1.04755e-12		OARD1
	HNF1A-AS1	12q24.31	-0.324688	8.1959e-14	1.054e-12		HNF1A-AS1
	SNRNP35	12q24.31	-0.324682	8.20611e-14	1.05464e-12		SNRNP35
	SYT11	1q22	0.324562	8.38999e-14	1.07726e-12		SYT11
	PIM2	Xp11.23	0.32456	8.39284e-14	1.07726e-12		PIM2
	PDE4B	1p31.3	0.324532	8.43615e-14	1.08213e-12		PDE4B
	OSBPL8	12q21.2	0.324379	8.67756e-14	1.11239e-12		OSBPL8
	AGTPBP1	9q21.33	0.324314	8.7819e-14	1.12504e-12		AGTPBP1
	SDCBP	8q12.1	0.324173	9.01452e-14	1.15411e-12		SDCBP
	PARP15	3q21.1	0.324076	9.17634e-14	1.17408e-12		PARP15
	TUT7	9q21.33	0.323975	9.34878e-14	1.19539e-12		TUT7
	NAA60	16p13.3	-0.323949	9.39447e-14	1.20046e-12		NAA60
	ATP1A3	19q13.2	0.32384	9.58414e-14	1.22392e-12		ATP1A3
	ZSWIM6	5q12.1	0.323805	9.64619e-14	1.23107e-12		ZSWIM6
	SMTNL1	11q12.1	0.323568	1.00773e-13	1.28449e-12		SMTNL1
	BNIP2	15q22.2	0.323568	1.00775e-13	1.28449e-12		BNIP2
	TVP23C	17p12	-0.323538	1.01336e-13	1.29082e-12		TVP23C
	ZNF446	19q13.43	-0.32339	1.04122e-13	1.32546e-12		ZNF446
	HSD17B7	1q23.3	-0.323382	1.04273e-13	1.32655e-12		HSD17B7
	PGAP2	11p15.4	-0.323244	1.06952e-13	1.35977e-12		PGAP2
	SLF1	5q15	0.323205	1.07734e-13	1.36884e-12		SLF1
	RELB	19q13.32	0.323113	1.09556e-13	1.39112e-12		RELB
	ERO1A	14q22.1	0.323026	1.1133e-13	1.41276e-12		ERO1A
	FBXL13	7q22.1	0.322872	1.1452e-13	1.45232e-12		FBXL13
	TMEM59L	19p13.11	-0.322857	1.14847e-13	1.45555e-12		TMEM59L
	ATP2C1	3q22.1	0.322747	1.1718e-13	1.48418e-12		ATP2C1
	HLA-DRB5	6p21.32	0.322634	1.19639e-13	1.51438e-12		HLA-DRB5
	SMCO2	12p11.23	0.322435	1.24069e-13	1.56946e-12		SMCO2
	POLR3H	22q13.2	-0.322381	1.25306e-13	1.58411e-12		POLR3H
	OSBPL3	7p15.3	0.322357	1.25873e-13	1.59028e-12		OSBPL3
	CACNA2D4	12p13.33	0.322274	1.27802e-13	1.61364e-12		CACNA2D4
	P2RY14	3q25.1	0.32227	1.27891e-13	1.61376e-12		P2RY14
	MYO7A	11q13.5	0.3222	1.29549e-13	1.63364e-12		MYO7A
	HPN	19q13.11	-0.322186	1.29866e-13	1.63662e-12		HPN
	DENND5A	11p15.4	0.322093	1.32096e-13	1.66368e-12		DENND5A
	IL27RA	19p13.12	0.321926	1.36201e-13	1.71431e-12		IL27RA
	BGLAP	1q22	-0.321898	1.36887e-13	1.72187e-12		BGLAP
	NDUFV2	18p11.22	-0.321863	1.3778e-13	1.73202e-12		NDUFV2
	KLHL18	3p21.31	0.321798	1.39436e-13	1.75174e-12		KLHL18
	SIGIRR	11p15.5	-0.321724	1.41325e-13	1.77436e-12		SIGIRR
	FCMR	1q32.1	0.321717	1.41504e-13	1.77551e-12		FCMR
	PRDX5	11q13.1	-0.321707	1.41765e-13	1.77768e-12		PRDX5
	ATRAID	2p23.3	-0.321572	1.45318e-13	1.82109e-12		ATRAID
	SLC9A6	Xq26.3	0.321559	1.4564e-13	1.82399e-12		SLC9A6
	INHA	2q35	-0.321556	1.45731e-13	1.82399e-12		INHA
	STAP1	4q13.2	0.321512	1.46899e-13	1.83747e-12		STAP1
	MAZ	16p11.2	-0.321381	1.50468e-13	1.88028e-12		MAZ
	TMEM81	1q32.1	-0.321379	1.50508e-13	1.88028e-12		TMEM81
	TRAF3	14q32.32	0.321365	1.50894e-13	1.88392e-12		TRAF3
	FCRLB	1q23.3	0.321359	1.51076e-13	1.88503e-12		FCRLB
	APOM	6p21.33	-0.321299	1.52731e-13	1.9045e-12		APOM
	RNF167	17p13.2	-0.321166	1.56497e-13	1.95025e-12		RNF167
	GNA15	19p13.3	0.321152	1.5688e-13	1.95299e-12		GNA15
	FAR2	12p11.22	0.321151	1.56911e-13	1.95299e-12		FAR2
	SLC16A3	17q25.3	0.321123	1.57731e-13	1.96198e-12		SLC16A3
	RNF19A	8q22.2	0.321014	1.60869e-13	1.99979e-12		RNF19A
	AMN	14q32.32	-0.320925	1.6351e-13	2.03136e-12		AMN
	SLC22A4	5q31.1	0.320701	1.70338e-13	2.11488e-12		SLC22A4
	CCL11	17q12	0.320689	1.70692e-13	2.11797e-12		CCL11
	PATL1	11q12.1	0.320583	1.74011e-13	2.15782e-12		PATL1
	ARHGEF19	1p36.13	-0.320551	1.75029e-13	2.16911e-12		ARHGEF19
	MT1H	16q13	0.32044	1.78595e-13	2.21194e-12		MT1H
	ELL	19p13.11	0.320427	1.79037e-13	2.21605e-12		ELL
	ADORA2A	22q11.23	0.320391	1.80209e-13	2.22918e-12		ADORA2A
	DNAJB14	4q23	0.32033	1.82235e-13	2.25286e-12		DNAJB14
	EYS	6q12	-0.320284	1.83739e-13	2.27006e-12		EYS
	SELENBP1	1q21.3	-0.320188	1.86969e-13	2.30855e-12		SELENBP1
	OSBPL9	1p32.3	-0.320125	1.89142e-13	2.33395e-12		OSBPL9
	SLC25A11	17p13.2	-0.320083	1.90582e-13	2.35027e-12		SLC25A11
	RNF187	1q42.13	-0.319986	1.93962e-13	2.3905e-12		RNF187
	SSPN	12p12.1	0.319928	1.96024e-13	2.41443e-12		SSPN
	KIR2DL3	19q13.42	0.319907	1.96792e-13	2.42241e-12		KIR2DL3
	CCR6	6q27	0.319777	2.01468e-13	2.47845e-12		CCR6
	CAVIN1	17q21.2	0.319549	2.1e-13	2.58184e-12		CAVIN1
	FAP	2q24.2	0.319449	2.13844e-13	2.62748e-12		FAP
	AHNAK	11q12.3	0.31941	2.15333e-13	2.64416e-12		AHNAK
	CCDC90B	11q14.1	0.319368	2.16998e-13	2.66299e-12		CCDC90B
	RUBCN	3q29	0.319362	2.17211e-13	2.66398e-12		RUBCN
	BEND4	4p13	0.319306	2.19439e-13	2.68966e-12		BEND4
	FAM3B	21q22.3	-0.319247	2.21795e-13	2.71568e-12		FAM3B
	IGFBP2	2q35	-0.319246	2.21831e-13	2.71568e-12		IGFBP2
	WT1	11p13	0.319193	2.23979e-13	2.7403e-12		WT1
	AIFM1	Xq26.1	-0.31917	2.24924e-13	2.7502e-12		AIFM1
	CD27	12p13.31	0.31902	2.3111e-13	2.82412e-12		CD27
	NEDD4	15q21.3	0.319002	2.31858e-13	2.83154e-12		NEDD4
	MLYCD	16q23.3	-0.318945	2.34257e-13	2.8591e-12		MLYCD
	TCL1A	14q32.13	0.318901	2.36145e-13	2.88039e-12		TCL1A
	MCM5	22q12.3	0.318804	2.40301e-13	2.92931e-12		MCM5
	SH2D6	2p11.2	-0.318649	2.47153e-13	3.01102e-12		SH2D6
	RAB32	6q24.3	0.318585	2.50003e-13	3.0439e-12		RAB32
	PWWP2B	10q26.3	-0.31858	2.50235e-13	3.04488e-12		PWWP2B
	GSG1	12p13.1	0.318563	2.51019e-13	3.05257e-12		GSG1
	MYBPH	1q32.1	0.31855	2.51575e-13	3.05749e-12		MYBPH
	SPTA1	1q23.1	0.318487	2.54479e-13	3.09091e-12		SPTA1
	PMP22	17p12	0.318452	2.56082e-13	3.10851e-12		PMP22
	OSBPL2	20q13.33	-0.31835	2.60836e-13	3.1643e-12		OSBPL2
	TUFM	16p11.2	-0.318266	2.64819e-13	3.21069e-12		TUFM
	DXO	6p21.33	-0.318251	2.65541e-13	3.2175e-12		DXO
	RNF5	6p21.32	-0.318215	2.67288e-13	3.23673e-12		RNF5
	FAM3C	7q31.31	0.318188	2.68564e-13	3.25023e-12		FAM3C
	NFKBIE	6p21.1	0.318106	2.72586e-13	3.29692e-12		NFKBIE
	MTA3	2p21	-0.318019	2.76885e-13	3.34501e-12		MTA3
	CDK17	12q23.1	0.318019	2.76895e-13	3.34501e-12		CDK17
	HS3ST3A1	17p12	0.317981	2.788e-13	3.36601e-12		HS3ST3A1
	TIFA	4q25	0.317929	2.8145e-13	3.39597e-12		TIFA
	FER	5q21.3	0.317868	2.84542e-13	3.43122e-12		FER
	SETMAR	3p26.1	-0.317827	2.86638e-13	3.45442e-12		SETMAR
	SHISAL2A	1p32.3	0.317654	2.95704e-13	3.56154e-12		SHISAL2A
	BLID	11q24.1	0.317646	2.96155e-13	3.56485e-12		BLID
	TMEM200A	6q23.1	0.317621	2.97465e-13	3.57847e-12		TMEM200A
	KRTCAP2	1q22	-0.317585	2.99434e-13	3.6e-12		KRTCAP2
	NFYC	1p34.2	-0.317562	3.00671e-13	3.61272e-12		NFYC
	HAGH	16p13.3	-0.31753	3.02396e-13	3.63127e-12		HAGH
	CASS4	20q13.31	0.317512	3.03402e-13	3.64119e-12		CASS4
	HMGCS2	1p12	-0.317485	3.04846e-13	3.65634e-12		HMGCS2
	USP15	12q14.1	0.31747	3.05653e-13	3.66383e-12		USP15
	G6PC3	17q21.31	-0.317436	3.07574e-13	3.68467e-12		G6PC3
	MAPKAPK5-AS1	12q24.12	-0.317386	3.10318e-13	3.71532e-12		MAPKAPK5-AS1
	ADGRV1	5q14.3	-0.317253	3.17831e-13	3.80302e-12		ADGRV1
	CALU	7q32.1	0.317248	3.18111e-13	3.8041e-12		CALU
	IL17RE	3p25.3	-0.317234	3.18935e-13	3.81169e-12		IL17RE
	ANAPC16	10q22.1	-0.317136	3.24622e-13	3.87736e-12		ANAPC16
	CCND2	12p13.32	0.317112	3.25973e-13	3.89118e-12		CCND2
	FSD1	19p13.3	0.317087	3.27461e-13	3.90663e-12		FSD1
	TPM4	19p13.12-p13.11	0.317057	3.29253e-13	3.92568e-12		TPM4
	GLRX	5q15	0.317047	3.29814e-13	3.93004e-12		GLRX
	HAMP	19q13.12	0.31702	3.31408e-13	3.9467e-12		HAMP
	WDFY1	2q36.1	0.316971	3.3436e-13	3.9795e-12		WDFY1
	FRMD5	15q15.3	0.316933	3.36658e-13	4.00448e-12		FRMD5
	FCSK	16q22.1	-0.316893	3.39052e-13	4.03058e-12		FCSK
	PCDH7	4p15.1	0.316867	3.40639e-13	4.04705e-12		PCDH7
	RBM4	11q13.2	-0.316829	3.42974e-13	4.07239e-12		RBM4
	CCDC141	2q31.2	0.316791	3.45333e-13	4.09797e-12		CCDC141
	LEPROT	1p31.3	0.316725	3.49427e-13	4.14411e-12		LEPROT
	TLR2	4q31.3	0.31662	3.56094e-13	4.2207e-12		TLR2
	SRP14	15q15.1	-0.316604	3.57143e-13	4.23064e-12		SRP14
	FASTKD5	20p13	-0.316571	3.59218e-13	4.25272e-12		FASTKD5
	PCNX1	14q24.2	0.316464	3.66192e-13	4.33273e-12		PCNX1
	LAMC2	1q25.3	0.316414	3.6953e-13	4.36966e-12		LAMC2
	ZNF788P	19p13.2	0.316385	3.71443e-13	4.3897e-12		ZNF788P
	HAS2	8q24.13	0.316361	3.73009e-13	4.40562e-12		HAS2
	PGAP3	17q12	-0.316288	3.77923e-13	4.46105e-12		PGAP3
	FAAH2	Xp11.21	-0.316234	3.81598e-13	4.50179e-12		FAAH2
	ZNF426	19p13.2	0.316193	3.84444e-13	4.5327e-12		ZNF426
	TMEM80	11p15.5	-0.316159	3.8678e-13	4.55758e-12		TMEM80
	CEP57L1	6q21	0.316149	3.87464e-13	4.56297e-12		CEP57L1
	SIGLEC15	18q12.3	0.31614	3.88087e-13	4.56763e-12		SIGLEC15
	MCEE	2p13.3	-0.316126	3.8908e-13	4.57664e-12		MCEE
	CFL2	14q13.1	0.316114	3.89902e-13	4.58362e-12		CFL2
	PATL2	15q21.1	0.316091	3.91488e-13	4.59958e-12		PATL2
	MESP1	15q26.1	-0.316017	3.96718e-13	4.65831e-12		MESP1
	CKAP2L	2q14.1	0.315856	4.08341e-13	4.792e-12		CKAP2L
	SDF2L1	22q11.21	-0.315808	4.11802e-13	4.82979e-12		SDF2L1
	ADAMTS2	5q35.3	0.315771	4.14543e-13	4.85911e-12		ADAMTS2
	WDHD1	14q22.2-q22.3	0.315554	4.30931e-13	5.04827e-12		WDHD1
	TNK1	17p13.1	-0.315464	4.37958e-13	5.1276e-12		TNK1
	SGSM1	22q11.23	-0.315449	4.39139e-13	5.13844e-12		SGSM1
	SLC25A40	7q21.12	0.315336	4.48066e-13	5.23985e-12		SLC25A40
	MAP2K1	15q22.31	0.315328	4.4873e-13	5.24456e-12		MAP2K1
	TEX45	19p13.2	-0.3152	4.59046e-13	5.36202e-12		TEX45
	JAKMIP1	4p16.1	0.315104	4.66966e-13	5.45137e-12		JAKMIP1
	MIR100HG	11q24.1	0.315099	4.67409e-13	5.45338e-12		MIR100HG
	ICAM3	19p13.2	0.315089	4.68256e-13	5.46009e-12		ICAM3
	FMO1	1q24.3	0.31497	4.78284e-13	5.57379e-12		FMO1
	ASGR2	17p13.1	0.314947	4.80244e-13	5.59339e-12		ASGR2
	CEP120	5q23.2	0.314937	4.81141e-13	5.60061e-12		CEP120
	TRIM36	5q22.3	0.314905	4.83852e-13	5.62891e-12		TRIM36
	CH25H	10q23.31	0.314888	4.85367e-13	5.64327e-12		CH25H
	PGAM1	10q24.1	0.314839	4.89602e-13	5.6881e-12		PGAM1
	KLF5	13q22.1	-0.314836	4.89856e-13	5.6881e-12		KLF5
	ERO1B	1q42.3	-0.314833	4.90071e-13	5.6881e-12		ERO1B
	SLC4A1AP	2p23.3	0.314791	4.93781e-13	5.72786e-12		SLC4A1AP
	ADAMTS12	5p13.3-p13.2	0.314774	4.95301e-13	5.74218e-12		ADAMTS12
	POU3F1	1p34.3	0.314753	4.97131e-13	5.76007e-12		POU3F1
	MT1L	16q13	0.31474	4.98262e-13	5.76987e-12		MT1L
	OSBPL11	3q21.2	0.314645	5.06822e-13	5.86561e-12		OSBPL11
	PRRG2	19q13.33	-0.314623	5.08761e-13	5.88466e-12		PRRG2
	RTP5	2q37.3	0.314601	5.10792e-13	5.90477e-12		RTP5
	ODR4	1q31.1	-0.314583	5.12437e-13	5.92038e-12		ODR4
	APOE	19q13.32	0.314489	5.21103e-13	6.01705e-12		APOE
	TDRP	8p23.3	-0.314444	5.25215e-13	6.05895e-12		TDRP
	CCDC80	3q13.2	0.314443	5.25334e-13	6.05895e-12		CCDC80
	CTNNAL1	9q31.3	0.314402	5.29176e-13	6.09977e-12		CTNNAL1
	DDT	22q11.23	-0.314275	5.41295e-13	6.23589e-12		DDT
	AQP7	9p13.3	-0.314264	5.42289e-13	6.24376e-12		AQP7
	IMP3	15q24.2	-0.31426	5.42762e-13	6.24565e-12		IMP3
	GZMM	19p13.3	0.314225	5.46137e-13	6.28089e-12		GZMM
	DHRS7B	17p11.2	-0.314086	5.59776e-13	6.43406e-12		DHRS7B
	RAP2A	13q32.1	0.314066	5.61776e-13	6.45338e-12		RAP2A
	GUCY1B2	13q14.3	-0.314018	5.66548e-13	6.50447e-12		GUCY1B2
	ATP6V0D2	8q21.3	0.314012	5.67193e-13	6.50817e-12		ATP6V0D2
	LINC00341	14q32.13	0.313991	5.69301e-13	6.52864e-12		LINC00341
	MLKL	16q23.1	0.31392	5.76543e-13	6.60792e-12		MLKL
	TCF19	6p21.33	0.313677	6.019e-13	6.89462e-12		TCF19
	S100B	21q22.3	0.313661	6.03636e-13	6.91057e-12		S100B
	PIGM	1q23.2	-0.313493	6.21828e-13	7.11479e-12		PIGM
	TMEM183A	1q32.1	-0.313471	6.24305e-13	7.13908e-12		TMEM183A
	DGKH	13q14.11	0.313442	6.27547e-13	7.17207e-12		DGKH
	DDO	6q21	0.313421	6.29849e-13	7.1943e-12		DDO
	TFRC	3q29	0.31337	6.35621e-13	7.25611e-12		TFRC
	TMEM109	11q12.2	0.313288	6.44931e-13	7.35821e-12		TMEM109
	NDUFS5	1p34.3	-0.313215	6.53281e-13	7.44926e-12		NDUFS5
	ZNF517	8q24.3	-0.313125	6.63736e-13	7.56418e-12		ZNF517
	FBXO32	8q24.13	0.313104	6.66255e-13	7.58859e-12		FBXO32
	TLDC2	20q11.23	0.313021	6.76122e-13	7.69413e-12		TLDC2
	COL6A3	2q37.3	0.313019	6.76285e-13	7.69413e-12		COL6A3
	SAA1	11p15.1	0.312782	7.05315e-13	8.01987e-12		SAA1
	MARK1	1q41	-0.312697	7.16e-13	8.13676e-12		MARK1
	ACER3	11q13.5	0.312629	7.24616e-13	8.23004e-12		ACER3
	ZNF428	19q13.31	-0.312531	7.3721e-13	8.36835e-12		ZNF428
	STEAP1	7q21.13	0.312464	7.45996e-13	8.46331e-12		STEAP1
	STRN	2p22.2	0.312443	7.488e-13	8.49034e-12		STRN
	RCOR3	1q32.2-q32.3	-0.3123	7.67928e-13	8.70232e-12		RCOR3
	PBXIP1	1q21.3	-0.312273	7.71559e-13	8.73854e-12		PBXIP1
	CXCR5	11q23.3	0.312256	7.74e-13	8.76127e-12		CXCR5
	SNX22	15q22.31	-0.312229	7.77589e-13	8.79694e-12		SNX22
	BICD2	9q22.31	0.312197	7.82083e-13	8.84281e-12		BICD2
	APOC1	19q13.32	0.31203	8.05474e-13	9.10217e-12		APOC1
	TMEM41B	11p15.4	-0.312003	8.09198e-13	9.13913e-12		TMEM41B
	GPR160	3q26.2	-0.311892	8.25296e-13	9.31571e-12		GPR160
	SDF2	17q11.2	-0.311855	8.30598e-13	9.3703e-12		SDF2
	SRP9	1q42.12	-0.311686	8.55784e-13	9.64902e-12		SRP9
	FRYL	4p11	0.31155	8.76417e-13	9.87613e-12		FRYL
	ZFP36L1	14q24.1	0.311546	8.77122e-13	9.87855e-12		ZFP36L1
	CCS	11q13.2	-0.311486	8.86323e-13	9.97658e-12		CCS
	MRPL23	11p15.5	-0.31122	9.2882e-13	1.04402e-11		MRPL23
	CSTA	3q21.1	0.311219	9.29052e-13	1.04402e-11		CSTA
	CCL3L1	17q21.1	0.311218	9.29062e-13	1.04402e-11		CCL3L1
	C2ORF68	2p11.2	-0.311115	9.46145e-13	1.06262e-11		C2ORF68
	MOSPD2	Xp22.2	0.311026	9.61062e-13	1.07877e-11		MOSPD2
	FAM124A	13q14.3	0.311012	9.633e-13	1.08068e-11		FAM124A
	SPRYD4	12q13.3	-0.310989	9.67232e-13	1.08449e-11		SPRYD4
	C21ORF91	21q21.1	0.310909	9.80914e-13	1.09921e-11		C21ORF91
	TNIK	3q26.2-q26.31	0.310887	9.84704e-13	1.10285e-11		TNIK
	PLXNA1	3q21.3	0.310872	9.87429e-13	1.10528e-11		PLXNA1
	TXK	4p12	0.310782	1.00312e-12	1.12223e-11		TXK
	ENTHD1	22q13.1	0.310685	1.0203e-12	1.14081e-11		ENTHD1
	NCK1	3q22.3	0.310656	1.0255e-12	1.14599e-11		NCK1
	RASSF7	11p15.5	-0.310613	1.03328e-12	1.15404e-11		RASSF7
	SIRT4	12q24.23-q24.31	-0.310391	1.07433e-12	1.19922e-11		SIRT4
	SNHG11	20q11.23	-0.31038	1.07625e-12	1.2007e-11		SNHG11
	BBIP1	10q25.2	-0.310367	1.07867e-12	1.20274e-11		BBIP1
	S100A3	1q21.3	0.310363	1.07955e-12	1.20304e-11		S100A3
	NDUFB11	Xp11.3	-0.310202	1.11047e-12	1.23682e-11		NDUFB11
	CALML4	15q23	-0.310149	1.12072e-12	1.24755e-11		CALML4
	NAT8B	2p13.1	0.309933	1.16387e-12	1.29487e-11		NAT8B
	GRAMD2A	15q23	-0.309929	1.16467e-12	1.29504e-11		GRAMD2A
	CBR1	21q22.12	-0.309905	1.16961e-12	1.29981e-11		CBR1
	TLR10	4p14	0.309863	1.17817e-12	1.3086e-11		TLR10
	SEMA3C	7q21.11	0.309844	1.18213e-12	1.31227e-11		SEMA3C
	ACTB	7p22.1	0.309726	1.20678e-12	1.3389e-11		ACTB
	VCL	10q22.2	0.309644	1.22423e-12	1.35751e-11		VCL
	TNIP1	5q33.1	0.309634	1.22635e-12	1.35912e-11		TNIP1
	ME2	18q21.2	0.309568	1.24057e-12	1.37412e-11		ME2
	PARN	16p13.12	-0.309542	1.24622e-12	1.37962e-11		PARN
	NUP62	19q13.33	0.309534	1.24805e-12	1.38088e-11		NUP62
	SPOCK2	10q22.1	0.309523	1.25034e-12	1.38266e-11		SPOCK2
	LRRC75B	22q11.23	-0.309507	1.2539e-12	1.38583e-11		LRRC75B
	ARRDC5	19p13.3	0.309336	1.29175e-12	1.42688e-11		ARRDC5
	PRR16	5q23.1	0.309294	1.30134e-12	1.43628e-11		PRR16
	ITGA3	17q21.33	0.309292	1.30169e-12	1.43628e-11		ITGA3
	BCAT2	19q13.33	-0.309264	1.30819e-12	1.44267e-11		BCAT2
	PLPP5	8p11.23	-0.30925	1.31128e-12	1.44529e-11		PLPP5
	KLRB1	12p13.31	0.309245	1.31253e-12	1.44586e-11		KLRB1
	MFSD12	19p13.3	0.309218	1.31865e-12	1.45181e-11		MFSD12
	CCL25	19p13.2	0.309198	1.32321e-12	1.45604e-11		CCL25
	GTSF1L	20q13.12	0.308983	1.37394e-12	1.51103e-11		GTSF1L
	LCN12	9q34.3	-0.308979	1.37473e-12	1.51108e-11		LCN12
	GTPBP6	Xp22.33 and Yp11.31	-0.308932	1.38622e-12	1.52288e-11		GTPBP6
	RNF149	2q11.2	0.308857	1.40441e-12	1.54201e-11		RNF149
	UFC1	1q23.3	-0.308824	1.41237e-12	1.54991e-11		UFC1
	NETO1	18q22.3	0.30881	1.41578e-12	1.5528e-11		NETO1
	MICU1	10q22.1	-0.308772	1.42525e-12	1.56234e-11		MICU1
	TENT2	5q14.1	0.308767	1.4264e-12	1.56275e-11		TENT2
	CLCNKA	1p36.13	-0.308633	1.46026e-12	1.59897e-11		CLCNKA
	CLUH	17p13.3	-0.308626	1.46184e-12	1.59984e-11		CLUH
	SBK1	16p12.1	-0.308608	1.46663e-12	1.60421e-11		SBK1
	BACH1	21q21.3	0.308595	1.46994e-12	1.60696e-11		BACH1
	IFT140	16p13.3	-0.308587	1.47185e-12	1.60817e-11		IFT140
	COA3	17q21.2	-0.308477	1.50027e-12	1.63833e-11		COA3
	ASPHD2	22q12.1	0.308415	1.51675e-12	1.65542e-11		ASPHD2
	EDNRA	4q31.22-q31.23	0.308323	1.54117e-12	1.68117e-11		EDNRA
	TSPAN5	4q23	0.30831	1.54453e-12	1.68392e-11		TSPAN5
	NEXN	1p31.1	0.308292	1.54926e-12	1.68817e-11		NEXN
	PRPF40B	12q13.12	-0.308251	1.56057e-12	1.69957e-11		PRPF40B
	SLC39A7	6p21.32	-0.308233	1.56549e-12	1.704e-11		SLC39A7
	TSPAN32	11p15.5	0.308227	1.56693e-12	1.70465e-11		TSPAN32
	DNAJC6	1p31.3	0.30822	1.56894e-12	1.70592e-11		DNAJC6
	PPP1R11	6p22.1	-0.308088	1.60521e-12	1.74405e-11		PPP1R11
	DMBX1	1p33	0.308086	1.60574e-12	1.74405e-11		DMBX1
	ACAD10	12q24.12	-0.30793	1.64994e-12	1.79108e-11		ACAD10
	EPCAM	2p21	-0.307877	1.66511e-12	1.80658e-11		EPCAM
	MAMLD1	Xq28	0.307857	1.67106e-12	1.81206e-11		MAMLD1
	ATF7IP	12p13.1	0.30783	1.6788e-12	1.81947e-11		ATF7IP
	CENPI	Xq22.1	0.307815	1.68305e-12	1.82309e-11		CENPI
	LAMTOR5	1p13.3	-0.30762	1.74106e-12	1.88492e-11		LAMTOR5
	PHEX	Xp22.11	0.307584	1.75208e-12	1.89582e-11		PHEX
	IFIT1	10q23.31	0.30737	1.81801e-12	1.96611e-11		IFIT1
	GAPT	5q11.2	0.30707	1.91514e-12	2.07004e-11		GAPT
	TSTD1	1q23.3	-0.307056	1.91982e-12	2.07398e-11		TSTD1
	UGCG	9q31.3	0.307049	1.92209e-12	2.07532e-11		UGCG
	SRGAP2	1q32.1	0.306978	1.94571e-12	2.0997e-11		SRGAP2
	MAP4	3p21.31	0.3069	1.97212e-12	2.12706e-11		MAP4
	GCAT	22q13.1	-0.306853	1.98816e-12	2.14321e-11		GCAT
	SLC25A4	4q35.1	-0.306847	1.99038e-12	2.14446e-11		SLC25A4
	CADM4	19q13.31	-0.306808	2.00379e-12	2.15775e-11		CADM4
	ARL11	13q14.2	0.306793	2.00909e-12	2.1623e-11		ARL11
	MYO3B	2q31.1	0.306782	2.01297e-12	2.16531e-11		MYO3B
	FIZ1	19q13.42	-0.306678	2.04927e-12	2.20318e-11		FIZ1
	MX1	21q22.3	0.306639	2.06323e-12	2.21671e-11		MX1
	ARF1	1q42.13	-0.306637	2.06405e-12	2.21671e-11		ARF1
	GPRIN1	5q35.2	0.306288	2.192e-12	2.35286e-11		GPRIN1
	FAAH	1p33	-0.306284	2.19346e-12	2.35318e-11		FAAH
	SLC24A4	14q32.12	0.306208	2.22256e-12	2.38313e-11		SLC24A4
	BAG1	9p13.3	-0.30607	2.27588e-12	2.43899e-11		BAG1
	CCL19	9p13.3	0.305941	2.32729e-12	2.49276e-11		CCL19
	TNNT1	19q13.42	0.305909	2.34001e-12	2.50506e-11		TNNT1
	DOCK4	7q31.1	0.305882	2.35095e-12	2.51543e-11		DOCK4
	GREM1	15q13.3	0.305822	2.37532e-12	2.53973e-11		GREM1
	PACSIN3	11p11.2	-0.30582	2.37618e-12	2.53973e-11		PACSIN3
	CCL26	7q11.23	0.305814	2.37856e-12	2.54092e-11		CCL26
	SMUG1	12q13.13	-0.30581	2.38035e-12	2.54149e-11		SMUG1
	CABYR	18q11.2	-0.305778	2.39357e-12	2.55424e-11		CABYR
	MCM6	2q21.3	0.305666	2.43978e-12	2.60217e-11		MCM6
	RHOF	12q24.31	0.305631	2.45475e-12	2.61676e-11		RHOF
	NEU2	2q37.1	0.305604	2.46615e-12	2.62751e-11		NEU2
	GDF15	19p13.11	-0.305547	2.49061e-12	2.65217e-11		GDF15
	RASA1	5q14.3	0.305532	2.49685e-12	2.65741e-11		RASA1
	CTSW	11q13.1	0.30547	2.52382e-12	2.68469e-11		CTSW
	SLC20A1	2q14.1	0.305261	2.61568e-12	2.78094e-11		SLC20A1
	BORCS7	10q24.32	-0.305208	2.6399e-12	2.80429e-11		BORCS7
	NACC2	9q34.3	0.305207	2.64043e-12	2.80429e-11		NACC2
	EGR3	8p21.3	0.305142	2.6701e-12	2.83348e-11		EGR3
	TYSND1	10q22.1	-0.30514	2.67073e-12	2.83348e-11		TYSND1
	SCNN1A	12p13.31	-0.305102	2.68843e-12	2.85076e-11		SCNN1A
	UTS2	1p36.23	0.304931	2.7684e-12	2.93401e-11		UTS2
	ASAP1	8q24.21-q24.22	0.304876	2.79478e-12	2.96041e-11		ASAP1
	PDE4D	5q11.2-q12.1	-0.304713	2.87405e-12	3.04277e-11		PDE4D
	FOSL2	2p23.2	0.304585	2.93773e-12	3.10856e-11		FOSL2
	NT5C	17q25.1	-0.304577	2.94153e-12	3.11094e-11		NT5C
	PDPN	1p36.21	0.304549	2.95573e-12	3.12431e-11		PDPN
	DCK	4q13.3	0.304335	3.06589e-12	3.23906e-11		DCK
	POLR1D	13q12.2	-0.304177	3.15031e-12	3.3265e-11		POLR1D
	ACADVL	17p13.1	-0.304128	3.17688e-12	3.3528e-11		ACADVL
	ADORA1	1q32.1	0.304124	3.17883e-12	3.3531e-11		ADORA1
	PSIP1	9p22.3	0.304035	3.22757e-12	3.40272e-11		PSIP1
	FZD5	2q33.3	-0.303998	3.24793e-12	3.4224e-11		FZD5
	VSIG1	Xq22.3	0.303977	3.25965e-12	3.43295e-11		VSIG1
	APOBEC3H	22q13.1	0.303897	3.30451e-12	3.47837e-11		APOBEC3H
	NOSTRIN	2q24.3	-0.303761	3.38231e-12	3.55841e-11		NOSTRIN
	RGS20	8q11.23	0.30364	3.45271e-12	3.63058e-11		RGS20
	CCDC149	4p15.2	-0.303539	3.51305e-12	3.69209e-11		CCDC149
	BTN2A3P	6p22.2	0.303506	3.53293e-12	3.71105e-11		BTN2A3P
	HLA-DQB1	6p21.32	0.303435	3.5758e-12	3.75407e-11		HLA-DQB1
	POT1	7q31.33	0.303432	3.57762e-12	3.75407e-11		POT1
	ZNF100	19p12	0.303411	3.59056e-12	3.76569e-11		ZNF100
	CCM2	7p13	0.303379	3.61033e-12	3.78446e-11		CCM2
	SIGLEC12	19q13.41	0.303343	3.63239e-12	3.8056e-11		SIGLEC12
	TALDO1	11p15.5	-0.303213	3.71398e-12	3.88906e-11		TALDO1
	RADX	Xq22.3	0.303144	3.75791e-12	3.933e-11		RADX
	GYPC	2q14.3	0.303129	3.7673e-12	3.94079e-11		GYPC
	FXYD3	19q13.12	-0.303101	3.78548e-12	3.95774e-11		FXYD3
	RASA3	13q34	0.303004	3.84854e-12	4.02158e-11		RASA3
	CASTOR1	22q12.2	-0.303001	3.85067e-12	4.02172e-11		CASTOR1
	MRPS18B	6p21.33	-0.302987	3.85984e-12	4.0292e-11		MRPS18B
	KCNQ1	11p15.5-p15.4	-0.302856	3.94659e-12	4.11763e-11		KCNQ1
	FREM2	13q13.3	-0.30284	3.95718e-12	4.12654e-11		FREM2
	WDR76	15q15.3	0.302837	3.95959e-12	4.12691e-11		WDR76
	PIM3	22q13.33	-0.302823	3.96892e-12	4.13449e-11		PIM3
	PPIP5K2	5q21.1	0.302802	3.9835e-12	4.14754e-11		PPIP5K2
	KCNJ5	11q24.3	0.30278	3.99797e-12	4.16046e-11		KCNJ5
	TEAD1	11p15.3	0.302415	4.25407e-12	4.42467e-11		TEAD1
	SLC7A2	8p22	-0.302358	4.2953e-12	4.46525e-11		SLC7A2
	FAM241B	10q22.1	-0.30235	4.30174e-12	4.46963e-11		FAM241B
	USP25	21q21.1	0.302346	4.30465e-12	4.47035e-11		USP25
	CSK	15q24.1	0.302325	4.31942e-12	4.48338e-11		CSK
	BCAP29	7q22.3	0.302254	4.37224e-12	4.53586e-11		BCAP29
	PSME1	14q12	0.302236	4.38542e-12	4.54719e-11		PSME1
	MAP3K2	2q14.3	0.302174	4.43219e-12	4.59332e-11		MAP3K2
	LOC374443	12p13.31	0.302027	4.54388e-12	4.70664e-11		LOC374443
	SAMD13	1p31.1	-0.301998	4.56635e-12	4.72749e-11		SAMD13
	PARVB	22q13.31	0.301977	4.58234e-12	4.74161e-11		PARVB
	ECHS1	10q26.3	-0.301878	4.66021e-12	4.8197e-11		ECHS1
	DYRK1B	19q13.2	-0.301872	4.66491e-12	4.82208e-11		DYRK1B
	SLC45A4	8q24.3	-0.301775	4.7421e-12	4.89936e-11		SLC45A4
	APOL1	22q12.3	0.301759	4.7553e-12	4.91048e-11		APOL1
	ACADS	12q24.31	-0.301749	4.76306e-12	4.91597e-11		ACADS
	SHOC1	9q31.3	0.301629	4.86133e-12	5.01482e-11		SHOC1
	SMIM6	17q25.1	-0.301608	4.87833e-12	5.02978e-11		SMIM6
	PAK2	3q29	0.301588	4.89499e-12	5.04437e-11		PAK2
	DEF6	6p21.31	0.301576	4.90508e-12	5.05218e-11		DEF6
	CARD8	19q13.33	0.301555	4.92211e-12	5.06616e-11		CARD8
	FEZ2	2p22.2	0.301553	4.92369e-12	5.06616e-11		FEZ2
	PAH	12q23.2	-0.30139	5.06158e-12	5.20538e-11		PAH
	FRS3	6p21.1	-0.301339	5.10535e-12	5.24771e-11		FRS3
	BICRA	19q13.33	-0.301327	5.116e-12	5.25597e-11		BICRA
	CASKIN1	16p13.3	-0.301322	5.12075e-12	5.25818e-11		CASKIN1
	IRX3	16q12.2	-0.301294	5.14452e-12	5.27989e-11		IRX3
	RPH3AL	17p13.3	-0.301256	5.17783e-12	5.31137e-11		RPH3AL
	SPOCD1	1p35.2	0.301174	5.25043e-12	5.3831e-11		SPOCD1
	SSR2	1q22	-0.301101	5.31589e-12	5.44743e-11		SSR2
	DDR2	1q23.3	0.301077	5.33741e-12	5.46671e-11		DDR2
	ALDH3A1	17p11.2	-0.301007	5.4002e-12	5.5282e-11		ALDH3A1
	ESR1	6q25.1-q25.2	0.300953	5.45023e-12	5.57658e-11		ESR1
	TBC1D2B	15q24.3-q25.1	0.300838	5.55751e-12	5.68346e-11		TBC1D2B
	ANLN	7p14.2	0.300782	5.61029e-12	5.73452e-11		ANLN
	ZNF530	19q13.43	0.300722	5.66694e-12	5.78948e-11		ZNF530
	BIRC2	11q22.2	0.300681	5.70667e-12	5.82711e-11		BIRC2
	RAB30	11q14.1	0.300642	5.74417e-12	5.86244e-11		RAB30
	PRMT7	16q22.1	-0.300536	5.84806e-12	5.96544e-11		PRMT7
	IGFLR1	19q13.12	0.300525	5.85868e-12	5.97324e-11		IGFLR1
	MBP	18q23	0.300421	5.96265e-12	6.07616e-11		MBP
	TMEM205	19p13.2	-0.300399	5.9843e-12	6.09515e-11		TMEM205
	SEPTIN6	Xq24	0.30025	6.13708e-12	6.2476e-11		SEPTIN6
	GRAMD4	22q13.31	-0.300214	6.17415e-12	6.28215e-11		GRAMD4
	TM4SF19	3q29	0.300158	6.23279e-12	6.33862e-11		TM4SF19
	OSBP2	22q12.2	-0.300037	6.36068e-12	6.46541e-11		OSBP2
	SNX29	16p13.13-p13.12	0.300015	6.38437e-12	6.48621e-11		SNX29
	YPEL3	16p11.2	-0.299883	6.52793e-12	6.62871e-11
	ATXN1	6p22.3	0.299868	6.54441e-12	6.6421e-11
	ZPLD1	3q12.3	0.299786	6.63547e-12	6.73062e-11
	PHLDA1	12q21.2	0.299783	6.63832e-12	6.73062e-11
	CTSZ	20q13.32	0.299755	6.66962e-12	6.75895e-11
	DIRC1	2q32.2	0.299748	6.678e-12	6.76404e-11
	TBC1D1	4p14	0.299639	6.80173e-12	6.8859e-11
	SLC30A4	15q21.1|15q21.1	0.299445	7.02654e-12	7.10992e-11
	MYLK	3q21.1	0.29944	7.03284e-12	7.11272e-11
	ZNF829	19q13.12	0.299404	7.07594e-12	7.15271e-11
	ACVR1C	2q24.1	0.299307	7.19113e-12	7.26549e-11
	FOXP4	6p21.1	-0.299291	7.21119e-12	7.28211e-11
	SIRT3	11p15.5	-0.299156	7.37606e-12	7.44486e-11
	SARS2	19q13.2	-0.299101	7.44465e-12	7.51032e-11
	LYL1	19p13.13	0.298927	7.66477e-12	7.72779e-11
	SERPINB1	6p25.2	0.298924	7.66938e-12	7.72779e-11
	SLC43A3	11q12.1	0.298922	7.67173e-12	7.72779e-11
	CD5L	1q23.1	0.298914	7.68153e-12	7.73379e-11
	IL36RN	2q14.1	0.298905	7.69395e-12	7.74242e-11
[truncated: 18,126 more rows]

## Sheet: Sheet3
ID cAMP通路基因									E1.3.3.6	筛选出与pd-l1相关基因重合的	EDNRA	red
K00232	E1.3.3.6, ACOX1, ACOX3	acyl-CoA oxidase [EC:1.3.3.6]							PIK3CB		ADCY3	red			ADCY3
K00922	PIK3CA_B_D	phosphatidylinositol-4,5-bisphosphate 3-kinase catalytic subunit alpha/beta/delta [EC:2.							ATP1B1		ADORA1	red			ADORA1
K01115	PLD1_2	phospholipase D1/2 [EC:3.1.4.4]							ATP1B2		ADORA2A	red			ADORA2A
K01538	FXYD2, ATP1G1	sodium/potassium-transporting ATPase subunit gamma (FXYD domain-containing ion transp							ATP1A3		ATP1A3	red			ATP1A3
K01539	ATP1A	sodium/potassium-transporting ATPase subunit alpha [EC:7.2.2.13]							ATP1B3		ATP1B1	red			ATP1B1
K01540	ATP1B, CD298	sodium/potassium-transporting ATPase subunit beta							BAD		ATP1B3	red			ATP1B3
K02158	BAD	Bcl-2-antagonist of cell death							FXYD2		CAMK4	red			CAMK4
K02183	CALM	calmodulin							ATP1A4		GNAI2	red			EDNRA
K02580	NFKB1	nuclear factor NF-kappa-B p105 subunit							PLD1		GRIN3A	red			GNA12
K02649	PIK3R1_2_3	phosphoinositide-3-kinase regulatory subunit alpha/beta/delta							CD298		MAP2K1	red			GRIN3A
K03914	F2R, PAR1	coagulation factor II (thrombin) receptor							ATP1A1		NFKB1	red			MAP2K1
K04129	CHRM1	muscarinic acetylcholine receptor M1							ATP1G1		PDE4B	red			NFKB1
K04130	CHRM2	muscarinic acetylcholine receptor M2							PIK3CD		PDE4D	red			PDE4B
K04141	ADRB1	adrenergic receptor beta-1							PIK3CA		PIK3CD	red			PDE4D
K04142	ADRB2	adrenergic receptor beta-2							ACOX3		PPP1R12A	red			PIK3CD
K04144	DRD1	dopamine receptor D1							PLD2		PTGER2	red			PPP1R12A
K04145	DRD2	dopamine receptor D2							ATP1B4		RAC2	red			PTGER2
K04153	HTR1	5-hydroxytryptamine receptor 1							ATP1A2		SUCNR1	red			RAC2
K04160	HTR4	5-hydroxytryptamine receptor 4							ACOX1		TIAM1	red			SUCNR1
K04162	HTR6	5-hydroxytryptamine receptor 6							CALM6		VAV1	red			TIAMI
K04197	EDNRA	endothelin receptor type A							CALM5						VAV1
K04200	MC2R	melanocortin 2 receptor							CALM4
K04204	NPY1R	neuropeptide Y receptor type 1							CALM3
K04217	SSTR1	somatostatin receptor 1							CALM2
K04218	SSTR2	somatostatin receptor 2							CALM1
K04221	SSTR5	somatostatin receptor 5							NFKB1
K04229	OXTR	oxytocin receptor							PIK3R1
K04247	FSHR	follicle stimulating hormone receptor							PIK3R2
K04248	LHCGR	lutropin-choriogonadotropic hormone receptor							PIK3R3
K04249	TSHR	thyrotropin receptor							F2R
K04259	PTGER2	prostaglandin E receptor 2							PAR1
K04260	PTGER3	prostaglandin E receptor 3							CHRM1
K04265	ADORA1	adenosine receptor A1							CHRM2
K04266	ADORA2A, ADOR	adenosine receptor A2a							ADRB1
K04284	GHSR	growth hormone secretagogue receptor							ADRB2
K04328	FFAR2, GPR43	free fatty acid receptor 2							DRD1
K04345	PKA	protein kinase A [EC:2.7.11.11]							DRD2
K04351	RAPGEF4, EPAC2	Rap guanine nucleotide exchange factor 4							HTR1F
K04353	RAP1A	Ras-related protein Rap-1A							HTR1E
K04355	BDNF	brain-derived neurotrophic factor							HTR1D
K04365	BRAF	B-Raf proto-oncogene serine/threonine-protein kinase [EC:2.7.11.1]							HTR1B
K04366	RAF1	RAF proto-oncogene serine/threonine-protein kinase [EC:2.7.11.1]							HTR1A
K04368	MAP2K1, MEK1	mitogen-activated protein kinase kinase 1 [EC:2.7.12.2]							HTR4
K04369	MAP2K2, MEK2	mitogen-activated protein kinase kinase 2 [EC:2.7.12.2]							HTR6
K04371	ERK, MAPK1_3	mitogen-activated protein kinase 1/3 [EC:2.7.11.24]							EDNRA
K04379	FOS	proto-oncogene protein c-fos							MC2R
K04392	RAC1	Ras-related C3 botulinum toxin substrate 1							NPY1R
K04409	PAK1	p21-activated kinase 1 [EC:2.7.11.1]							SSTR1
K04440	JNK	mitogen-activated protein kinase 8/9/10 (c-Jun N-terminal kinase) [EC:2.7.11.24]							SSTR2
K04446	NFATC1, NFAT2, NFATC	nuclear factor of activated T-cells, cytoplasmic 1							SSTR5
K04448	JUN	transcription factor AP-1							OXTR
K04456	AKT	RAC serine/threonine-protein kinase [EC:2.7.11.1]							FSHR
K04498	EP300, CREBBP, KAT3	E1A/CREB-binding protein [EC:2.3.1.48]							LHCGR
K04513	RHOA	Ras homolog gene family, member A							TSHR
K04514	ROCK1	Rho-associated protein kinase 1 [EC:2.7.11.1]							PTGER2
K04515	CAMK2	calcium/calmodulin-dependent protein kinase (CaM kinase) II [EC:2.7.11.17]							PTGER3
K04580	GIPR	gastric inhibitory polypeptide receptor							ADORA1
K04581	GLP1R	glucagon-like peptide 1 receptor							ADORA2A
K04587	ADCYAP1R1, PACAPRI	pituitary adenylate cyclase-activating polypeptide type I receptor							ADOR
K04590	VIPR2	vasoactive intestinal peptide receptor 2							GHSR
K04615	GABBR	gamma-aminobutyric acid type B receptor							FFAR2
K04630	GNAI	guanine nucleotide-binding protein G(i) subunit alpha							GPR43
K04632	GNAS	guanine nucleotide-binding protein G(s) subunit alpha							PKA
K04665	AMH	anti-mullerian hormone							RAPGEF4
K04734	NFKBIA	NF-kappa-B inhibitor alpha							EPAC2
K04735	RELA	transcription factor p65							RAP1A
K04850	CACNA1C, CAV1.2	voltage-dependent calcium channel L type alpha-1C							BDNF
K04851	CACNA1D, CAV1.3	voltage-dependent calcium channel L type alpha-1D							BRAF
K04853	CACNA1F, CAV1.4	voltage-dependent calcium channel L type alpha-1F							RAF1
K04857	CACNA1S, CAV1.1	voltage-dependent calcium channel L type alpha-1S							MAP2K1
K04948	CNGA1	cyclic nucleotide gated channel alpha 1							MEK1
K04949	CNGA2	cyclic nucleotide gated channel alpha 2							MAP2K2
K04950	CNGA3	cyclic nucleotide gated channel alpha 3							MEK2
K04951	CNGA4	cyclic nucleotide gated channel alpha 4							ERK
K04952	CNGB1	cyclic nucleotide gated channel beta 1							MAPK1
K04953	CNGB3	cyclic nucleotide gated channel beta 3							MAPK3
K04955	HCN2	hyperpolarization activated cyclic nucleotide-gated potassium channel 2							FOS
K04957	HCN4	hyperpolarization activated cyclic nucleotide-gated potassium channel 4							RAC1
K04962	RYR2	ryanodine receptor 2							PAK1
K05031	CFTR, ABCC7	cystic fibrosis transmembrane conductance regulator [EC:5.6.1.6]							JNK
K05197	GRIA1	glutamate receptor 1							NFATC1
K05198	GRIA2	glutamate receptor 2							NFAT2
K05199	GRIA3	glutamate receptor 3							NFATC
K05200	GRIA4	glutamate receptor 4							JUN
K05208	GRIN1	glutamate receptor ionotropic, NMDA 1							AKT1
K05209	GRIN2A	glutamate receptor ionotropic, NMDA 2A							AKT2
K05210	GRIN2B	glutamate receptor ionotropic, NMDA 2B							AKT3
K05211	GRIN2C	glutamate receptor ionotropic, NMDA 2C							EP300
K05212	GRIN2D	glutamate receptor ionotropic, NMDA 2D							CREBBP
K05213	GRIN3A	glutamate receptor ionotropic, NMDA 3A							KAT3
K05214	GRIN3B	glutamate receptor ionotropic, NMDA 3B							RHOA
K05227	EDN3	endothelin-3							ROCK1
K05228	POMC	proopiomelanocortin							CAMK2D
K05232	NPY	neuropeptide Y							CAMK2G
K05237	SST	somatostatin							CAMK2B
K05243	OXT	oxytocin-neurophysin 1							CAMK2A
K05250	FSHB	follitropin subunit beta							GIPR
K05251	TSHB	thyrotropin subunit beta							GLP1R
K05254	GHRL	ghrelin							ADCYAP1R1
K05258	GIP	gastric inhibitory polypeptide							PACAPRI
K05259	GCG	glucagon							VIPR2
K05262	ADCYAP	pituitary adenylate cyclase-activating polypeptide							GABBR2
K05264	VIP	vasoactive intestinal peptide							GABBR1
K05673	ABCC4	ATP-binding cassette, subfamily C (CFTR/MRP), member 4							GNAI3
K05702	AF6, MLLT4	afadin							GNAI2
K05730	VAV	guanine nucleotide exchange factor VAV							GNAI1
K05731	TIAM1	T-lymphoma invasion and metastasis-inducing protein 1							GNAS
K05742	SLC9A1, NHE1	solute carrier family 9 (sodium/hydrogen exchanger), member 1							AMH
K05840	DRD5	dopamine receptor D5							NFKBIA
K05850	ATP2B	P-type Ca2+ transporter type 2B [EC:7.2.2.10]							RELA
K05852	PLN	phospholamban							CACNA1C
K05853	ATP2A	P-type Ca2+ transporter type 2A [EC:7.2.2.10]							CAV1.2
K05860	PLCE	phosphatidylinositol phospholipase C, epsilon [EC:3.1.4.11]							CACNA1D
K05869	CAMK4	calcium/calmodulin-dependent protein kinase IV [EC:2.7.11.17]							CAV1.3
K05870	CREB1	cyclic AMP-responsive element-binding protein 1							CACNA1F
K06225	PTCH1	patched 1							CAV1.4
K06230	GLI3	zinc finger protein GLI3							CACNA1S
K06231	HHIP	hedgehog interacting protein							CAV1.1
K06269	PPP1C	serine/threonine-protein phosphatase PP1 catalytic subunit [EC:3.1.3.16]							CNGA1
K06270	PPP1R12A, MYPT1	protein phosphatase 1 regulatory subunit 12A							CNGA2
K07188	LIPE, HSL	hormone-sensitive lipase [EC:3.1.1.79]							CNGA3
K07294	NR1C1, PPARA	peroxisome proliferator-activated receptor alpha							CNGA4
K07829	RRAS	Ras-related protein R-Ras							CNGB1
K07830	RRAS2, TC21	Ras-related protein R-Ras2							CNGB3
K07836	RAP1B	Ras-related protein Rap-1B							HCN2
K07860	RAC2	Ras-related C3 botulinum toxin substrate 2							HCN4
K07861	RAC3	Ras-related C3 botulinum toxin substrate 3							RYR2
K08014	RAPGEF3, EPAC1	Rap guanine nucleotide exchange factor 3							CFTR
K08041	ADCY1	adenylate cyclase 1 [EC:4.6.1.1]							ABCC7
K08042	ADCY2	adenylate cyclase 2 [EC:4.6.1.1]							GRIA1
K08043	ADCY3	adenylate cyclase 3 [EC:4.6.1.1]							GRIA2
K08044	ADCY4	adenylate cyclase 4 [EC:4.6.1.1]							GRIA3
K08045	ADCY5	adenylate cyclase 5 [EC:4.6.1.1]							GRIA4
K08046	ADCY6	adenylate cyclase 6 [EC:4.6.1.1]							GRIN1
K08047	ADCY7	adenylate cyclase 7 [EC:4.6.1.1]							GRIN2A
K08048	ADCY8	adenylate cyclase 8 [EC:4.6.1.1]							GRIN2B
K08049	ADCY9	adenylate cyclase 9 [EC:4.6.1.1]							GRIN2C
K08401	HCAR1, GPR81	hydroxycarboxylic acid receptor 1							GRIN2D
K08402	HCAR2_3, GPR109	hydroxycarboxylic acid receptor 2/3							GRIN3A
K08424	GPR119	glucose-dependent insulinotropic receptor							GRIN3B
K08521	LHB	lutropin subunit beta							EDN3
K08522	CGA	glycoprotein hormones alpha chain							POMC
K09047	CREB5, CREBPA	cyclic AMP-responsive element-binding protein 5							NPY
K09048	CREB3	cyclic AMP-responsive element-binding protein 3							SST
K10042	SUCNR1, GPR91	succinate receptor 1							OXT
K11265	ADCY10	adenylate cyclase 10 [EC:4.6.1.1]							FSHB
K12044	TNNI3	troponin I, cardiac muscle							TSHB
K12323	ANPRA, NPR1	atrial natriuretic peptide receptor A [EC:4.6.1.2]							GHRL
K12334	NPPA	natriuretic peptide A							GIP
K12490	ARAP3	Arf-GAP with Rho-GAP domain, ANK repeat and PH domain-containing protein 3							GCG
K12755	MYL9	myosin regulatory light chain 9							ADCYAP1
K13293	PDE4	cAMP-specific phosphodiesterase 4 [EC:3.1.4.53]							VIP
K13296	PDE3B	cGMP-inhibited 3',5'-cyclic phosphodiesterase B [EC:3.1.4.17]							ABCC4
K13360	FXYD1, PLM	FXYD domain-containing ion transport regulator 1							AFDN
K15494	PPP1R1B, DARPP32	protein phosphatase 1 regulatory subunit 1B							MLLT4
K16056	ORAI1	calcium release-activated calcium channel protein 1							VAV3
K16366	EDN1	endothelin-1							VAV2
K16367	EDN2	endothelin-2							VAV1
K16797	GLI1	zinc finger protein GLI1							TIAM1
K17388	ROCK2	Rho-associated protein kinase 2 [EC:2.7.11.1]							SLC9A1
K18435	SOX9	transcription factor SOX9 (SOX group E)							NHE1
K18438	PDE10	cAMP and cAMP-inhibited cGMP 3',5'-cyclic phosphodiesterase 10 [EC:3.1.4.17 3.1.4.35]							DRD5
K19021	PDE3A	cGMP-inhibited 3',5'-cyclic phosphodiesterase A [EC:3.1.4.17]							ATP2B4
									ATP2B3
									ATP2B2
									ATP2B1
									PLN
									ATP2A3
									ATP2A2
									ATP2A1
									PLCE1
									CAMK4
									CREB1
									PTCH1
									GLI3
									PPP1CC
									HHIP
									PPP1CB
									PPP1CA
									PPP1R12A
									MYPT1
									LIPE
									HSL
									NR1C1
									PPARA
									RRAS
									RRAS2
									TC21
									RAP1B
									RAC2
									RAC3
									RAPGEF3
									EPAC1
									ADCY1
									ADCY2
									ADCY3
									ADCY4
									ADCY5
									ADCY6
									ADCY7
									ADCY8
									ADCY9
									HCAR1
									GPR81
									HCAR3
									HCAR2
									GPR109
									GPR119
									LHB
									CGA
									CREB5
									CREBPA
									CREB3L3
									CREB3L2
									CREB3L1
									CREB3
									SUCNR1
									GPR91
									ADCY10
									TNNI3
									ANPRA
									NPR1
									NPPA
									ARAP3
									MYL9
									PDE4D
									PDE4C
									PDE4B
									PDE4A
									PDE3B
									FXYD1
									PLM
									PPP1R1B
									DARPP32
									ORAI1
									EDN1
									EDN2
									GLI1
									ROCK2
									SOX9
									PDE10A
									PDE3A
									MAPK8
									MAPK9
									MAPK10
									PRKACA
									PRKACB
									PRKACG
