# Supplementary material for: Cyclic adenosine monophosphate/phosphodiesterase 4 pathway associated with immune infiltration and PD-L1 expression in lung adenocarcinoma cells
Source: Front Oncol. 2022 Aug 1;12:904969. doi: 10.3389/fonc.2022.904969 (PMC9376450; doi:10.3389/fonc.2022.904969)
Supplement: Supplementary file 6 [file Table_4.xlsx]

## Sheet: Sheet3
E1.3.3.6
PIK3CB
ATP1B1
ATP1B2
ATP1A3
ATP1B3
BAD
FXYD2
ATP1A4
PLD1
CD298
ATP1A1
ATP1G1
PIK3CD
PIK3CA
ACOX3
PLD2
ATP1B4
ATP1A2
ACOX1
CALM6
CALM5
CALM4
CALM3
CALM2
CALM1
NFKB1
PIK3R1
PIK3R2
PIK3R3
F2R
PAR1
CHRM1
CHRM2
ADRB1
ADRB2
DRD1
DRD2
HTR1F
HTR1E
HTR1D
HTR1B
HTR1A
HTR4
HTR6
EDNRA
MC2R
NPY1R
SSTR1
SSTR2
SSTR5
OXTR
FSHR
LHCGR
TSHR
PTGER2
PTGER3
ADORA1
ADORA2A
ADOR
GHSR
FFAR2
GPR43
PKA
RAPGEF4
EPAC2
RAP1A
BDNF
BRAF
RAF1
MAP2K1
MEK1
MAP2K2
MEK2
ERK
MAPK1
MAPK3
FOS
RAC1
PAK1
JNK
NFATC1
NFAT2
NFATC
JUN
AKT1
AKT2
AKT3
EP300
CREBBP
KAT3
RHOA
ROCK1
CAMK2D
CAMK2G
CAMK2B
CAMK2A
GIPR
GLP1R
ADCYAP1R1
PACAPRI
VIPR2
GABBR2
GABBR1
GNAI3
GNAI2
GNAI1
GNAS
AMH
NFKBIA
RELA
CACNA1C
CAV1.2
CACNA1D
CAV1.3
CACNA1F
CAV1.4
CACNA1S
CAV1.1
CNGA1
CNGA2
CNGA3
CNGA4
CNGB1
CNGB3
HCN2
HCN4
RYR2
CFTR
ABCC7
GRIA1
GRIA2
GRIA3
GRIA4
GRIN1
GRIN2A
GRIN2B
GRIN2C
GRIN2D
GRIN3A
GRIN3B
EDN3
POMC
NPY
SST
OXT
FSHB
TSHB
GHRL
GIP
GCG
ADCYAP1
VIP
ABCC4
AFDN
MLLT4
VAV3
VAV2
VAV1
TIAM1
SLC9A1
NHE1
DRD5
ATP2B4
ATP2B3
ATP2B2
ATP2B1
PLN
ATP2A3
ATP2A2
ATP2A1
PLCE1
CAMK4
CREB1
PTCH1
GLI3
PPP1CC
HHIP
PPP1CB
PPP1CA
PPP1R12A
MYPT1
LIPE
HSL
NR1C1
PPARA
RRAS
RRAS2
TC21
RAP1B
RAC2
RAC3
RAPGEF3
EPAC1
ADCY1
ADCY2
ADCY3
ADCY4
ADCY5
ADCY6
ADCY7
ADCY8
ADCY9
HCAR1
GPR81
HCAR3
HCAR2
GPR109
GPR119
LHB
CGA
CREB5
CREBPA
CREB3L3
CREB3L2
CREB3L1
CREB3
SUCNR1
GPR91
ADCY10
TNNI3
ANPRA
NPR1
NPPA
ARAP3
MYL9
PDE4D
PDE4C
PDE4B
PDE4A
PDE3B
FXYD1
PLM
PPP1R1B
DARPP32
ORAI1
EDN1
EDN2
GLI1
ROCK2
SOX9
PDE10A
PDE3A
MAPK8
MAPK9
MAPK10
PRKACA
PRKACB
PRKACG
