# Supplementary material for: Cyclic adenosine monophosphate/phosphodiesterase 4 pathway associated with immune infiltration and PD-L1 expression in lung adenocarcinoma cells
Source: Front Oncol. 2022 Aug 1;12:904969. doi: 10.3389/fonc.2022.904969 (PMC9376450; doi:10.3389/fonc.2022.904969)
Supplement: Supplementary file 7 [file Table_5.xls]

## Sheet: Sample Setup
Barcode
Block Type	384-Well Block
Calibration Background is expired	Yes
Calibration Background performed on	04-16-2019 10:31:42 PDT
Calibration FAM is expired	No
Calibration FAM performed on	04-16-2019 11:38:38 PDT
Calibration ROI is expired	Yes
Calibration ROI performed on	04-16-2019 10:07:58 PDT
Calibration ROX is expired	No
Calibration ROX performed on	04-16-2019 11:09:58 PDT
Calibration SYBR is expired	No
Calibration SYBR performed on	04-16-2019 11:28:15 PDT
Calibration TAMRA is expired	No
Calibration TAMRA performed on	04-16-2019 11:00:45 PDT
Calibration Uniformity is expired	Yes
Calibration Uniformity performed on	04-16-2019 10:43:03 PDT
Calibration VIC is expired	No
Calibration VIC performed on	04-16-2019 11:18:26 PDT
Chemistry	SYBR_GREEN
Comment
Date Created	10-14-2019 11:48:17 PDT
Experiment File Name	C:\Applied Biosystems\QuantStudio 12K Flex Software\User Files\experiments\2019-10-10 131946.eds
Experiment Name	2019-10-10 131946
Experiment Run End Time	10-10-2019 16:18:31 PDT
Experiment Type	Comparative Cт (ΔΔCт)
Instrument Name	285880064
Instrument Serial Number	285880064
Instrument Type	QuantStudio 12K Flex
Passive Reference	ROX
Quantification Cycle Method	Ct
Signal Smoothing On	true
Stage/ Cycle where Analysis is performed	Stage 2, Step 2
User Name
Well	Well Position	Sample Name	Sample Color	Biogroup Name	Biogroup Color	Target Name	Target Color	Task	Reporter	Quencher	Quantity	Comments
1	A1	H1299-DMSO	RGB(176,23,31)			UBC	RGB(176,23,31)	UNKNOWN	SYBR	None
2	A2	H1299-Z	RGB(0,0,255)			UBC	RGB(176,23,31)	UNKNOWN	SYBR	None
3	A3	H1299-F	RGB(0,139,69)			UBC	RGB(176,23,31)	UNKNOWN	SYBR	None
4	A4	H1299-JQ1	RGB(255,127,0)			UBC	RGB(176,23,31)	UNKNOWN	SYBR	None
5	A5	H1299-IFN	RGB(139,137,112)			UBC	RGB(176,23,31)	UNKNOWN	SYBR	None
6	A6	H1299-SQ	RGB(238,121,66)			UBC	RGB(176,23,31)	UNKNOWN	SYBR	None
7	A7	SIHA-DMSO	RGB(142,56,142)			UBC	RGB(176,23,31)	UNKNOWN	SYBR	None
8	A8	SIHA-Z	RGB(198,113,113)			UBC	RGB(176,23,31)	UNKNOWN	SYBR	None
9	A9	SIHA-F	RGB(0,245,255)			UBC	RGB(176,23,31)	UNKNOWN	SYBR	None
10	A10	SIHA-JQ1	RGB(238,220,130)			UBC	RGB(176,23,31)	UNKNOWN	SYBR	None
11	A11	SIHA-IFN	RGB(238,238,0)			UBC	RGB(176,23,31)	UNKNOWN	SYBR	None
12	A12	SIHA-SQ	RGB(142,142,56)			UBC	RGB(176,23,31)	UNKNOWN	SYBR	None
13	A13	A549-DMSO	RGB(238,44,44)			UBC	RGB(176,23,31)	UNKNOWN	SYBR	None
14	A14	A549-Z	RGB(51,161,201)			UBC	RGB(176,23,31)	UNKNOWN	SYBR	None
15	A15	A549-F	RGB(238,18,137)			UBC	RGB(176,23,31)	UNKNOWN	SYBR	None
16	A16	A549-JQ1	RGB(176,23,31)			UBC	RGB(176,23,31)	UNKNOWN	SYBR	None
17	A17	A549-IFN	RGB(0,0,255)			UBC	RGB(176,23,31)	UNKNOWN	SYBR	None
18	A18	A549-SQ	RGB(0,139,69)			UBC	RGB(176,23,31)	UNKNOWN	SYBR	None
19	A19
20	A20
21	A21
22	A22
23	A23
24	A24
25	B1	H1299-DMSO	RGB(176,23,31)			UBC	RGB(176,23,31)	UNKNOWN	SYBR	None
26	B2	H1299-Z	RGB(0,0,255)			UBC	RGB(176,23,31)	UNKNOWN	SYBR	None
27	B3	H1299-F	RGB(0,139,69)			UBC	RGB(176,23,31)	UNKNOWN	SYBR	None
28	B4	H1299-JQ1	RGB(255,127,0)			UBC	RGB(176,23,31)	UNKNOWN	SYBR	None
29	B5	H1299-IFN	RGB(139,137,112)			UBC	RGB(176,23,31)	UNKNOWN	SYBR	None
30	B6	H1299-SQ	RGB(238,121,66)			UBC	RGB(176,23,31)	UNKNOWN	SYBR	None
31	B7	SIHA-DMSO	RGB(142,56,142)			UBC	RGB(176,23,31)	UNKNOWN	SYBR	None
32	B8	SIHA-Z	RGB(198,113,113)			UBC	RGB(176,23,31)	UNKNOWN	SYBR	None
33	B9	SIHA-F	RGB(0,245,255)			UBC	RGB(176,23,31)	UNKNOWN	SYBR	None
34	B10	SIHA-JQ1	RGB(238,220,130)			UBC	RGB(176,23,31)	UNKNOWN	SYBR	None
35	B11	SIHA-IFN	RGB(238,238,0)			UBC	RGB(176,23,31)	UNKNOWN	SYBR	None
36	B12	SIHA-SQ	RGB(142,142,56)			UBC	RGB(176,23,31)	UNKNOWN	SYBR	None
37	B13	A549-DMSO	RGB(238,44,44)			UBC	RGB(176,23,31)	UNKNOWN	SYBR	None
38	B14	A549-Z	RGB(51,161,201)			UBC	RGB(176,23,31)	UNKNOWN	SYBR	None
39	B15	A549-F	RGB(238,18,137)			UBC	RGB(176,23,31)	UNKNOWN	SYBR	None
40	B16	A549-JQ1	RGB(176,23,31)			UBC	RGB(176,23,31)	UNKNOWN	SYBR	None
41	B17	A549-IFN	RGB(0,0,255)			UBC	RGB(176,23,31)	UNKNOWN	SYBR	None
42	B18	A549-SQ	RGB(0,139,69)			UBC	RGB(176,23,31)	UNKNOWN	SYBR	None
43	B19
44	B20
45	B21
46	B22
47	B23
48	B24
49	C1	H1299-DMSO	RGB(176,23,31)			UBC	RGB(176,23,31)	UNKNOWN	SYBR	None
50	C2	H1299-Z	RGB(0,0,255)			UBC	RGB(176,23,31)	UNKNOWN	SYBR	None
51	C3	H1299-F	RGB(0,139,69)			UBC	RGB(176,23,31)	UNKNOWN	SYBR	None
52	C4	H1299-JQ1	RGB(255,127,0)			UBC	RGB(176,23,31)	UNKNOWN	SYBR	None
53	C5	H1299-IFN	RGB(139,137,112)			UBC	RGB(176,23,31)	UNKNOWN	SYBR	None
54	C6	H1299-SQ	RGB(238,121,66)			UBC	RGB(176,23,31)	UNKNOWN	SYBR	None
55	C7	SIHA-DMSO	RGB(142,56,142)			UBC	RGB(176,23,31)	UNKNOWN	SYBR	None
56	C8	SIHA-Z	RGB(198,113,113)			UBC	RGB(176,23,31)	UNKNOWN	SYBR	None
57	C9	SIHA-F	RGB(0,245,255)			UBC	RGB(176,23,31)	UNKNOWN	SYBR	None
58	C10	SIHA-JQ1	RGB(238,220,130)			UBC	RGB(176,23,31)	UNKNOWN	SYBR	None
59	C11	SIHA-IFN	RGB(238,238,0)			UBC	RGB(176,23,31)	UNKNOWN	SYBR	None
60	C12	SIHA-SQ	RGB(142,142,56)			UBC	RGB(176,23,31)	UNKNOWN	SYBR	None
61	C13	A549-DMSO	RGB(238,44,44)			UBC	RGB(176,23,31)	UNKNOWN	SYBR	None
62	C14	A549-Z	RGB(51,161,201)			UBC	RGB(176,23,31)	UNKNOWN	SYBR	None
63	C15	A549-F	RGB(238,18,137)			UBC	RGB(176,23,31)	UNKNOWN	SYBR	None
64	C16	A549-JQ1	RGB(176,23,31)			UBC	RGB(176,23,31)	UNKNOWN	SYBR	None
65	C17	A549-IFN	RGB(0,0,255)			UBC	RGB(176,23,31)	UNKNOWN	SYBR	None
66	C18	A549-SQ	RGB(0,139,69)			UBC	RGB(176,23,31)	UNKNOWN	SYBR	None
67	C19
68	C20
69	C21
70	C22
71	C23
72	C24
73	D1	H1299-DMSO	RGB(176,23,31)			PD-L1	RGB(0,0,255)	UNKNOWN	SYBR	None
74	D2	H1299-Z	RGB(0,0,255)			PD-L1	RGB(0,0,255)	UNKNOWN	SYBR	None
75	D3	H1299-F	RGB(0,139,69)			PD-L1	RGB(0,0,255)	UNKNOWN	SYBR	None
76	D4	H1299-JQ1	RGB(255,127,0)			PD-L1	RGB(0,0,255)	UNKNOWN	SYBR	None
77	D5	H1299-IFN	RGB(139,137,112)			PD-L1	RGB(0,0,255)	UNKNOWN	SYBR	None
78	D6	H1299-SQ	RGB(238,121,66)			PD-L1	RGB(0,0,255)	UNKNOWN	SYBR	None
79	D7	SIHA-DMSO	RGB(142,56,142)			PD-L1	RGB(0,0,255)	UNKNOWN	SYBR	None
80	D8	SIHA-Z	RGB(198,113,113)			PD-L1	RGB(0,0,255)	UNKNOWN	SYBR	None
81	D9	SIHA-F	RGB(0,245,255)			PD-L1	RGB(0,0,255)	UNKNOWN	SYBR	None
82	D10	SIHA-JQ1	RGB(238,220,130)			PD-L1	RGB(0,0,255)	UNKNOWN	SYBR	None
83	D11	SIHA-IFN	RGB(238,238,0)			PD-L1	RGB(0,0,255)	UNKNOWN	SYBR	None
84	D12	SIHA-SQ	RGB(142,142,56)			PD-L1	RGB(0,0,255)	UNKNOWN	SYBR	None
85	D13	A549-DMSO	RGB(238,44,44)			PD-L1	RGB(0,0,255)	UNKNOWN	SYBR	None
86	D14	A549-Z	RGB(51,161,201)			PD-L1	RGB(0,0,255)	UNKNOWN	SYBR	None
87	D15	A549-F	RGB(238,18,137)			PD-L1	RGB(0,0,255)	UNKNOWN	SYBR	None
88	D16	A549-JQ1	RGB(176,23,31)			PD-L1	RGB(0,0,255)	UNKNOWN	SYBR	None
89	D17	A549-IFN	RGB(0,0,255)			PD-L1	RGB(0,0,255)	UNKNOWN	SYBR	None
90	D18	A549-SQ	RGB(0,139,69)			PD-L1	RGB(0,0,255)	UNKNOWN	SYBR	None
91	D19
92	D20
93	D21
94	D22
95	D23
96	D24
97	E1	H1299-DMSO	RGB(176,23,31)			PD-L1	RGB(0,0,255)	UNKNOWN	SYBR	None
98	E2	H1299-Z	RGB(0,0,255)			PD-L1	RGB(0,0,255)	UNKNOWN	SYBR	None
99	E3	H1299-F	RGB(0,139,69)			PD-L1	RGB(0,0,255)	UNKNOWN	SYBR	None
100	E4	H1299-JQ1	RGB(255,127,0)			PD-L1	RGB(0,0,255)	UNKNOWN	SYBR	None
101	E5	H1299-IFN	RGB(139,137,112)			PD-L1	RGB(0,0,255)	UNKNOWN	SYBR	None
102	E6	H1299-SQ	RGB(238,121,66)			PD-L1	RGB(0,0,255)	UNKNOWN	SYBR	None
103	E7	SIHA-DMSO	RGB(142,56,142)			PD-L1	RGB(0,0,255)	UNKNOWN	SYBR	None
104	E8	SIHA-Z	RGB(198,113,113)			PD-L1	RGB(0,0,255)	UNKNOWN	SYBR	None
105	E9	SIHA-F	RGB(0,245,255)			PD-L1	RGB(0,0,255)	UNKNOWN	SYBR	None
106	E10	SIHA-JQ1	RGB(238,220,130)			PD-L1	RGB(0,0,255)	UNKNOWN	SYBR	None
107	E11	SIHA-IFN	RGB(238,238,0)			PD-L1	RGB(0,0,255)	UNKNOWN	SYBR	None
108	E12	SIHA-SQ	RGB(142,142,56)			PD-L1	RGB(0,0,255)	UNKNOWN	SYBR	None
109	E13	A549-DMSO	RGB(238,44,44)			PD-L1	RGB(0,0,255)	UNKNOWN	SYBR	None
110	E14	A549-Z	RGB(51,161,201)			PD-L1	RGB(0,0,255)	UNKNOWN	SYBR	None
111	E15	A549-F	RGB(238,18,137)			PD-L1	RGB(0,0,255)	UNKNOWN	SYBR	None
112	E16	A549-JQ1	RGB(176,23,31)			PD-L1	RGB(0,0,255)	UNKNOWN	SYBR	None
113	E17	A549-IFN	RGB(0,0,255)			PD-L1	RGB(0,0,255)	UNKNOWN	SYBR	None
114	E18	A549-SQ	RGB(0,139,69)			PD-L1	RGB(0,0,255)	UNKNOWN	SYBR	None
115	E19
116	E20
117	E21
118	E22
119	E23
120	E24
121	F1	H1299-DMSO	RGB(176,23,31)			PD-L1	RGB(0,0,255)	UNKNOWN	SYBR	None
122	F2	H1299-Z	RGB(0,0,255)			PD-L1	RGB(0,0,255)	UNKNOWN	SYBR	None
123	F3	H1299-F	RGB(0,139,69)			PD-L1	RGB(0,0,255)	UNKNOWN	SYBR	None
124	F4	H1299-JQ1	RGB(255,127,0)			PD-L1	RGB(0,0,255)	UNKNOWN	SYBR	None
125	F5	H1299-IFN	RGB(139,137,112)			PD-L1	RGB(0,0,255)	UNKNOWN	SYBR	None
126	F6	H1299-SQ	RGB(238,121,66)			PD-L1	RGB(0,0,255)	UNKNOWN	SYBR	None
127	F7	SIHA-DMSO	RGB(142,56,142)			PD-L1	RGB(0,0,255)	UNKNOWN	SYBR	None
128	F8	SIHA-Z	RGB(198,113,113)			PD-L1	RGB(0,0,255)	UNKNOWN	SYBR	None
129	F9	SIHA-F	RGB(0,245,255)			PD-L1	RGB(0,0,255)	UNKNOWN	SYBR	None
130	F10	SIHA-JQ1	RGB(238,220,130)			PD-L1	RGB(0,0,255)	UNKNOWN	SYBR	None
131	F11	SIHA-IFN	RGB(238,238,0)			PD-L1	RGB(0,0,255)	UNKNOWN	SYBR	None
132	F12	SIHA-SQ	RGB(142,142,56)			PD-L1	RGB(0,0,255)	UNKNOWN	SYBR	None
133	F13	A549-DMSO	RGB(238,44,44)			PD-L1	RGB(0,0,255)	UNKNOWN	SYBR	None
134	F14	A549-Z	RGB(51,161,201)			PD-L1	RGB(0,0,255)	UNKNOWN	SYBR	None
135	F15	A549-F	RGB(238,18,137)			PD-L1	RGB(0,0,255)	UNKNOWN	SYBR	None
136	F16	A549-JQ1	RGB(176,23,31)			PD-L1	RGB(0,0,255)	UNKNOWN	SYBR	None
137	F17	A549-IFN	RGB(0,0,255)			PD-L1	RGB(0,0,255)	UNKNOWN	SYBR	None
138	F18	A549-SQ	RGB(0,139,69)			PD-L1	RGB(0,0,255)	UNKNOWN	SYBR	None
139	F19
140	F20
141	F21
142	F22
143	F23
144	F24
145	G1	H1299-DMSO	RGB(176,23,31)			MYC	RGB(0,139,69)	UNKNOWN	SYBR	None
146	G2	H1299-Z	RGB(0,0,255)			MYC	RGB(0,139,69)	UNKNOWN	SYBR	None
147	G3	H1299-F	RGB(0,139,69)			MYC	RGB(0,139,69)	UNKNOWN	SYBR	None
148	G4	H1299-JQ1	RGB(255,127,0)			MYC	RGB(0,139,69)	UNKNOWN	SYBR	None
149	G5	H1299-IFN	RGB(139,137,112)			MYC	RGB(0,139,69)	UNKNOWN	SYBR	None
150	G6	H1299-SQ	RGB(238,121,66)			MYC	RGB(0,139,69)	UNKNOWN	SYBR	None
151	G7	SIHA-DMSO	RGB(142,56,142)			MYC	RGB(0,139,69)	UNKNOWN	SYBR	None
152	G8	SIHA-Z	RGB(198,113,113)			MYC	RGB(0,139,69)	UNKNOWN	SYBR	None
153	G9	SIHA-F	RGB(0,245,255)			MYC	RGB(0,139,69)	UNKNOWN	SYBR	None
154	G10	SIHA-JQ1	RGB(238,220,130)			MYC	RGB(0,139,69)	UNKNOWN	SYBR	None
155	G11	SIHA-IFN	RGB(238,238,0)			MYC	RGB(0,139,69)	UNKNOWN	SYBR	None
156	G12	SIHA-SQ	RGB(142,142,56)			MYC	RGB(0,139,69)	UNKNOWN	SYBR	None
157	G13	A549-DMSO	RGB(238,44,44)			MYC	RGB(0,139,69)	UNKNOWN	SYBR	None
158	G14	A549-Z	RGB(51,161,201)			MYC	RGB(0,139,69)	UNKNOWN	SYBR	None
159	G15	A549-F	RGB(238,18,137)			MYC	RGB(0,139,69)	UNKNOWN	SYBR	None
160	G16	A549-JQ1	RGB(176,23,31)			MYC	RGB(0,139,69)	UNKNOWN	SYBR	None
161	G17	A549-IFN	RGB(0,0,255)			MYC	RGB(0,139,69)	UNKNOWN	SYBR	None
162	G18	A549-SQ	RGB(0,139,69)			MYC	RGB(0,139,69)	UNKNOWN	SYBR	None
163	G19
164	G20
165	G21
166	G22
167	G23
168	G24
169	H1	H1299-DMSO	RGB(176,23,31)			MYC	RGB(0,139,69)	UNKNOWN	SYBR	None
170	H2	H1299-Z	RGB(0,0,255)			MYC	RGB(0,139,69)	UNKNOWN	SYBR	None
171	H3	H1299-F	RGB(0,139,69)			MYC	RGB(0,139,69)	UNKNOWN	SYBR	None
172	H4	H1299-JQ1	RGB(255,127,0)			MYC	RGB(0,139,69)	UNKNOWN	SYBR	None
173	H5	H1299-IFN	RGB(139,137,112)			MYC	RGB(0,139,69)	UNKNOWN	SYBR	None
174	H6	H1299-SQ	RGB(238,121,66)			MYC	RGB(0,139,69)	UNKNOWN	SYBR	None
175	H7	SIHA-DMSO	RGB(142,56,142)			MYC	RGB(0,139,69)	UNKNOWN	SYBR	None
176	H8	SIHA-Z	RGB(198,113,113)			MYC	RGB(0,139,69)	UNKNOWN	SYBR	None
177	H9	SIHA-F	RGB(0,245,255)			MYC	RGB(0,139,69)	UNKNOWN	SYBR	None
178	H10	SIHA-JQ1	RGB(238,220,130)			MYC	RGB(0,139,69)	UNKNOWN	SYBR	None
179	H11	SIHA-IFN	RGB(238,238,0)			MYC	RGB(0,139,69)	UNKNOWN	SYBR	None
180	H12	SIHA-SQ	RGB(142,142,56)			MYC	RGB(0,139,69)	UNKNOWN	SYBR	None
181	H13	A549-DMSO	RGB(238,44,44)			MYC	RGB(0,139,69)	UNKNOWN	SYBR	None
182	H14	A549-Z	RGB(51,161,201)			MYC	RGB(0,139,69)	UNKNOWN	SYBR	None
183	H15	A549-F	RGB(238,18,137)			MYC	RGB(0,139,69)	UNKNOWN	SYBR	None
184	H16	A549-JQ1	RGB(176,23,31)			MYC	RGB(0,139,69)	UNKNOWN	SYBR	None
185	H17	A549-IFN	RGB(0,0,255)			MYC	RGB(0,139,69)	UNKNOWN	SYBR	None
186	H18	A549-SQ	RGB(0,139,69)			MYC	RGB(0,139,69)	UNKNOWN	SYBR	None
187	H19
188	H20
189	H21
190	H22
191	H23
192	H24
193	I1	H1299-DMSO	RGB(176,23,31)			MYC	RGB(0,139,69)	UNKNOWN	SYBR	None
194	I2	H1299-Z	RGB(0,0,255)			MYC	RGB(0,139,69)	UNKNOWN	SYBR	None
195	I3	H1299-F	RGB(0,139,69)			MYC	RGB(0,139,69)	UNKNOWN	SYBR	None
196	I4	H1299-JQ1	RGB(255,127,0)			MYC	RGB(0,139,69)	UNKNOWN	SYBR	None
197	I5	H1299-IFN	RGB(139,137,112)			MYC	RGB(0,139,69)	UNKNOWN	SYBR	None
198	I6	H1299-SQ	RGB(238,121,66)			MYC	RGB(0,139,69)	UNKNOWN	SYBR	None
199	I7	SIHA-DMSO	RGB(142,56,142)			MYC	RGB(0,139,69)	UNKNOWN	SYBR	None
200	I8	SIHA-Z	RGB(198,113,113)			MYC	RGB(0,139,69)	UNKNOWN	SYBR	None
201	I9	SIHA-F	RGB(0,245,255)			MYC	RGB(0,139,69)	UNKNOWN	SYBR	None
202	I10	SIHA-JQ1	RGB(238,220,130)			MYC	RGB(0,139,69)	UNKNOWN	SYBR	None
203	I11	SIHA-IFN	RGB(238,238,0)			MYC	RGB(0,139,69)	UNKNOWN	SYBR	None
204	I12	SIHA-SQ	RGB(142,142,56)			MYC	RGB(0,139,69)	UNKNOWN	SYBR	None
205	I13	A549-DMSO	RGB(238,44,44)			MYC	RGB(0,139,69)	UNKNOWN	SYBR	None
206	I14	A549-Z	RGB(51,161,201)			MYC	RGB(0,139,69)	UNKNOWN	SYBR	None
207	I15	A549-F	RGB(238,18,137)			MYC	RGB(0,139,69)	UNKNOWN	SYBR	None
208	I16	A549-JQ1	RGB(176,23,31)			MYC	RGB(0,139,69)	UNKNOWN	SYBR	None
209	I17	A549-IFN	RGB(0,0,255)			MYC	RGB(0,139,69)	UNKNOWN	SYBR	None
210	I18	A549-SQ	RGB(0,139,69)			MYC	RGB(0,139,69)	UNKNOWN	SYBR	None
211	I19
212	I20
213	I21
214	I22
215	I23
216	I24
217	J1	H1299-DMSO	RGB(176,23,31)			NF-KB	RGB(238,238,0)	UNKNOWN	SYBR	None
218	J2	H1299-Z	RGB(0,0,255)			NF-KB	RGB(238,238,0)	UNKNOWN	SYBR	None
219	J3	H1299-F	RGB(0,139,69)			NF-KB	RGB(238,238,0)	UNKNOWN	SYBR	None
220	J4	H1299-JQ1	RGB(255,127,0)			NF-KB	RGB(238,238,0)	UNKNOWN	SYBR	None
221	J5	H1299-IFN	RGB(139,137,112)			NF-KB	RGB(238,238,0)	UNKNOWN	SYBR	None
222	J6	H1299-SQ	RGB(238,121,66)			NF-KB	RGB(238,238,0)	UNKNOWN	SYBR	None
223	J7	SIHA-DMSO	RGB(142,56,142)			NF-KB	RGB(238,238,0)	UNKNOWN	SYBR	None
224	J8	SIHA-Z	RGB(198,113,113)			NF-KB	RGB(238,238,0)	UNKNOWN	SYBR	None
225	J9	SIHA-F	RGB(0,245,255)			NF-KB	RGB(238,238,0)	UNKNOWN	SYBR	None
226	J10	SIHA-JQ1	RGB(238,220,130)			NF-KB	RGB(238,238,0)	UNKNOWN	SYBR	None
227	J11	SIHA-IFN	RGB(238,238,0)			NF-KB	RGB(238,238,0)	UNKNOWN	SYBR	None
228	J12	SIHA-SQ	RGB(142,142,56)			NF-KB	RGB(238,238,0)	UNKNOWN	SYBR	None
229	J13	A549-DMSO	RGB(238,44,44)			NF-KB	RGB(238,238,0)	UNKNOWN	SYBR	None
230	J14	A549-Z	RGB(51,161,201)			NF-KB	RGB(238,238,0)	UNKNOWN	SYBR	None
231	J15	A549-F	RGB(238,18,137)			NF-KB	RGB(238,238,0)	UNKNOWN	SYBR	None
232	J16	A549-JQ1	RGB(176,23,31)			NF-KB	RGB(238,238,0)	UNKNOWN	SYBR	None
233	J17	A549-IFN	RGB(0,0,255)			NF-KB	RGB(238,238,0)	UNKNOWN	SYBR	None
234	J18	A549-SQ	RGB(0,139,69)			NF-KB	RGB(238,238,0)	UNKNOWN	SYBR	None
235	J19
236	J20
237	J21
238	J22
239	J23
240	J24
241	K1	H1299-DMSO	RGB(176,23,31)			NF-KB	RGB(238,238,0)	UNKNOWN	SYBR	None
242	K2	H1299-Z	RGB(0,0,255)			NF-KB	RGB(238,238,0)	UNKNOWN	SYBR	None
243	K3	H1299-F	RGB(0,139,69)			NF-KB	RGB(238,238,0)	UNKNOWN	SYBR	None
244	K4	H1299-JQ1	RGB(255,127,0)			NF-KB	RGB(238,238,0)	UNKNOWN	SYBR	None
245	K5	H1299-IFN	RGB(139,137,112)			NF-KB	RGB(238,238,0)	UNKNOWN	SYBR	None
246	K6	H1299-SQ	RGB(238,121,66)			NF-KB	RGB(238,238,0)	UNKNOWN	SYBR	None
247	K7	SIHA-DMSO	RGB(142,56,142)			NF-KB	RGB(238,238,0)	UNKNOWN	SYBR	None
248	K8	SIHA-Z	RGB(198,113,113)			NF-KB	RGB(238,238,0)	UNKNOWN	SYBR	None
249	K9	SIHA-F	RGB(0,245,255)			NF-KB	RGB(238,238,0)	UNKNOWN	SYBR	None
250	K10	SIHA-JQ1	RGB(238,220,130)			NF-KB	RGB(238,238,0)	UNKNOWN	SYBR	None
251	K11	SIHA-IFN	RGB(238,238,0)			NF-KB	RGB(238,238,0)	UNKNOWN	SYBR	None
252	K12	SIHA-SQ	RGB(142,142,56)			NF-KB	RGB(238,238,0)	UNKNOWN	SYBR	None
253	K13	A549-DMSO	RGB(238,44,44)			NF-KB	RGB(238,238,0)	UNKNOWN	SYBR	None
254	K14	A549-Z	RGB(51,161,201)			NF-KB	RGB(238,238,0)	UNKNOWN	SYBR	None
255	K15	A549-F	RGB(238,18,137)			NF-KB	RGB(238,238,0)	UNKNOWN	SYBR	None
256	K16	A549-JQ1	RGB(176,23,31)			NF-KB	RGB(238,238,0)	UNKNOWN	SYBR	None
257	K17	A549-IFN	RGB(0,0,255)			NF-KB	RGB(238,238,0)	UNKNOWN	SYBR	None
258	K18	A549-SQ	RGB(0,139,69)			NF-KB	RGB(238,238,0)	UNKNOWN	SYBR	None
259	K19
260	K20
261	K21
262	K22
263	K23
264	K24
265	L1	H1299-DMSO	RGB(176,23,31)			NF-KB	RGB(238,238,0)	UNKNOWN	SYBR	None
266	L2	H1299-Z	RGB(0,0,255)			NF-KB	RGB(238,238,0)	UNKNOWN	SYBR	None
267	L3	H1299-F	RGB(0,139,69)			NF-KB	RGB(238,238,0)	UNKNOWN	SYBR	None
268	L4	H1299-JQ1	RGB(255,127,0)			NF-KB	RGB(238,238,0)	UNKNOWN	SYBR	None
269	L5	H1299-IFN	RGB(139,137,112)			NF-KB	RGB(238,238,0)	UNKNOWN	SYBR	None
270	L6	H1299-SQ	RGB(238,121,66)			NF-KB	RGB(238,238,0)	UNKNOWN	SYBR	None
271	L7	SIHA-DMSO	RGB(142,56,142)			NF-KB	RGB(238,238,0)	UNKNOWN	SYBR	None
272	L8	SIHA-Z	RGB(198,113,113)			NF-KB	RGB(238,238,0)	UNKNOWN	SYBR	None
273	L9	SIHA-F	RGB(0,245,255)			NF-KB	RGB(238,238,0)	UNKNOWN	SYBR	None
274	L10	SIHA-JQ1	RGB(238,220,130)			NF-KB	RGB(238,238,0)	UNKNOWN	SYBR	None
275	L11	SIHA-IFN	RGB(238,238,0)			NF-KB	RGB(238,238,0)	UNKNOWN	SYBR	None
276	L12	SIHA-SQ	RGB(142,142,56)			NF-KB	RGB(238,238,0)	UNKNOWN	SYBR	None
277	L13	A549-DMSO	RGB(238,44,44)			NF-KB	RGB(238,238,0)	UNKNOWN	SYBR	None
278	L14	A549-Z	RGB(51,161,201)			NF-KB	RGB(238,238,0)	UNKNOWN	SYBR	None
279	L15	A549-F	RGB(238,18,137)			NF-KB	RGB(238,238,0)	UNKNOWN	SYBR	None
280	L16	A549-JQ1	RGB(176,23,31)			NF-KB	RGB(238,238,0)	UNKNOWN	SYBR	None
281	L17	A549-IFN	RGB(0,0,255)			NF-KB	RGB(238,238,0)	UNKNOWN	SYBR	None
282	L18	A549-SQ	RGB(0,139,69)			NF-KB	RGB(238,238,0)	UNKNOWN	SYBR	None
283	L19
284	L20
285	L21
286	L22
287	L23
288	L24
289	M1	H1299-DMSO	RGB(176,23,31)			CD47	RGB(139,137,112)	UNKNOWN	SYBR	None
290	M2	H1299-Z	RGB(0,0,255)			CD47	RGB(139,137,112)	UNKNOWN	SYBR	None
291	M3	H1299-F	RGB(0,139,69)			CD47	RGB(139,137,112)	UNKNOWN	SYBR	None
292	M4	H1299-JQ1	RGB(255,127,0)			CD47	RGB(139,137,112)	UNKNOWN	SYBR	None
293	M5	H1299-IFN	RGB(139,137,112)			CD47	RGB(139,137,112)	UNKNOWN	SYBR	None
294	M6	H1299-SQ	RGB(238,121,66)			CD47	RGB(139,137,112)	UNKNOWN	SYBR	None
295	M7	SIHA-DMSO	RGB(142,56,142)			CD47	RGB(139,137,112)	UNKNOWN	SYBR	None
296	M8	SIHA-Z	RGB(198,113,113)			CD47	RGB(139,137,112)	UNKNOWN	SYBR	None
297	M9	SIHA-F	RGB(0,245,255)			CD47	RGB(139,137,112)	UNKNOWN	SYBR	None
298	M10	SIHA-JQ1	RGB(238,220,130)			CD47	RGB(139,137,112)	UNKNOWN	SYBR	None
299	M11	SIHA-IFN	RGB(238,238,0)			CD47	RGB(139,137,112)	UNKNOWN	SYBR	None
300	M12	SIHA-SQ	RGB(142,142,56)			CD47	RGB(139,137,112)	UNKNOWN	SYBR	None
301	M13	A549-DMSO	RGB(238,44,44)			CD47	RGB(139,137,112)	UNKNOWN	SYBR	None
302	M14	A549-Z	RGB(51,161,201)			CD47	RGB(139,137,112)	UNKNOWN	SYBR	None
303	M15	A549-F	RGB(238,18,137)			CD47	RGB(139,137,112)	UNKNOWN	SYBR	None
304	M16	A549-JQ1	RGB(176,23,31)			CD47	RGB(139,137,112)	UNKNOWN	SYBR	None
305	M17	A549-IFN	RGB(0,0,255)			CD47	RGB(139,137,112)	UNKNOWN	SYBR	None
306	M18	A549-SQ	RGB(0,139,69)			CD47	RGB(139,137,112)	UNKNOWN	SYBR	None
307	M19
308	M20
309	M21
310	M22
311	M23
312	M24
313	N1	H1299-DMSO	RGB(176,23,31)			CD47	RGB(139,137,112)	UNKNOWN	SYBR	None
314	N2	H1299-Z	RGB(0,0,255)			CD47	RGB(139,137,112)	UNKNOWN	SYBR	None
315	N3	H1299-F	RGB(0,139,69)			CD47	RGB(139,137,112)	UNKNOWN	SYBR	None
316	N4	H1299-JQ1	RGB(255,127,0)			CD47	RGB(139,137,112)	UNKNOWN	SYBR	None
317	N5	H1299-IFN	RGB(139,137,112)			CD47	RGB(139,137,112)	UNKNOWN	SYBR	None
318	N6	H1299-SQ	RGB(238,121,66)			CD47	RGB(139,137,112)	UNKNOWN	SYBR	None
319	N7	SIHA-DMSO	RGB(142,56,142)			CD47	RGB(139,137,112)	UNKNOWN	SYBR	None
320	N8	SIHA-Z	RGB(198,113,113)			CD47	RGB(139,137,112)	UNKNOWN	SYBR	None
321	N9	SIHA-F	RGB(0,245,255)			CD47	RGB(139,137,112)	UNKNOWN	SYBR	None
322	N10	SIHA-JQ1	RGB(238,220,130)			CD47	RGB(139,137,112)	UNKNOWN	SYBR	None
323	N11	SIHA-IFN	RGB(238,238,0)			CD47	RGB(139,137,112)	UNKNOWN	SYBR	None
324	N12	SIHA-SQ	RGB(142,142,56)			CD47	RGB(139,137,112)	UNKNOWN	SYBR	None
325	N13	A549-DMSO	RGB(238,44,44)			CD47	RGB(139,137,112)	UNKNOWN	SYBR	None
326	N14	A549-Z	RGB(51,161,201)			CD47	RGB(139,137,112)	UNKNOWN	SYBR	None
327	N15	A549-F	RGB(238,18,137)			CD47	RGB(139,137,112)	UNKNOWN	SYBR	None
328	N16	A549-JQ1	RGB(176,23,31)			CD47	RGB(139,137,112)	UNKNOWN	SYBR	None
329	N17	A549-IFN	RGB(0,0,255)			CD47	RGB(139,137,112)	UNKNOWN	SYBR	None
330	N18	A549-SQ	RGB(0,139,69)			CD47	RGB(139,137,112)	UNKNOWN	SYBR	None
331	N19
332	N20
333	N21
334	N22
335	N23
336	N24
337	O1	H1299-DMSO	RGB(176,23,31)			CD47	RGB(139,137,112)	UNKNOWN	SYBR	None
338	O2	H1299-Z	RGB(0,0,255)			CD47	RGB(139,137,112)	UNKNOWN	SYBR	None
339	O3	H1299-F	RGB(0,139,69)			CD47	RGB(139,137,112)	UNKNOWN	SYBR	None
340	O4	H1299-JQ1	RGB(255,127,0)			CD47	RGB(139,137,112)	UNKNOWN	SYBR	None
341	O5	H1299-IFN	RGB(139,137,112)			CD47	RGB(139,137,112)	UNKNOWN	SYBR	None
342	O6	H1299-SQ	RGB(238,121,66)			CD47	RGB(139,137,112)	UNKNOWN	SYBR	None
343	O7	SIHA-DMSO	RGB(142,56,142)			CD47	RGB(139,137,112)	UNKNOWN	SYBR	None
344	O8	SIHA-Z	RGB(198,113,113)			CD47	RGB(139,137,112)	UNKNOWN	SYBR	None
345	O9	SIHA-F	RGB(0,245,255)			CD47	RGB(139,137,112)	UNKNOWN	SYBR	None
346	O10	SIHA-JQ1	RGB(238,220,130)			CD47	RGB(139,137,112)	UNKNOWN	SYBR	None
347	O11	SIHA-IFN	RGB(238,238,0)			CD47	RGB(139,137,112)	UNKNOWN	SYBR	None
348	O12	SIHA-SQ	RGB(142,142,56)			CD47	RGB(139,137,112)	UNKNOWN	SYBR	None
349	O13	A549-DMSO	RGB(238,44,44)			CD47	RGB(139,137,112)	UNKNOWN	SYBR	None
350	O14	A549-Z	RGB(51,161,201)			CD47	RGB(139,137,112)	UNKNOWN	SYBR	None
351	O15	A549-F	RGB(238,18,137)			CD47	RGB(139,137,112)	UNKNOWN	SYBR	None
352	O16	A549-JQ1	RGB(176,23,31)			CD47	RGB(139,137,112)	UNKNOWN	SYBR	None
353	O17	A549-IFN	RGB(0,0,255)			CD47	RGB(139,137,112)	UNKNOWN	SYBR	None
354	O18	A549-SQ	RGB(0,139,69)			CD47	RGB(139,137,112)	UNKNOWN	SYBR	None
355	O19
356	O20
357	O21
358	O22
359	O23
360	O24
361	P1
362	P2
363	P3
364	P4
365	P5
366	P6
367	P7
368	P8
369	P9
370	P10
371	P11
372	P12
373	P13
374	P14
375	P15
376	P16
377	P17
378	P18
379	P19
380	P20
381	P21
382	P22
383	P23
384	P24

## Sheet: Amplification Data
Barcode
Block Type	384-Well Block
Calibration Background is expired	Yes
Calibration Background performed on	04-16-2019 10:31:42 PDT
Calibration FAM is expired	No
Calibration FAM performed on	04-16-2019 11:38:38 PDT
Calibration ROI is expired	Yes
Calibration ROI performed on	04-16-2019 10:07:58 PDT
Calibration ROX is expired	No
Calibration ROX performed on	04-16-2019 11:09:58 PDT
Calibration SYBR is expired	No
Calibration SYBR performed on	04-16-2019 11:28:15 PDT
Calibration TAMRA is expired	No
Calibration TAMRA performed on	04-16-2019 11:00:45 PDT
Calibration Uniformity is expired	Yes
Calibration Uniformity performed on	04-16-2019 10:43:03 PDT
Calibration VIC is expired	No
Calibration VIC performed on	04-16-2019 11:18:26 PDT
Chemistry	SYBR_GREEN
Comment
Date Created	10-14-2019 11:48:17 PDT
Experiment File Name	C:\Applied Biosystems\QuantStudio 12K Flex Software\User Files\experiments\2019-10-10 131946.eds
Experiment Name	2019-10-10 131946
Experiment Run End Time	10-10-2019 16:18:31 PDT
Experiment Type	Comparative Cт (ΔΔCт)
Instrument Name	285880064
Instrument Serial Number	285880064
Instrument Type	QuantStudio 12K Flex
Passive Reference	ROX
Quantification Cycle Method	Ct
Signal Smoothing On	true
Stage/ Cycle where Analysis is performed	Stage 2, Step 2
User Name
Well	Cycle	Target Name	Rn	Delta Rn
1	1	UBC	0.705503	-0.00513202
1	2	UBC	0.708887	-0.00254922
1	3	UBC	0.713179	0.00094064
1	4	UBC	0.713662	0.000621468
1	5	UBC	0.7133	-0.000542481
1	6	UBC	0.713096	-0.00154764
1	7	UBC	0.713966	-0.00147974
1	8	UBC	0.717269	0.00102116
1	9	UBC	0.718036	0.000986599
1	10	UBC	0.723953	0.00610164
1	11	UBC	0.733917	0.0152635
1	12	UBC	0.751578	0.0321226
1	13	UBC	0.791854	0.0715971
1	14	UBC	0.865308	0.144249
1	15	UBC	0.997043	0.275183
1	16	UBC	1.21044	0.487782
1	17	UBC	1.50442	0.780957
1	18	UBC	1.8805	1.15623
1	19	UBC	2.35913	1.63406
1	20	UBC	2.90733	2.18146
1	21	UBC	3.47114	2.74447
1	22	UBC	4.02279	3.29531
1	23	UBC	4.51542	3.78715
1	24	UBC	4.91708	4.188
1	25	UBC	5.24974	4.51986
1	26	UBC	5.56011	4.82943
1	27	UBC	5.82255	5.09106
1	28	UBC	6.07558	5.3433
1	29	UBC	6.29803	5.56494
1	30	UBC	6.47897	5.74508
1	31	UBC	6.63499	5.9003
1	32	UBC	6.78516	6.04966
1	33	UBC	6.91493	6.17864
1	34	UBC	7.03884	6.30174
1	35	UBC	7.16411	6.42621
1	36	UBC	7.26977	6.53107
1	37	UBC	7.36539	6.62589
1	38	UBC	7.45996	6.71966
1	39	UBC	7.53441	6.7933
1	40	UBC	7.59894	6.85703
2	1	UBC	0.0730926	0.0891373
2	2	UBC	0.0725634	0.0760195
2	3	UBC	0.0722881	0.0631559
2	4	UBC	0.0722931	0.0505724
2	5	UBC	0.0721329	0.0378237
2	6	UBC	0.0718667	0.0249691
2	7	UBC	0.071367	0.0118809
2	8	UBC	0.0711038	-0.000970692
2	9	UBC	0.0709886	-0.0136744
2	10	UBC	0.0708982	-0.0263533
2	11	UBC	0.0706147	-0.0392252
2	12	UBC	0.0702563	-0.052172
2	13	UBC	0.0702511	-0.0647657
2	14	UBC	0.0704636	-0.0771416
2	15	UBC	0.0706047	-0.089589
2	16	UBC	0.0712616	-0.101521
2	17	UBC	0.107316	-0.0780544
2	18	UBC	0.250587	0.0526284
2	19	UBC	0.288887	0.0783397
2	20	UBC	0.293202	0.070066
2	21	UBC	0.297815	0.0620902
2	22	UBC	0.301053	0.0527396
2	23	UBC	0.303264	0.042363
2	24	UBC	0.306851	0.0333616
2	25	UBC	0.310606	0.0245282
2	26	UBC	0.311756	0.0130888
2	27	UBC	0.311567	0.000312313
2	28	UBC	0.311205	-0.0126391
2	29	UBC	0.31127	-0.0251623
2	30	UBC	0.312369	-0.0366515
2	31	UBC	0.315432	-0.046177
2	32	UBC	0.46545	0.0912529
2	33	UBC	1.05226	0.665475
2	34	UBC	1.1967	0.797328
2	35	UBC	1.1949	0.782942
2	36	UBC	1.19383	0.769284
2	37	UBC	1.19238	0.755244
2	38	UBC	1.1911	0.741376
2	39	UBC	1.19028	0.727959
2	40	UBC	1.18974	0.714837
3	1	UBC	0.539704	-0.00415113
3	2	UBC	0.543792	-0.00420506
3	3	UBC	0.550564	-0.00157457
3	4	UBC	0.556952	0.000671942
3	5	UBC	0.561296	0.000873657
3	6	UBC	0.566096	0.00153194
3	7	UBC	0.568201	-0.000505269
3	8	UBC	0.572194	-0.000654625
3	9	UBC	0.576309	-0.000680659
3	10	UBC	0.58147	0.000337581
3	11	UBC	0.590861	0.00558709
3	12	UBC	0.608454	0.0190377
3	13	UBC	0.643932	0.0503745
3	14	UBC	0.705711	0.108012
3	15	UBC	0.818264	0.216422
3	16	UBC	1.00181	0.395829
3	17	UBC	1.26196	0.651835
3	18	UBC	1.59963	0.985361
3	19	UBC	2.03132	1.41291
3	20	UBC	2.5443	1.92175
3	21	UBC	3.10574	2.47905
3	22	UBC	3.66261	3.03177
3	23	UBC	4.15994	3.52496
3	24	UBC	4.5913	3.95218
3	25	UBC	4.95475	4.31149
3	26	UBC	5.28221	4.63481
3	27	UBC	5.55977	4.90823
3	28	UBC	5.80554	5.14986
3	29	UBC	6.01832	5.35849
3	30	UBC	6.19219	5.52822
3	31	UBC	6.36382	5.69571
3	32	UBC	6.50958	5.83733
3	33	UBC	6.66251	5.98611
3	34	UBC	6.80858	6.12804
3	35	UBC	6.92696	6.24228
3	36	UBC	7.01735	6.32853
3	37	UBC	7.12306	6.4301
3	38	UBC	7.22298	6.52587
3	39	UBC	7.2998	6.59855
3	40	UBC	7.33879	6.6334
4	1	UBC	0.438461	-0.000173496
4	2	UBC	0.43993	-0.000642304
4	3	UBC	0.44246	-4.91057e-05
4	4	UBC	0.445137	0.000689707
4	5	UBC	0.446623	0.000238691
4	6	UBC	0.448173	-0.000149263
4	7	UBC	0.448961	-0.00129882
4	8	UBC	0.451134	-0.00106324
4	9	UBC	0.455767	0.00163203
4	10	UBC	0.462741	0.00666816
4	11	UBC	0.475197	0.0171872
4	12	UBC	0.498489	0.0385412
4	13	UBC	0.543547	0.0816615
4	14	UBC	0.627611	0.163788
4	15	UBC	0.772093	0.306332
4	16	UBC	0.992715	0.525017
4	17	UBC	1.29113	0.821497
4	18	UBC	1.6709	1.19933
4	19	UBC	2.13665	1.66314
4	20	UBC	2.68369	2.20824
4	21	UBC	3.24043	2.76304
4	22	UBC	3.75016	3.27083
4	23	UBC	4.18753	3.70626
4	24	UBC	4.55588	4.07268
4	25	UBC	4.88552	4.40038
4	26	UBC	5.17149	4.68442
4	27	UBC	5.40026	4.91124
4	28	UBC	5.59202	5.10107
4	29	UBC	5.78216	5.28927
4	30	UBC	5.95386	5.45903
4	31	UBC	6.10659	5.60983
4	32	UBC	6.2307	5.732
4	33	UBC	6.35831	5.85767
4	34	UBC	6.45619	5.95362
4	35	UBC	6.54929	6.04478
4	36	UBC	6.62678	6.12033
4	37	UBC	6.6884	6.18002
4	38	UBC	6.76416	6.25384
4	39	UBC	6.8225	6.31024
4	40	UBC	6.84467	6.33047
5	1	UBC	0.608095	-0.00630589
5	2	UBC	0.611195	-0.00613247
5	3	UBC	0.619723	-0.000530845
5	4	UBC	0.623704	0.000523895
5	5	UBC	0.625254	-0.000852876
5	6	UBC	0.630198	0.00116484
5	7	UBC	0.632476	0.000515838
5	8	UBC	0.634337	-0.000549082
5	9	UBC	0.637541	-0.000271765
5	10	UBC	0.646435	0.00569517
5	11	UBC	0.660889	0.0172223
5	12	UBC	0.687123	0.0405306
5	13	UBC	0.737046	0.0875266
5	14	UBC	0.831493	0.179047
5	15	UBC	0.99263	0.337258
5	16	UBC	1.23441	0.576113
5	17	UBC	1.55918	0.897951
5	18	UBC	1.96744	1.30329
5	19	UBC	2.46128	1.7942
5	20	UBC	3.0256	2.3556
5	21	UBC	3.59872	2.92579
5	22	UBC	4.11089	3.43503
5	23	UBC	4.55174	3.87296
5	24	UBC	4.91414	4.23243
5	25	UBC	5.24097	4.55633
5	26	UBC	5.52734	4.83977
5	27	UBC	5.77186	5.08137
5	28	UBC	5.98627	5.29285
5	29	UBC	6.18553	5.48919
5	30	UBC	6.35208	5.65281
5	31	UBC	6.5279	5.82571
5	32	UBC	6.65854	5.95341
5	33	UBC	6.78209	6.07404
5	34	UBC	6.89379	6.18282
5	35	UBC	7.00295	6.28904
5	36	UBC	7.08694	6.37011
5	37	UBC	7.17751	6.45776
5	38	UBC	7.27239	6.54971
5	39	UBC	7.33159	6.60598
5	40	UBC	7.37525	6.64672
6	1	UBC	0.540196	-0.00212266
6	2	UBC	0.543135	-0.00125928
6	3	UBC	0.547953	0.00148184
6	4	UBC	0.549513	0.000965855
6	5	UBC	0.549052	-0.00157084
6	6	UBC	0.550806	-0.00189269
6	7	UBC	0.553965	-0.000809902
6	8	UBC	0.556712	-0.000139036
6	9	UBC	0.560892	0.00196478
6	10	UBC	0.569469	0.00846534
6	11	UBC	0.580229	0.0171496
6	12	UBC	0.599544	0.0343887
6	13	UBC	0.63756	0.0703284
6	14	UBC	0.710061	0.140754
6	15	UBC	0.839004	0.26762
6	16	UBC	1.05083	0.47737
6	17	UBC	1.34154	0.766002
6	18	UBC	1.71973	1.14212
6	19	UBC	2.18511	1.60542
6	20	UBC	2.72387	2.14211
6	21	UBC	3.28834	2.7045
6	22	UBC	3.8063	3.22039
6	23	UBC	4.25876	3.67077
6	24	UBC	4.64067	4.05061
6	25	UBC	4.9773	4.38515
6	26	UBC	5.28026	4.68604
6	27	UBC	5.50689	4.91059
6	28	UBC	5.71287	5.11449
6	29	UBC	5.90575	5.3053
6	30	UBC	6.0735	5.47098
6	31	UBC	6.23565	5.63105
6	32	UBC	6.34276	5.73608
6	33	UBC	6.4823	5.87355
6	34	UBC	6.58533	5.9745
6	35	UBC	6.69714	6.08423
6	36	UBC	6.77826	6.16328
6	37	UBC	6.87133	6.25427
6	38	UBC	6.95045	6.33131
6	39	UBC	7.00587	6.38466
6	40	UBC	7.03535	6.41206
7	1	UBC	0.572235	-0.00679027
7	2	UBC	0.577613	-0.00359104
7	3	UBC	0.583509	0.000126705
7	4	UBC	0.58733	0.00176889
7	5	UBC	0.587507	-0.000232256
7	6	UBC	0.589655	-0.000262814
7	7	UBC	0.590652	-0.00144475
7	8	UBC	0.591915	-0.00235973
7	9	UBC	0.59622	-0.000234027
7	10	UBC	0.60127	0.00263798
7	11	UBC	0.611165	0.0103543
7	12	UBC	0.632503	0.0295132
7	13	UBC	0.671841	0.0666727
7	14	UBC	0.746121	0.138774
7	15	UBC	0.879928	0.270402
7	16	UBC	1.09486	0.483152
7	17	UBC	1.39103	0.777148
7	18	UBC	1.7704	1.15434
7	19	UBC	2.23195	1.61371
7	20	UBC	2.76723	2.14681
7	21	UBC	3.3289	2.7063
7	22	UBC	3.84392	3.21914
7	23	UBC	4.29177	3.66482
7	24	UBC	4.66762	4.03848
7	25	UBC	4.98517	4.35386
7	26	UBC	5.26461	4.63112
7	27	UBC	5.50159	4.86592
7	28	UBC	5.72006	5.08222
7	29	UBC	5.89996	5.25993
7	30	UBC	6.05144	5.40923
7	31	UBC	6.20758	5.56319
7	32	UBC	6.3463	5.69974
7	33	UBC	6.46463	5.81589
7	34	UBC	6.55421	5.90329
7	35	UBC	6.66924	6.01615
7	36	UBC	6.74861	6.09333
7	37	UBC	6.82126	6.1638
7	38	UBC	6.90713	6.2475
7	39	UBC	6.97239	6.31058
7	40	UBC	7.01576	6.35177
8	1	UBC	0.618097	-0.00785492
8	2	UBC	0.624506	-0.00389222
8	3	UBC	0.631386	0.000542248
8	4	UBC	0.635451	0.00216076
8	5	UBC	0.63593	0.000193449
8	6	UBC	0.636465	-0.00171711
8	7	UBC	0.638243	-0.00238582
8	8	UBC	0.641281	-0.001794
8	9	UBC	0.645407	-0.00011362
8	10	UBC	0.651081	0.00311409
8	11	UBC	0.663464	0.0130511
8	12	UBC	0.688903	0.0360439
8	13	UBC	0.734466	0.07916
8	14	UBC	0.821062	0.16331
8	15	UBC	0.97098	0.310782
8	16	UBC	1.205	0.542353
8	17	UBC	1.51817	0.853081
8	18	UBC	1.92286	1.25533
8	19	UBC	2.403	1.73301
8	20	UBC	2.95186	2.27943
8	21	UBC	3.51349	2.83862
8	22	UBC	4.02741	3.35009
8	23	UBC	4.44475	3.76498
8	24	UBC	4.81224	4.13003
8	25	UBC	5.12752	4.44286
8	26	UBC	5.39573	4.70862
8	27	UBC	5.62046	4.93091
8	28	UBC	5.82643	5.13443
8	29	UBC	6.01514	5.32069
8	30	UBC	6.17628	5.47939
8	31	UBC	6.31282	5.61348
8	32	UBC	6.4468	5.74502
8	33	UBC	6.57207	5.86785
8	34	UBC	6.68067	5.97399
8	35	UBC	6.77808	6.06896
8	36	UBC	6.85795	6.14639
8	37	UBC	6.92955	6.21554
8	38	UBC	7.00958	6.29312
8	39	UBC	7.07389	6.35498
8	40	UBC	7.13989	6.41854
9	1	UBC	0.664568	-0.00181045
9	2	UBC	0.668781	-0.000262965
9	3	UBC	0.673091	0.00138138
9	4	UBC	0.674905	0.00053055
9	5	UBC	0.675568	-0.00147255
9	6	UBC	0.679106	-0.000599496
9	7	UBC	0.681721	-0.000650548
9	8	UBC	0.684394	-0.000642234
9	9	UBC	0.687846	0.000143921
9	10	UBC	0.691677	0.00130898
9	11	UBC	0.701256	0.0082225
9	12	UBC	0.724173	0.028474
9	13	UBC	0.764843	0.0664794
9	14	UBC	0.841848	0.140818
9	15	UBC	0.980607	0.276912
9	16	UBC	1.2017	0.495341
9	17	UBC	1.50578	0.796754
9	18	UBC	1.90162	1.18993
9	19	UBC	2.37223	1.65787
9	20	UBC	2.92392	2.20689
9	21	UBC	3.49741	2.77772
9	22	UBC	4.01372	3.29136
9	23	UBC	4.47366	3.74864
9	24	UBC	4.86343	4.13574
9	25	UBC	5.1894	4.45905
9	26	UBC	5.47265	4.73963
9	27	UBC	5.71935	4.98367
9	28	UBC	5.9526	5.21425
9	29	UBC	6.13894	5.39793
9	30	UBC	6.3053	5.56162
9	31	UBC	6.47984	5.73349
9	32	UBC	6.60408	5.85507
9	33	UBC	6.7166	5.96492
9	34	UBC	6.82751	6.07318
9	35	UBC	6.93474	6.17774
9	36	UBC	7.02225	6.26258
9	37	UBC	7.11541	6.35308
9	38	UBC	7.20779	6.44279
9	39	UBC	7.26593	6.49826
9	40	UBC	7.31602	6.54569
10	1	UBC	0.61946	-0.00532651
10	2	UBC	0.622128	-0.00353729
10	3	UBC	0.625483	-0.00106071
10	4	UBC	0.629379	0.0019569
10	5	UBC	0.629672	0.00137093
10	6	UBC	0.629407	0.000227599
10	7	UBC	0.628952	-0.00110539
10	8	UBC	0.628557	-0.0023786
10	9	UBC	0.630517	-0.00129737
10	10	UBC	0.632269	-0.000424039
10	11	UBC	0.636282	0.00271069
10	12	UBC	0.643314	0.00886416
10	13	UBC	0.657413	0.0220847
10	14	UBC	0.683287	0.0470802
10	15	UBC	0.736228	0.0991426
10	16	UBC	0.83877	0.200806
10	17	UBC	1.01577	0.376929
10	18	UBC	1.28167	0.641951
10	19	UBC	1.63657	0.99597
10	20	UBC	2.07543	1.43395
10	21	UBC	2.59338	1.95102
10	22	UBC	3.1669	2.52366
10	23	UBC	3.72402	3.0799
10	24	UBC	4.21845	3.57346
10	25	UBC	4.64242	3.99655
10	26	UBC	4.99881	4.35206
10	27	UBC	5.29745	4.64983
10	28	UBC	5.5677	4.91919
10	29	UBC	5.80717	5.15778
10	30	UBC	6.00948	5.35922
10	31	UBC	6.18877	5.53763
10	32	UBC	6.3448	5.69279
10	33	UBC	6.50185	5.84895
10	34	UBC	6.60501	5.95123
10	35	UBC	6.72492	6.07027
10	36	UBC	6.82866	6.17313
10	37	UBC	6.90555	6.24914
10	38	UBC	6.97821	6.32092
10	39	UBC	7.05059	6.39242
10	40	UBC	7.0917	6.43265
11	1	UBC	0.658432	-0.00299295
11	2	UBC	0.660757	-0.00142958
11	3	UBC	0.662388	-0.000561193
11	4	UBC	0.665068	0.00135683
11	5	UBC	0.665397	0.000924521
11	6	UBC	0.664945	-0.000290456
11	7	UBC	0.664641	-0.00135612
11	8	UBC	0.664867	-0.0018925
11	9	UBC	0.667701	0.000179957
11	10	UBC	0.669922	0.00163896
11	11	UBC	0.677588	0.00854303
11	12	UBC	0.693203	0.0233957
11	13	UBC	0.725648	0.0550782
11	14	UBC	0.781963	0.110632
11	15	UBC	0.888214	0.216121
11	16	UBC	1.07136	0.398506
11	17	UBC	1.34312	0.669506
11	18	UBC	1.70368	1.0293
11	19	UBC	2.14201	1.46686
11	20	UBC	2.66163	1.98573
11	21	UBC	3.23422	2.55756
11	22	UBC	3.79559	3.11817
11	23	UBC	4.28071	3.60252
11	24	UBC	4.69997	4.02102
11	25	UBC	5.05655	4.37684
11	26	UBC	5.37095	4.69048
11	27	UBC	5.61195	4.93071
11	28	UBC	5.84325	5.16125
11	29	UBC	6.04079	5.35803
11	30	UBC	6.20176	5.51824
11	31	UBC	6.36812	5.68383
11	32	UBC	6.50129	5.81624
11	33	UBC	6.63822	5.95241
11	34	UBC	6.76509	6.07852
11	35	UBC	6.86313	6.17579
11	36	UBC	6.95644	6.26835
11	37	UBC	7.0605	6.37164
11	38	UBC	7.14997	6.46035
11	39	UBC	7.19688	6.5065
11	40	UBC	7.25927	6.56812
12	1	UBC	0.667781	-0.00553658
12	2	UBC	0.672327	-0.000872612
12	3	UBC	0.674496	0.00141462
12	4	UBC	0.67236	-0.000602969
12	5	UBC	0.671773	-0.00107197
12	6	UBC	0.672351	-0.000375645
12	7	UBC	0.672634	2.62346e-05
12	8	UBC	0.672379	-0.000110533
12	9	UBC	0.673091	0.000720263
12	10	UBC	0.676028	0.00377538
12	11	UBC	0.684962	0.0128273
12	12	UBC	0.705081	0.0330653
12	13	UBC	0.745684	0.0737862
12	14	UBC	0.825904	0.154124
12	15	UBC	0.963853	0.292192
12	16	UBC	1.17125	0.499711
12	17	UBC	1.44957	0.778145
12	18	UBC	1.79812	1.12681
12	19	UBC	2.20178	1.5306
12	20	UBC	2.66726	1.99619
12	21	UBC	3.1221	2.45115
12	22	UBC	3.52809	2.85726
12	23	UBC	3.87678	3.20606
12	24	UBC	4.17164	3.50104
12	25	UBC	4.42798	3.7575
12	26	UBC	4.64612	3.97576
12	27	UBC	4.83263	4.16239
12	28	UBC	4.99601	4.32589
12	29	UBC	5.15598	4.48598
12	30	UBC	5.27187	4.60198
12	31	UBC	5.40695	4.73718
12	32	UBC	5.51264	4.84299
12	33	UBC	5.60257	4.93304
12	34	UBC	5.69701	5.0276
12	35	UBC	5.78322	5.11393
12	36	UBC	5.83479	5.16562
12	37	UBC	5.9053	5.23624
12	38	UBC	5.96199	5.29305
12	39	UBC	6.03143	5.36261
12	40	UBC	6.07424	5.40554
13	1	UBC	0.654466	-0.0034302
13	2	UBC	0.656456	-0.00372361
13	3	UBC	0.662693	0.000230168
13	4	UBC	0.666662	0.00191677
13	5	UBC	0.667279	0.000250482
13	6	UBC	0.667287	-0.00202502
13	7	UBC	0.669824	-0.00177019
13	8	UBC	0.673284	-0.000593507
13	9	UBC	0.676394	0.000233472
13	10	UBC	0.680201	0.00175783
13	11	UBC	0.687979	0.00725227
13	12	UBC	0.705981	0.0229715
13	13	UBC	0.738808	0.0535157
13	14	UBC	0.800841	0.113266
13	15	UBC	0.91671	0.226852
13	16	UBC	1.10809	0.41595
13	17	UBC	1.38213	0.687709
13	18	UBC	1.7448	1.04809
13	19	UBC	2.19193	1.49294
13	20	UBC	2.71198	2.01071
13	21	UBC	3.28144	2.57788
13	22	UBC	3.82563	3.11979
13	23	UBC	4.30681	3.59869
13	24	UBC	4.70761	3.9972
13	25	UBC	5.04096	4.32827
13	26	UBC	5.34805	4.63308
13	27	UBC	5.59285	4.87559
13	28	UBC	5.81006	5.09052
13	29	UBC	6.02091	5.29909
13	30	UBC	6.19913	5.47502
13	31	UBC	6.36032	5.63394
13	32	UBC	6.50191	5.77324
13	33	UBC	6.63806	5.90711
13	34	UBC	6.72108	5.98784
13	35	UBC	6.82187	6.08635
13	36	UBC	6.89757	6.15976
13	37	UBC	6.99692	6.25683
13	38	UBC	7.09	6.34763
13	39	UBC	7.12667	6.38202
13	40	UBC	7.18684	6.4399
14	1	UBC	0.646443	-0.00246011
14	2	UBC	0.649427	-0.000606571
14	3	UBC	0.651067	-9.74153e-05
14	4	UBC	0.653281	0.000985733
14	5	UBC	0.653378	-4.70834e-05
14	6	UBC	0.653942	-0.000614745
14	7	UBC	0.654796	-0.00089094
14	8	UBC	0.656288	-0.000529724
14	9	UBC	0.659142	0.00119417
14	10	UBC	0.664798	0.00571854
14	11	UBC	0.674766	0.0145565
14	12	UBC	0.693482	0.0321412
14	13	UBC	0.729531	0.0670595
14	14	UBC	0.801905	0.138303
14	15	UBC	0.932439	0.267706
14	16	UBC	1.14354	0.477676
14	17	UBC	1.44228	0.775286
14	18	UBC	1.8361	1.16797
14	19	UBC	2.31365	1.6444
14	20	UBC	2.86177	2.19139
14	21	UBC	3.44134	2.76983
14	22	UBC	3.98938	3.31673
14	23	UBC	4.47455	3.80077
14	24	UBC	4.87402	4.19912
14	25	UBC	5.19605	4.52001
14	26	UBC	5.47943	4.80226
14	27	UBC	5.71668	5.03837
14	28	UBC	5.95984	5.2804
14	29	UBC	6.14897	5.46841
14	30	UBC	6.31556	5.63387
14	31	UBC	6.47233	5.78951
14	32	UBC	6.60053	5.91658
14	33	UBC	6.7433	6.05821
14	34	UBC	6.84171	6.1555
14	35	UBC	6.93466	6.24732
14	36	UBC	7.01131	6.32283
14	37	UBC	7.08859	6.39898
14	38	UBC	7.18989	6.49915
14	39	UBC	7.27206	6.58019
14	40	UBC	7.31438	6.62138
15	1	UBC	0.621505	-0.00444871
15	2	UBC	0.625534	-0.00272578
15	3	UBC	0.631826	0.00125927
15	4	UBC	0.634451	0.00157845
15	5	UBC	0.634056	-0.00112296
15	6	UBC	0.636888	-0.000597543
15	7	UBC	0.638116	-0.00167633
15	8	UBC	0.639435	-0.00266356
15	9	UBC	0.64448	7.55063e-05
15	10	UBC	0.649858	0.00314717
15	11	UBC	0.659782	0.0107647
15	12	UBC	0.680488	0.0291638
15	13	UBC	0.721349	0.0677183
15	14	UBC	0.797109	0.141172
15	15	UBC	0.933111	0.274868
15	16	UBC	1.14991	0.489358
15	17	UBC	1.45262	0.789762
15	18	UBC	1.84056	1.17539
15	19	UBC	2.30294	1.63547
15	20	UBC	2.8428	2.17302
15	21	UBC	3.40981	2.73773
15	22	UBC	3.9268	3.25241
15	23	UBC	4.38205	3.70535
15	24	UBC	4.75526	4.07626
15	25	UBC	5.06699	4.38568
15	26	UBC	5.35802	4.67441
15	27	UBC	5.57888	4.89296
15	28	UBC	5.79687	5.10864
15	29	UBC	5.98988	5.29935
15	30	UBC	6.16367	5.47083
15	31	UBC	6.29754	5.6024
15	32	UBC	6.41405	5.7166
15	33	UBC	6.53952	5.83976
15	34	UBC	6.64118	5.93912
15	35	UBC	6.73222	6.02785
15	36	UBC	6.80999	6.10331
15	37	UBC	6.89563	6.18664
15	38	UBC	6.9782	6.26691
15	39	UBC	7.04834	6.33474
15	40	UBC	7.1101	6.39419
16	1	UBC	0.630142	-0.00510093
16	2	UBC	0.632581	-0.0043912
16	3	UBC	0.63947	0.000767782
16	4	UBC	0.642509	0.00207773
16	5	UBC	0.640649	-0.00151247
16	6	UBC	0.643072	-0.000818651
16	7	UBC	0.644273	-0.00134702
16	8	UBC	0.646254	-0.00109583
16	9	UBC	0.648308	-0.000771201
16	10	UBC	0.653508	0.00269966
16	11	UBC	0.663438	0.0109001
16	12	UBC	0.680613	0.0263453
16	13	UBC	0.716033	0.0600353
16	14	UBC	0.782081	0.124354
16	15	UBC	0.901353	0.241897
16	16	UBC	1.09932	0.438139
16	17	UBC	1.38469	0.721771
16	18	UBC	1.75684	1.0922
16	19	UBC	2.20669	1.54031
16	20	UBC	2.73719	2.06909
16	21	UBC	3.30313	2.63329
16	22	UBC	3.8453	3.17373
16	23	UBC	4.30572	3.63242
16	24	UBC	4.70184	4.02681
16	25	UBC	5.02504	4.34828
16	26	UBC	5.29694	4.61846
16	27	UBC	5.53217	4.85196
16	28	UBC	5.7566	5.07466
16	29	UBC	5.96134	5.27767
16	30	UBC	6.13621	5.45081
16	31	UBC	6.28015	5.59302
16	32	UBC	6.39741	5.70855
16	33	UBC	6.53705	5.84646
16	34	UBC	6.64441	5.95209
16	35	UBC	6.75256	6.05851
16	36	UBC	6.83287	6.1371
16	37	UBC	6.9253	6.2278
16	38	UBC	7.01985	6.32061
16	39	UBC	7.07497	6.374
16	40	UBC	7.11443	6.41173
17	1	UBC	0.577055	-0.000211659
17	2	UBC	0.578409	0.000160121
17	3	UBC	0.580426	0.001195
17	4	UBC	0.580158	-5.48796e-05
17	5	UBC	0.580102	-0.00109269
17	6	UBC	0.581168	-0.00100874
17	7	UBC	0.583117	-4.19858e-05
17	8	UBC	0.585045	0.000904741
17	9	UBC	0.584902	-0.000220866
17	10	UBC	0.586424	0.000319416
17	11	UBC	0.591899	0.0048128
17	12	UBC	0.601133	0.0130648
17	13	UBC	0.616202	0.0271515
17	14	UBC	0.647839	0.0578071
17	15	UBC	0.711447	0.120433
17	16	UBC	0.829427	0.237431
17	17	UBC	1.02845	0.43547
17	18	UBC	1.32137	0.727414
17	19	UBC	1.70554	1.1106
17	20	UBC	2.16795	1.57202
17	21	UBC	2.69436	2.09746
17	22	UBC	3.27234	2.67446
17	23	UBC	3.82923	3.23036
17	24	UBC	4.30289	3.70304
17	25	UBC	4.70583	4.105
17	26	UBC	5.04638	4.44457
17	27	UBC	5.32967	4.72688
17	28	UBC	5.57917	4.97539
17	29	UBC	5.80844	5.20368
17	30	UBC	5.99938	5.39363
17	31	UBC	6.17146	5.56473
17	32	UBC	6.32054	5.71283
17	33	UBC	6.4594	5.85071
17	34	UBC	6.58181	5.97214
17	35	UBC	6.69563	6.08498
17	36	UBC	6.77141	6.15977
17	37	UBC	6.87817	6.26555
17	38	UBC	6.96288	6.34928
17	39	UBC	7.02907	6.41449
17	40	UBC	7.08002	6.46446
18	1	UBC	0.693483	-0.00468317
18	2	UBC	0.696505	-0.00317462
18	3	UBC	0.701449	0.000255997
18	4	UBC	0.703425	0.000718426
18	5	UBC	0.70399	-0.000230046
18	6	UBC	0.705829	9.4875e-05
18	7	UBC	0.706056	-0.00119132
18	8	UBC	0.70776	-0.00100063
18	9	UBC	0.710518	0.000243399
18	10	UBC	0.712897	0.00110929
18	11	UBC	0.717667	0.00436533
18	12	UBC	0.728148	0.0133331
18	13	UBC	0.750662	0.034333
18	14	UBC	0.793621	0.0757791
18	15	UBC	0.875565	0.156209
18	16	UBC	1.01929	0.298418
18	17	UBC	1.24027	0.517891
18	18	UBC	1.54245	0.818552
18	19	UBC	1.9304	1.20499
18	20	UBC	2.39206	1.66514
18	21	UBC	2.9162	2.18776
18	22	UBC	3.45982	2.72987
18	23	UBC	3.95939	3.22793
18	24	UBC	4.38869	3.65571
18	25	UBC	4.74461	4.01012
18	26	UBC	5.04957	4.31357
18	27	UBC	5.31337	4.57585
18	28	UBC	5.55001	4.81097
18	29	UBC	5.76704	5.02649
18	30	UBC	5.95271	5.21065
18	31	UBC	6.11931	5.37574
18	32	UBC	6.25937	5.51428
18	33	UBC	6.4008	5.6542
18	34	UBC	6.51943	5.77131
18	35	UBC	6.63602	5.88639
18	36	UBC	6.70685	5.95571
18	37	UBC	6.80464	6.05198
18	38	UBC	6.90152	6.14736
18	39	UBC	6.96867	6.21299
18	40	UBC	7.02939	6.27219
19	1
19	2
19	3
19	4
19	5
19	6
19	7
19	8
19	9
19	10
19	11
19	12
19	13
19	14
19	15
19	16
19	17
19	18
19	19
19	20
19	21
19	22
19	23
19	24
19	25
19	26
19	27
19	28
19	29
19	30
19	31
19	32
19	33
19	34
19	35
19	36
19	37
19	38
19	39
19	40
20	1
20	2
20	3
20	4
20	5
20	6
20	7
20	8
20	9
20	10
20	11
20	12
20	13
20	14
20	15
20	16
20	17
20	18
20	19
20	20
20	21
20	22
20	23
20	24
20	25
20	26
20	27
20	28
20	29
20	30
20	31
20	32
20	33
20	34
20	35
20	36
20	37
20	38
20	39
20	40
21	1
21	2
21	3
21	4
21	5
21	6
21	7
21	8
21	9
21	10
21	11
21	12
21	13
21	14
21	15
21	16
21	17
21	18
21	19
21	20
21	21
21	22
21	23
21	24
21	25
21	26
21	27
21	28
21	29
21	30
21	31
21	32
21	33
21	34
21	35
21	36
21	37
21	38
21	39
21	40
22	1
22	2
22	3
22	4
22	5
22	6
22	7
22	8
22	9
22	10
22	11
22	12
22	13
22	14
22	15
22	16
22	17
22	18
22	19
22	20
22	21
22	22
22	23
22	24
22	25
22	26
22	27
22	28
22	29
22	30
22	31
22	32
22	33
22	34
22	35
22	36
22	37
22	38
22	39
22	40
23	1
23	2
23	3
23	4
23	5
23	6
23	7
23	8
23	9
23	10
23	11
23	12
23	13
23	14
23	15
23	16
23	17
23	18
23	19
23	20
23	21
23	22
23	23
23	24
23	25
23	26
23	27
23	28
23	29
23	30
23	31
23	32
23	33
23	34
23	35
23	36
23	37
23	38
23	39
23	40
24	1
24	2
24	3
24	4
24	5
24	6
24	7
24	8
24	9
24	10
24	11
24	12
24	13
24	14
24	15
24	16
24	17
24	18
24	19
24	20
24	21
24	22
24	23
24	24
24	25
24	26
24	27
24	28
24	29
24	30
24	31
24	32
24	33
24	34
24	35
24	36
24	37
24	38
24	39
24	40
25	1	UBC	0.600303	-0.00563595
25	2	UBC	0.604902	-0.00451087
25	3	UBC	0.613474	0.00058716
25	4	UBC	0.618531	0.00216971
25	5	UBC	0.619045	-0.000789981
25	6	UBC	0.621268	-0.00204086
25	7	UBC	0.625272	-0.00151034
25	8	UBC	0.629967	-0.000289295
25	9	UBC	0.633825	9.46004e-05
25	10	UBC	0.638983	0.00177901
25	11	UBC	0.650119	0.00944075
25	12	UBC	0.67159	0.0274374
25	13	UBC	0.714895	0.0672693
25	14	UBC	0.790533	0.139433
25	15	UBC	0.92722	0.272647
25	16	UBC	1.14593	0.487883
25	17	UBC	1.45022	0.788699
25	18	UBC	1.84254	1.17755
25	19	UBC	2.32163	1.65316
25	20	UBC	2.8758	2.20386
25	21	UBC	3.44816	2.77274
25	22	UBC	4.00413	3.32523
25	23	UBC	4.48723	3.80486
25	24	UBC	4.89552	4.20968
25	25	UBC	5.24067	4.55136
25	26	UBC	5.53972	4.84694
25	27	UBC	5.79648	5.10022
25	28	UBC	6.02524	5.3255
25	29	UBC	6.24667	5.54346
25	30	UBC	6.43945	5.73276
25	31	UBC	6.59168	5.88153
25	32	UBC	6.74516	6.03153
25	33	UBC	6.887	6.1699
25	34	UBC	7.00435	6.28377
25	35	UBC	7.10165	6.3776
25	36	UBC	7.20038	6.47286
25	37	UBC	7.29928	6.56828
25	38	UBC	7.39071	6.65624
25	39	UBC	7.47991	6.74197
25	40	UBC	7.5363	6.79488
26	1	UBC	0.522942	-0.00398849
26	2	UBC	0.527513	-0.0030709
26	3	UBC	0.534524	0.000286674
26	4	UBC	0.538661	0.000770704
26	5	UBC	0.540382	-0.00116188
26	6	UBC	0.544952	-0.000244698
26	7	UBC	0.548614	-0.000236133
26	8	UBC	0.553094	0.000590982
26	9	UBC	0.55584	-0.000316338
26	10	UBC	0.56012	0.000310684
26	11	UBC	0.570737	0.00727356
26	12	UBC	0.589926	0.0228096
26	13	UBC	0.625703	0.054933
26	14	UBC	0.692252	0.11783
26	15	UBC	0.813655	0.235579
26	16	UBC	1.01141	0.429679
26	17	UBC	1.29057	0.705189
26	18	UBC	1.65106	1.06202
26	19	UBC	2.11261	1.51992
26	20	UBC	2.66333	2.06699
26	21	UBC	3.25171	2.65172
26	22	UBC	3.81809	3.21444
26	23	UBC	4.32342	3.71611
26	24	UBC	4.73594	4.12498
26	25	UBC	5.08077	4.46616
26	26	UBC	5.39195	4.77368
26	27	UBC	5.64028	5.01837
26	28	UBC	5.88629	5.26072
26	29	UBC	6.09742	5.46819
26	30	UBC	6.26195	5.62908
26	31	UBC	6.42041	5.78389
26	32	UBC	6.55329	5.91311
26	33	UBC	6.68892	6.04509
26	34	UBC	6.81743	6.16994
26	35	UBC	6.90593	6.25479
26	36	UBC	6.97726	6.32246
26	37	UBC	7.06435	6.40591
26	38	UBC	7.13476	6.47266
26	39	UBC	7.18506	6.5193
26	40	UBC	7.22284	6.55344
27	1	UBC	0.555217	-0.00890891
27	2	UBC	0.560364	-0.00715693
27	3	UBC	0.569306	-0.00161017
27	4	UBC	0.574821	0.000509027
27	5	UBC	0.579323	0.00161602
27	6	UBC	0.58279	0.0016875
27	7	UBC	0.584054	-0.000443295
27	8	UBC	0.586	-0.00189299
27	9	UBC	0.589791	-0.0014972
27	10	UBC	0.596314	0.00163111
27	11	UBC	0.604881	0.00680278
27	12	UBC	0.622801	0.0213267
27	13	UBC	0.657263	0.0523933
27	14	UBC	0.722119	0.113854
27	15	UBC	0.83774	0.22608
27	16	UBC	1.02362	0.408561
27	17	UBC	1.2837	0.665253
27	18	UBC	1.62021	0.998364
27	19	UBC	2.04204	1.4168
27	20	UBC	2.54211	1.91348
27	21	UBC	3.07444	2.44241
27	22	UBC	3.58454	2.94912
27	23	UBC	4.04702	3.40819
27	24	UBC	4.44288	3.80066
27	25	UBC	4.77818	4.13257
27	26	UBC	5.06213	4.41312
27	27	UBC	5.29813	4.64573
27	28	UBC	5.53161	4.87581
27	29	UBC	5.73084	5.07164
27	30	UBC	5.90406	5.24147
27	31	UBC	6.06591	5.39993
27	32	UBC	6.20531	5.53593
27	33	UBC	6.34925	5.67648
27	34	UBC	6.4587	5.78253
27	35	UBC	6.55496	5.87539
27	36	UBC	6.63961	5.95665
27	37	UBC	6.74347	6.05711
27	38	UBC	6.83553	6.14578
27	39	UBC	6.90441	6.21127
27	40	UBC	6.9636	6.26706
28	1	UBC	0.603622	-0.0052902
28	2	UBC	0.608908	-0.0027
28	3	UBC	0.614083	-0.000220478
28	4	UBC	0.61767	0.000671591
28	5	UBC	0.619291	-0.000402876
28	6	UBC	0.62268	0.000290292
28	7	UBC	0.62484	-0.000245409
28	8	UBC	0.626977	-0.000803641
28	9	UBC	0.631187	0.000710521
28	10	UBC	0.638298	0.00512618
28	11	UBC	0.651323	0.015456
28	12	UBC	0.679142	0.0405787
28	13	UBC	0.729235	0.0879768
28	14	UBC	0.821364	0.17741
28	15	UBC	0.977371	0.330722
28	16	UBC	1.21347	0.564125
28	17	UBC	1.53124	0.879198
28	18	UBC	1.93085	1.27611
28	19	UBC	2.41061	1.75317
28	20	UBC	2.96384	2.30371
28	21	UBC	3.51577	2.85295
28	22	UBC	4.0159	3.35038
28	23	UBC	4.44196	3.77374
28	24	UBC	4.81395	4.14304
28	25	UBC	5.14272	4.46911
28	26	UBC	5.42755	4.75125
28	27	UBC	5.65645	4.97745
28	28	UBC	5.87973	5.19804
28	29	UBC	6.07001	5.38563
28	30	UBC	6.21579	5.52871
28	31	UBC	6.37706	5.68728
28	32	UBC	6.49481	5.80234
28	33	UBC	6.62406	5.92889
28	34	UBC	6.72727	6.02941
28	35	UBC	6.84107	6.14051
28	36	UBC	6.91739	6.21413
28	37	UBC	7.0032	6.29725
28	38	UBC	7.0947	6.38606
28	39	UBC	7.15432	6.44298
28	40	UBC	7.20973	6.49569
29	1	UBC	0.502293	-0.00857401
29	2	UBC	0.507458	-0.00668472
29	3	UBC	0.516188	-0.00123114
29	4	UBC	0.522389	0.00169335
29	5	UBC	0.525317	0.00134561
29	6	UBC	0.527231	-1.68355e-05
29	7	UBC	0.529184	-0.00134066
29	8	UBC	0.531826	-0.0019745
29	9	UBC	0.536845	-0.000231846
29	10	UBC	0.542109	0.00175602
29	11	UBC	0.551642	0.00801325
29	12	UBC	0.574263	0.0273574
29	13	UBC	0.617275	0.0670933
29	14	UBC	0.698019	0.144561
29	15	UBC	0.837885	0.281151
29	16	UBC	1.0568	0.496791
29	17	UBC	1.35803	0.794743
29	18	UBC	1.7497	1.18313
29	19	UBC	2.22247	1.65263
29	20	UBC	2.77489	2.20178
29	21	UBC	3.34448	2.76809
29	22	UBC	3.87052	3.29085
29	23	UBC	4.31967	3.73673
29	24	UBC	4.69755	4.11133
29	25	UBC	5.0181	4.42861
29	26	UBC	5.30717	4.7144
29	27	UBC	5.53709	4.94104
29	28	UBC	5.74772	5.14839
29	29	UBC	5.93764	5.33504
29	30	UBC	6.08396	5.47808
29	31	UBC	6.24459	5.63543
29	32	UBC	6.36835	5.75592
29	33	UBC	6.50668	5.89097
29	34	UBC	6.63111	6.01213
29	35	UBC	6.73982	6.11756
29	36	UBC	6.81304	6.18751
29	37	UBC	6.89177	6.26295
29	38	UBC	6.96734	6.33525
29	39	UBC	7.03787	6.40251
29	40	UBC	7.07921	6.44057
30	1	UBC	0.56623	-0.00761323
30	2	UBC	0.572022	-0.00585913
30	3	UBC	0.580589	-0.00133038
30	4	UBC	0.586554	0.000596219
30	5	UBC	0.589763	-0.000232292
30	6	UBC	0.595393	0.00135873
30	7	UBC	0.599523	0.00145111
30	8	UBC	0.601152	-0.0009577
30	9	UBC	0.605172	-0.000976064
30	10	UBC	0.610277	9.03755e-05
30	11	UBC	0.619525	0.00530083
30	12	UBC	0.640034	0.021772
30	13	UBC	0.680402	0.058101
30	14	UBC	0.756326	0.129987
30	15	UBC	0.891787	0.26141
30	16	UBC	1.11189	0.477477
30	17	UBC	1.41598	0.777526
30	18	UBC	1.80757	1.16508
30	19	UBC	2.28432	1.63779
30	20	UBC	2.84211	2.19155
30	21	UBC	3.42901	2.77441
30	22	UBC	3.97136	3.31272
30	23	UBC	4.44526	3.78258
30	24	UBC	4.83982	4.1731
30	25	UBC	5.19201	4.52125
30	26	UBC	5.49828	4.82348
30	27	UBC	5.74473	5.06589
30	28	UBC	5.95836	5.27548
30	29	UBC	6.17564	5.48873
30	30	UBC	6.34767	5.65672
30	31	UBC	6.51281	5.81783
30	32	UBC	6.65208	5.95305
30	33	UBC	6.78588	6.08281
30	34	UBC	6.89949	6.19239
30	35	UBC	7.00262	6.29148
30	36	UBC	7.08396	6.36879
30	37	UBC	7.17403	6.45482
30	38	UBC	7.25254	6.52929
30	39	UBC	7.32867	6.60137
30	40	UBC	7.40293	6.6716
31	1	UBC	0.621984	-0.00906407
31	2	UBC	0.627532	-0.00619035
31	3	UBC	0.636672	0.000276575
31	4	UBC	0.640021	0.000951717
31	5	UBC	0.641274	-0.000468961
31	6	UBC	0.644766	0.000348576
31	7	UBC	0.64564	-0.00145101
31	8	UBC	0.648669	-0.00109511
31	9	UBC	0.652286	-0.000152582
31	10	UBC	0.656703	0.00159079
31	11	UBC	0.668964	0.011178
31	12	UBC	0.692377	0.0319176
31	13	UBC	0.73264	0.0695065
31	14	UBC	0.810459	0.144652
31	15	UBC	0.949684	0.281203
31	16	UBC	1.17168	0.500522
31	17	UBC	1.47778	0.803952
31	18	UBC	1.87091	1.19441
31	19	UBC	2.34268	1.66351
31	20	UBC	2.88297	2.20112
31	21	UBC	3.43807	2.75355
31	22	UBC	3.95957	3.27238
31	23	UBC	4.40703	3.71716
31	24	UBC	4.76939	4.07685
31	25	UBC	5.0948	4.39958
31	26	UBC	5.36177	4.66388
31	27	UBC	5.5863	4.88573
31	28	UBC	5.80357	5.10033
31	29	UBC	5.98231	5.2764
31	30	UBC	6.1439	5.43531
31	31	UBC	6.29376	5.5825
31	32	UBC	6.40023	5.6863
31	33	UBC	6.53562	5.81901
31	34	UBC	6.65635	5.93707
31	35	UBC	6.7567	6.03475
31	36	UBC	6.84323	6.1186
31	37	UBC	6.91104	6.18373
31	38	UBC	6.99306	6.26308
31	39	UBC	7.03101	6.29836
31	40	UBC	7.06592	6.33059
32	1	UBC	0.589616	-0.00522753
32	2	UBC	0.592785	-0.0041915
32	3	UBC	0.598322	-0.000787024
32	4	UBC	0.601784	0.000542138
32	5	UBC	0.603713	0.000337971
32	6	UBC	0.606473	0.000965587
32	7	UBC	0.607029	-0.000611335
32	8	UBC	0.608758	-0.00101452
32	9	UBC	0.612473	0.000567185
32	10	UBC	0.619675	0.00563594
32	11	UBC	0.632144	0.0159724
32	12	UBC	0.655323	0.0370189
32	13	UBC	0.700229	0.0797923
32	14	UBC	0.785471	0.162902
32	15	UBC	0.936829	0.312126
32	16	UBC	1.17235	0.545513
32	17	UBC	1.48995	0.860979
32	18	UBC	1.89404	1.26294
32	19	UBC	2.37689	1.74366
32	20	UBC	2.93419	2.29882
32	21	UBC	3.50151	2.86401
32	22	UBC	4.01316	3.37353
32	23	UBC	4.44959	3.80782
32	24	UBC	4.80074	4.15685
32	25	UBC	5.11917	4.47314
32	26	UBC	5.39572	4.74755
32	27	UBC	5.62913	4.97883
32	28	UBC	5.83655	5.18412
32	29	UBC	6.01618	5.36162
32	30	UBC	6.16194	5.50525
32	31	UBC	6.31221	5.65338
32	32	UBC	6.43554	5.77458
32	33	UBC	6.57574	5.91265
32	34	UBC	6.69042	6.02519
32	35	UBC	6.76725	6.09989
32	36	UBC	6.82562	6.15613
32	37	UBC	6.90577	6.23415
32	38	UBC	6.98903	6.31527
32	39	UBC	7.0759	6.40001
32	40	UBC	7.12673	6.44871
33	1	UBC	0.566348	-0.0126457
33	2	UBC	0.572147	-0.00645338
33	3	UBC	0.578895	0.000687862
33	4	UBC	0.578739	0.000925454
33	5	UBC	0.577584	0.000163298
33	6	UBC	0.576268	-0.000759673
33	7	UBC	0.57483	-0.00180394
33	8	UBC	0.574841	-0.00139987
33	9	UBC	0.575913	6.59944e-05
33	10	UBC	0.577575	0.00212087
33	11	UBC	0.584616	0.00955531
33	12	UBC	0.602165	0.0274973
33	13	UBC	0.638757	0.0644827
33	14	UBC	0.707793	0.133912
33	15	UBC	0.832612	0.259125
33	16	UBC	1.02499	0.451898
33	17	UBC	1.28291	0.710214
33	18	UBC	1.61012	1.03781
33	19	UBC	1.98809	1.41618
33	20	UBC	2.4068	1.83528
33	21	UBC	2.82839	2.25727
33	22	UBC	3.20976	2.63903
33	23	UBC	3.53469	2.96435
33	24	UBC	3.80155	3.2316
33	25	UBC	4.01792	3.44836
33	26	UBC	4.21022	3.64106
33	27	UBC	4.3702	3.80144
33	28	UBC	4.51082	3.94244
33	29	UBC	4.63281	4.06483
33	30	UBC	4.73299	4.16541
33	31	UBC	4.84425	4.27706
33	32	UBC	4.92672	4.35992
33	33	UBC	4.99991	4.43351
33	34	UBC	5.08085	4.51483
33	35	UBC	5.14519	4.57957
33	36	UBC	5.1803	4.61507
33	37	UBC	5.24202	4.67719
33	38	UBC	5.29413	4.72969
33	39	UBC	5.33919	4.77515
33	40	UBC	5.36368	4.80003
34	1	UBC	0.598861	-0.00428831
34	2	UBC	0.601116	-0.00288354
34	3	UBC	0.604837	-1.3264e-05
34	4	UBC	0.607043	0.00134204
34	5	UBC	0.607069	0.000517482
34	6	UBC	0.607222	-0.00017988
34	7	UBC	0.607369	-0.000882725
34	8	UBC	0.607327	-0.00177505
34	9	UBC	0.6085	-0.0014524
34	10	UBC	0.61107	0.000267207
34	11	UBC	0.61383	0.00217659
34	12	UBC	0.620093	0.00758925
34	13	UBC	0.632926	0.0195719
34	14	UBC	0.659093	0.0448876
34	15	UBC	0.711955	0.0968998
34	16	UBC	0.808319	0.192413
34	17	UBC	0.977725	0.360969
34	18	UBC	1.23405	0.616441
34	19	UBC	1.58027	0.961816
34	20	UBC	2.01955	1.40024
34	21	UBC	2.53669	1.91653
34	22	UBC	3.11095	2.48995
34	23	UBC	3.68813	3.06628
34	24	UBC	4.19334	3.57063
34	25	UBC	4.61851	3.99495
34	26	UBC	4.97222	4.34781
34	27	UBC	5.26531	4.64005
34	28	UBC	5.5592	4.93309
34	29	UBC	5.80349	5.17653
34	30	UBC	5.99409	5.36628
34	31	UBC	6.16846	5.5398
34	32	UBC	6.31768	5.68817
34	33	UBC	6.47206	5.84169
34	34	UBC	6.58393	5.95271
34	35	UBC	6.69926	6.06719
34	36	UBC	6.79164	6.15873
34	37	UBC	6.89067	6.2569
34	38	UBC	6.99924	6.36462
34	39	UBC	7.07589	6.44043
34	40	UBC	7.11271	6.4764
35	1	UBC	0.651348	-0.00767227
35	2	UBC	0.656045	-0.00456743
35	3	UBC	0.662009	-0.000196656
35	4	UBC	0.663952	0.000154266
35	5	UBC	0.665049	-0.000341615
35	6	UBC	0.667766	0.000782557
35	7	UBC	0.66881	0.000233568
35	8	UBC	0.669487	-0.000681632
35	9	UBC	0.671453	-0.000308597
35	10	UBC	0.673713	0.00035811
35	11	UBC	0.680789	0.00584218
35	12	UBC	0.696218	0.0196782
35	13	UBC	0.726007	0.0478747
35	14	UBC	0.783716	0.103991
35	15	UBC	0.89364	0.212321
35	16	UBC	1.08134	0.398425
35	17	UBC	1.354	0.669499
35	18	UBC	1.71503	1.02894
35	19	UBC	2.16832	1.48063
35	20	UBC	2.69449	2.00521
35	21	UBC	3.27237	2.58149
35	22	UBC	3.84189	3.14942
35	23	UBC	4.34475	3.65069
35	24	UBC	4.74853	4.05288
35	25	UBC	5.09476	4.39751
35	26	UBC	5.39964	4.7008
35	27	UBC	5.65266	4.95223
35	28	UBC	5.89147	5.18945
35	29	UBC	6.09731	5.3937
35	30	UBC	6.26026	5.55505
35	31	UBC	6.42254	5.71574
35	32	UBC	6.56768	5.85928
35	33	UBC	6.70228	5.99229
35	34	UBC	6.82547	6.11389
35	35	UBC	6.92175	6.20858
35	36	UBC	6.97441	6.25964
35	37	UBC	7.05089	6.33453
35	38	UBC	7.15289	6.43494
35	39	UBC	7.22866	6.50912
35	40	UBC	7.28874	6.5676
36	1	UBC	0.624926	-0.00893112
36	2	UBC	0.629758	-0.00696663
36	3	UBC	0.637736	-0.00185538
36	4	UBC	0.644145	0.00168612
36	5	UBC	0.645534	0.000207722
36	6	UBC	0.648799	0.000605736
36	7	UBC	0.651315	0.000254818
36	8	UBC	0.653472	-0.000456052
36	9	UBC	0.656352	-0.000442965
36	10	UBC	0.661492	0.00183021
36	11	UBC	0.674966	0.0124367
36	12	UBC	0.700993	0.0355958
36	13	UBC	0.746047	0.0777827
36	14	UBC	0.829801	0.15867
36	15	UBC	0.978674	0.304676
36	16	UBC	1.20917	0.532303
36	17	UBC	1.53039	0.850653
36	18	UBC	1.93857	1.25597
36	19	UBC	2.41576	1.73029
36	20	UBC	2.96753	2.27919
36	21	UBC	3.5341	2.8429
36	22	UBC	4.04196	3.34789
36	23	UBC	4.4491	3.75217
36	24	UBC	4.80743	4.10763
36	25	UBC	5.1265	4.42383
36	26	UBC	5.41205	4.70651
36	27	UBC	5.63022	4.92181
36	28	UBC	5.84211	5.13083
36	29	UBC	6.02493	5.31079
36	30	UBC	6.16582	5.44881
36	31	UBC	6.32303	5.60316
36	32	UBC	6.4403	5.71756
36	33	UBC	6.56122	5.83561
36	34	UBC	6.66131	5.93283
36	35	UBC	6.76865	6.03731
36	36	UBC	6.85478	6.12057
36	37	UBC	6.90694	6.16987
36	38	UBC	6.97681	6.23686
36	39	UBC	7.04174	6.29892
36	40	UBC	7.10658	6.3609
37	1	UBC	0.594621	-0.00459282
37	2	UBC	0.598431	-0.0025975
37	3	UBC	0.603214	0.000370026
37	4	UBC	0.604968	0.000310057
37	5	UBC	0.606146	-0.000326885
37	6	UBC	0.608693	0.000405173
37	7	UBC	0.609296	-0.000807132
37	8	UBC	0.611105	-0.000813397
37	9	UBC	0.613344	-0.000388601
37	10	UBC	0.616799	0.00125076
37	11	UBC	0.624307	0.00694419
37	12	UBC	0.640891	0.0217129
37	13	UBC	0.672019	0.0510266
37	14	UBC	0.730044	0.107236
37	15	UBC	0.83801	0.213388
37	16	UBC	1.01986	0.393423
37	17	UBC	1.28433	0.65608
37	18	UBC	1.64111	1.01104
37	19	UBC	2.08048	1.44859
37	20	UBC	2.59763	1.96394
37	21	UBC	3.16389	2.52838
37	22	UBC	3.70443	3.06711
37	23	UBC	4.2008	3.56165
37	24	UBC	4.60325	3.9623
37	25	UBC	4.93951	4.29674
37	26	UBC	5.23159	4.587
37	27	UBC	5.48453	4.83813
37	28	UBC	5.71727	5.06906
37	29	UBC	5.92745	5.27742
37	30	UBC	6.07884	5.427
37	31	UBC	6.22946	5.5758
37	32	UBC	6.3497	5.69422
37	33	UBC	6.47253	5.81524
37	34	UBC	6.59319	5.93408
37	35	UBC	6.69052	6.0296
37	36	UBC	6.77483	6.11209
37	37	UBC	6.8671	6.20255
37	38	UBC	6.94649	6.28012
37	39	UBC	6.99562	6.32744
37	40	UBC	7.04592	6.37592
38	1	UBC	0.599149	-0.00393576
38	2	UBC	0.602261	-0.00229757
38	3	UBC	0.606103	7.0552e-05
38	4	UBC	0.608863	0.00135583
38	5	UBC	0.609474	0.000493914
38	6	UBC	0.610315	-0.000139718
38	7	UBC	0.610089	-0.00183926
38	8	UBC	0.611022	-0.00237985
38	9	UBC	0.614614	-0.000262072
38	10	UBC	0.619051	0.0027006
38	11	UBC	0.629111	0.011287
38	12	UBC	0.648617	0.0293193
38	13	UBC	0.684464	0.0636921
38	14	UBC	0.753089	0.130843
38	15	UBC	0.874636	0.250916
38	16	UBC	1.08052	0.455331
38	17	UBC	1.37595	0.749279
38	18	UBC	1.757	1.12886
38	19	UBC	2.22265	1.59303
38	20	UBC	2.77027	2.13918
38	21	UBC	3.34792	2.71536
38	22	UBC	3.88927	3.25523
38	23	UBC	4.35439	3.71888
38	24	UBC	4.75549	4.1185
38	25	UBC	5.09564	4.45718
38	26	UBC	5.38038	4.74045
38	27	UBC	5.60417	4.96277
38	28	UBC	5.81889	5.17601
38	29	UBC	6.01067	5.36632
38	30	UBC	6.1712	5.52537
38	31	UBC	6.3288	5.6815
38	32	UBC	6.45738	5.8086
38	33	UBC	6.58547	5.93522
38	34	UBC	6.69322	6.0415
38	35	UBC	6.79772	6.14452
38	36	UBC	6.87579	6.22112
38	37	UBC	6.94729	6.29115
38	38	UBC	7.03163	6.37401
38	39	UBC	7.09354	6.43445
38	40	UBC	7.14773	6.48716
39	1	UBC	0.686898	0.00178045
39	2	UBC	0.686877	-0.00115064
39	3	UBC	0.689455	-0.00148255
39	4	UBC	0.695634	0.00178716
39	5	UBC	0.697132	0.000375156
39	6	UBC	0.699728	6.16078e-05
39	7	UBC	0.70288	0.000303873
39	8	UBC	0.704456	-0.00103005
39	9	UBC	0.707077	-0.00131886
39	10	UBC	0.712609	0.00130366
39	11	UBC	0.723331	0.00911583
39	12	UBC	0.743831	0.0267063
39	13	UBC	0.782818	0.0627832
39	14	UBC	0.856665	0.13372
39	15	UBC	0.989068	0.263213
39	16	UBC	1.20461	0.475849
39	17	UBC	1.50475	0.773076
39	18	UBC	1.89036	1.15578
39	19	UBC	2.35534	1.61784
39	20	UBC	2.89153	2.15112
39	21	UBC	3.44382	2.70051
39	22	UBC	3.96186	3.21564
39	23	UBC	4.40454	3.65541
39	24	UBC	4.77402	4.02197
39	25	UBC	5.07921	4.32426
39	26	UBC	5.36196	4.6041
39	27	UBC	5.59202	4.83125
39	28	UBC	5.80878	5.0451
39	29	UBC	5.99677	5.23018
39	30	UBC	6.14656	5.37706
39	31	UBC	6.29431	5.5219
39	32	UBC	6.42639	5.65107
39	33	UBC	6.55304	5.77481
39	34	UBC	6.64381	5.86267
39	35	UBC	6.73515	5.9511
39	36	UBC	6.81008	6.02312
39	37	UBC	6.89972	6.10986
39	38	UBC	6.97825	6.18547
39	39	UBC	7.03674	6.24105
39	40	UBC	7.08724	6.28864
40	1	UBC	0.555666	-0.00320441
40	2	UBC	0.559431	-0.00148306
40	3	UBC	0.563416	0.000458057
40	4	UBC	0.565925	0.000923002
40	5	UBC	0.566537	-0.000508017
40	6	UBC	0.568479	-0.000609494
40	7	UBC	0.570214	-0.000918992
40	8	UBC	0.572706	-0.000470259
40	9	UBC	0.575151	-6.88526e-05
40	10	UBC	0.578458	0.00119456
40	11	UBC	0.585855	0.0065475
40	12	UBC	0.601559	0.0202081
40	13	UBC	0.633428	0.0500331
40	14	UBC	0.694543	0.109104
40	15	UBC	0.804406	0.216924
40	16	UBC	0.98845	0.398924
40	17	UBC	1.25806	0.666488
40	18	UBC	1.61273	1.01911
40	19	UBC	2.04796	1.4523
40	20	UBC	2.56167	1.96397
40	21	UBC	3.12321	2.52347
40	22	UBC	3.65835	3.05656
40	23	UBC	4.11906	3.51523
40	24	UBC	4.5072	3.90133
40	25	UBC	4.84866	4.24074
40	26	UBC	5.14565	4.53569
40	27	UBC	5.38485	4.77284
40	28	UBC	5.61492	5.00087
40	29	UBC	5.8015	5.1854
40	30	UBC	5.95401	5.33587
40	31	UBC	6.09931	5.47912
40	32	UBC	6.24615	5.62392
40	33	UBC	6.3854	5.76113
40	34	UBC	6.49368	5.86737
40	35	UBC	6.59606	5.96771
40	36	UBC	6.65946	6.02906
40	37	UBC	6.74428	6.11184
40	38	UBC	6.84195	6.20746
40	39	UBC	6.90879	6.27226
40	40	UBC	6.95951	6.32094
41	1	UBC	0.598046	-0.00196714
41	2	UBC	0.599788	-0.000854822
41	3	UBC	0.600761	-0.00051105
41	4	UBC	0.602149	0.000246974
41	5	UBC	0.602654	0.000122432
41	6	UBC	0.603862	0.000700927
41	7	UBC	0.603795	3.52519e-06
41	8	UBC	0.603801	-0.00061949
41	9	UBC	0.604959	-9.19572e-05
41	10	UBC	0.605829	0.000148639
41	11	UBC	0.611868	0.00555803
41	12	UBC	0.623855	0.0169147
41	13	UBC	0.646416	0.0388466
41	14	UBC	0.68891	0.0807109
41	15	UBC	0.771483	0.162653
41	16	UBC	0.918326	0.308868
41	17	UBC	1.15402	0.543932
41	18	UBC	1.48034	0.869618
41	19	UBC	1.89571	1.28436
41	20	UBC	2.3856	1.77362
41	21	UBC	2.93495	2.32234
41	22	UBC	3.50583	2.89259
41	23	UBC	4.03561	3.42175
41	24	UBC	4.47158	3.85708
41	25	UBC	4.8401	4.22497
41	26	UBC	5.15312	4.53737
41	27	UBC	5.40274	4.78635
41	28	UBC	5.61482	4.9978
41	29	UBC	5.80825	5.19061
41	30	UBC	5.98599	5.36771
41	31	UBC	6.15009	5.53118
41	32	UBC	6.28867	5.66913
41	33	UBC	6.41357	5.79341
41	34	UBC	6.5296	5.9088
41	35	UBC	6.61716	5.99573
41	36	UBC	6.701	6.07895
41	37	UBC	6.79816	6.17548
41	38	UBC	6.88561	6.2623
41	39	UBC	6.93712	6.31318
41	40	UBC	6.97058	6.34601
42	1	UBC	0.516549	-0.00374289
42	2	UBC	0.51901	-0.00313065
42	3	UBC	0.52365	-0.000339508
42	4	UBC	0.526335	0.000497081
42	5	UBC	0.528019	0.000333028
42	6	UBC	0.529539	4.46609e-06
42	7	UBC	0.530802	-0.000580456
42	8	UBC	0.532849	-0.000382232
42	9	UBC	0.535296	0.000216893
42	10	UBC	0.537179	0.000250727
42	11	UBC	0.542444	0.00366724
42	12	UBC	0.555311	0.0146863
42	13	UBC	0.57613	0.0336563
42	14	UBC	0.614521	0.0701992
42	15	UBC	0.689308	0.143137
42	16	UBC	0.824298	0.276279
42	17	UBC	1.03788	0.488016
42	18	UBC	1.33356	0.781842
42	19	UBC	1.71205	1.15849
42	20	UBC	2.17155	1.61613
42	21	UBC	2.68996	2.1327
42	22	UBC	3.23554	2.67643
42	23	UBC	3.74228	3.18132
42	24	UBC	4.1698	3.60699
42	25	UBC	4.521	3.95635
42	26	UBC	4.83069	4.26419
42	27	UBC	5.08789	4.51954
42	28	UBC	5.32515	4.75495
42	29	UBC	5.53987	4.96782
42	30	UBC	5.71319	5.1393
42	31	UBC	5.86867	5.29293
42	32	UBC	5.98797	5.41038
42	33	UBC	6.13139	5.55195
42	34	UBC	6.25123	5.66994
42	35	UBC	6.35163	5.76849
42	36	UBC	6.43258	5.84759
42	37	UBC	6.53093	5.94409
42	38	UBC	6.61992	6.03123
42	39	UBC	6.68072	6.09019
42	40	UBC	6.73155	6.13917
43	1
43	2
43	3
43	4
43	5
43	6
43	7
43	8
43	9
43	10
43	11
43	12
43	13
43	14
43	15
43	16
43	17
43	18
43	19
43	20
43	21
43	22
43	23
43	24
43	25
43	26
43	27
43	28
43	29
43	30
43	31
43	32
43	33
43	34
43	35
43	36
43	37
43	38
43	39
43	40
44	1
44	2
44	3
44	4
44	5
44	6
44	7
44	8
44	9
44	10
44	11
44	12
44	13
44	14
44	15
44	16
44	17
44	18
44	19
44	20
44	21
44	22
44	23
44	24
44	25
44	26
44	27
44	28
44	29
44	30
44	31
44	32
44	33
44	34
44	35
44	36
44	37
44	38
44	39
44	40
45	1
45	2
45	3
45	4
45	5
45	6
45	7
45	8
45	9
45	10
45	11
45	12
45	13
45	14
45	15
45	16
45	17
45	18
45	19
45	20
45	21
45	22
45	23
45	24
45	25
45	26
45	27
45	28
45	29
45	30
45	31
45	32
45	33
45	34
45	35
45	36
45	37
45	38
45	39
45	40
46	1
46	2
46	3
46	4
46	5
46	6
46	7
46	8
46	9
46	10
46	11
46	12
46	13
46	14
46	15
46	16
46	17
46	18
46	19
46	20
46	21
46	22
46	23
46	24
46	25
46	26
46	27
46	28
46	29
46	30
46	31
46	32
46	33
46	34
46	35
46	36
46	37
46	38
46	39
46	40
47	1
47	2
47	3
47	4
47	5
47	6
47	7
47	8
47	9
47	10
47	11
47	12
47	13
47	14
47	15
47	16
47	17
47	18
47	19
47	20
47	21
47	22
47	23
47	24
47	25
47	26
47	27
47	28
47	29
47	30
47	31
47	32
47	33
47	34
47	35
47	36
47	37
47	38
47	39
47	40
48	1
48	2
48	3
48	4
48	5
48	6
48	7
48	8
48	9
48	10
48	11
48	12
48	13
48	14
48	15
48	16
48	17
48	18
48	19
48	20
48	21
48	22
48	23
48	24
48	25
48	26
48	27
48	28
48	29
48	30
48	31
48	32
48	33
48	34
48	35
48	36
48	37
48	38
48	39
48	40
49	1	UBC	0.869292	-0.00708442
49	2	UBC	0.874825	-0.00399713
49	3	UBC	0.880885	-0.000382642
49	4	UBC	0.88587	0.00215586
49	5	UBC	0.886686	0.000525619
49	6	UBC	0.886911	-0.00169513
49	7	UBC	0.889845	-0.00120762
49	8	UBC	0.892718	-0.000780072
49	9	UBC	0.895023	-0.000921272
49	10	UBC	0.900696	0.00230525
49	11	UBC	0.912437	0.0116001
49	12	UBC	0.937151	0.0338684
49	13	UBC	0.986883	0.0811543
49	14	UBC	1.0746	0.166426
49	15	UBC	1.23002	0.319399
49	16	UBC	1.47541	0.562344
49	17	UBC	1.80589	0.890382
49	18	UBC	2.23515	1.31719
49	19	UBC	2.7702	1.84979
49	20	UBC	3.38525	2.4624
49	21	UBC	4.00385	3.07856
49	22	UBC	4.59937	3.67163
49	23	UBC	5.1144	4.18421
49	24	UBC	5.53646	4.60383
49	25	UBC	5.8911	4.95602
49	26	UBC	6.21464	5.27711
49	27	UBC	6.48415	5.54418
49	28	UBC	6.75815	5.81573
49	29	UBC	6.99613	6.05127
49	30	UBC	7.17533	6.22802
49	31	UBC	7.31825	6.3685
49	32	UBC	7.47414	6.52194
49	33	UBC	7.62511	6.67046
49	34	UBC	7.73535	6.77826
49	35	UBC	7.84707	6.88753
49	36	UBC	7.95804	6.99605
49	37	UBC	8.05935	7.09492
49	38	UBC	8.16704	7.20016
49	39	UBC	8.2325	7.26317
49	40	UBC	8.2691	7.29733
50	1	UBC	0.390825	-0.00530811
50	2	UBC	0.394765	-0.00358552
50	3	UBC	0.400787	0.00021978
50	4	UBC	0.404326	0.00154138
50	5	UBC	0.40601	0.00100907
50	6	UBC	0.406273	-0.000945442
[truncated: 13,394 more rows]

## Sheet: Results
Barcode
Block Type	384-Well Block
Calibration Background is expired	Yes
Calibration Background performed on	04-16-2019 10:31:42 PDT
Calibration FAM is expired	No
Calibration FAM performed on	04-16-2019 11:38:38 PDT
Calibration ROI is expired	Yes
Calibration ROI performed on	04-16-2019 10:07:58 PDT
Calibration ROX is expired	No
Calibration ROX performed on	04-16-2019 11:09:58 PDT
Calibration SYBR is expired	No
Calibration SYBR performed on	04-16-2019 11:28:15 PDT
Calibration TAMRA is expired	No
Calibration TAMRA performed on	04-16-2019 11:00:45 PDT
Calibration Uniformity is expired	Yes
Calibration Uniformity performed on	04-16-2019 10:43:03 PDT
Calibration VIC is expired	No
Calibration VIC performed on	04-16-2019 11:18:26 PDT
Chemistry	SYBR_GREEN
Comment
Date Created	10-14-2019 11:48:18 PDT
Experiment File Name	C:\Applied Biosystems\QuantStudio 12K Flex Software\User Files\experiments\2019-10-10 131946.eds
Experiment Name	2019-10-10 131946
Experiment Run End Time	10-10-2019 16:18:31 PDT
Experiment Type	Comparative Cт (ΔΔCт)
Instrument Name	285880064
Instrument Serial Number	285880064
Instrument Type	QuantStudio 12K Flex
Passive Reference	ROX
Quantification Cycle Method	Ct
Signal Smoothing On	true
Stage/ Cycle where Analysis is performed	Stage 2, Step 2
User Name
Well	Well Position	Omit	Sample Name	Target Name	Task	Reporter	Quencher	RQ	RQ Min	RQ Max	CT	Ct Mean	Ct SE	Quantity	Delta Ct Mean	Delta Ct SE	Delta Delta Ct	Automatic Ct Threshold	Ct Threshold	Automatic Baseline	Baseline Start	Baseline End	Efficiency	Comments	Amp Score	Cq Conf	Tm1	Tm2	Tm3	MTP	NOISE	HIGHSD	PRFDROP	OUTLIERRG
1	A1	FALSE	H1299-DMSO	UBC	UNKNOWN	SYBR	None	78.9725	60.9048	102.4	15.882	15.7931	0.089898		-11.0161	0.134991	-6.30328	TRUE	0.459173	TRUE	3	9			1.51492	0.98581	81.2187			N	N	N	N	N
2	A2	FALSE	H1299-Z	UBC	UNKNOWN	SYBR	None	1	2.45743e-05	40693	32.677	21.6471	5.51476		-4.71281	5.51514	0	TRUE	0.459173	TRUE	3	30			0	0.118878	81.0863			N	Y	Y	N	Y
3	A3	FALSE	H1299-F	UBC	UNKNOWN	SYBR	None	56.0255	37.2531	84.2575	16.277	16.2885	0.0436451		-10.5208	0.212041	-5.80801	TRUE	0.459173	TRUE	3	10			1.50673	0.966785	81.0863			N	N	N	N	N
4	A4	FALSE	H1299-JQ1	UBC	UNKNOWN	SYBR	None	183.502	117.525	286.517	15.729	15.6032	0.0676743		-12.2325	0.23153	-7.51965	TRUE	0.459173	TRUE	3	9			1.50844	0.982686	81.2187			N	N	N	N	N
5	A5	FALSE	H1299-IFN	UBC	UNKNOWN	SYBR	None	5.23967	4.10952	6.68063	15.544	15.6196	0.116708		-7.10228	0.126243	-2.38948	TRUE	0.459173	TRUE	3	9			1.50425	0.971051	81.4835			N	N	N	N	N
6	A6	FALSE	H1299-SQ	UBC	UNKNOWN	SYBR	None	75.1631	68.444	82.5419	15.929	15.9106	0.0174855		-10.9448	0.0486597	-6.23195	TRUE	0.459173	TRUE	3	9			1.5092	0.980609	81.4835			N	N	N	N	N
7	A7	FALSE	SIHA-DMSO	UBC	UNKNOWN	SYBR	None	103.479	86.0477	124.441	15.902	15.8439	0.0311744		-11.406	0.0958523	-6.69319	TRUE	0.459173	TRUE	3	10			1.50784	0.975581	81.6159			N	N	N	N	N
8	A8	FALSE	SIHA-Z	UBC	UNKNOWN	SYBR	None	108.795	94.4282	125.347	15.677	15.6508	0.019875		-11.4783	0.0735895	-6.76546	TRUE	0.459173	TRUE	3	10			1.49949	0.973091	81.7482			N	N	N	N	N
9	A9	FALSE	SIHA-F	UBC	UNKNOWN	SYBR	None	101.592	88.4481	116.689	15.858	15.9018	0.0613091		-11.3794	0.0719925	-6.66664	TRUE	0.459173	TRUE	3	10			1.51184	0.978971	81.7482			N	N	N	N	N
10	A10	FALSE	SIHA-JQ1	UBC	UNKNOWN	SYBR	None	122.527	100.255	149.746	17.333	17.3584	0.0289676		-11.6498	0.104243	-6.93695	TRUE	0.459173	TRUE	3	11			1.50929	0.984017	81.7482			N	N	N	N	N
11	A11	FALSE	SIHA-IFN	UBC	UNKNOWN	SYBR	None	10.4872	9.38938	11.7134	16.236	16.2439	0.00409717		-8.10336	0.0574577	-3.39056	TRUE	0.459173	TRUE	3	10			1.50976	0.985133	81.8806			N	N	N	N	N
12	A12	FALSE	SIHA-SQ	UBC	UNKNOWN	SYBR	None	82.4902	72.1114	94.3629	15.825	15.7411	0.0424266		-11.079	0.0698723	-6.36615	TRUE	0.459173	TRUE	3	9			1.46117	0.98808	81.6159			N	N	N	N	N
13	A13	FALSE	A549-DMSO	UBC	UNKNOWN	SYBR	None	333.527	118.975	934.99	16.172	16.2145	0.0295368		-13.0945	0.53563	-8.38166	TRUE	0.459173	TRUE	3	10			1.5086	0.976749	81.7482			N	N	N	N	N
14	A14	FALSE	A549-Z	UBC	UNKNOWN	SYBR	None	194.409	150.481	251.162	15.924	15.959	0.0212737		-12.3158	0.133091	-7.60295	TRUE	0.459173	TRUE	3	9			1.51604	0.986112	81.8806			N	N	N	N	N
15	A15	FALSE	A549-F	UBC	UNKNOWN	SYBR	None	179.967	163.511	198.079	15.875	15.9306	0.0317671		-12.2044	0.0498271	-7.49159	TRUE	0.459173	TRUE	3	10			1.50917	0.977206	81.7482			N	N	N	N	N
16	A16	FALSE	A549-JQ1	UBC	UNKNOWN	SYBR	None	171.199	151.16	193.895	16.068	16.1877	0.0599917		-12.1323	0.0646869	-7.41953	TRUE	0.459173	TRUE	3	10			1.5094	0.977057	81.7482			N	N	N	N	N
17	A17	FALSE	A549-IFN	UBC	UNKNOWN	SYBR	None	8.91744	6.87584	11.5652	17.072	16.8295	0.123111		-7.86944	0.135099	-3.15663	TRUE	0.459173	TRUE	3	10			1.51303	0.986409	81.4835			N	N	N	N	N
18	A18	FALSE	A549-SQ	UBC	UNKNOWN	SYBR	None	206.666	169.038	252.67	16.762	16.8133	0.0350393		-12.404	0.104433	-7.69116	TRUE	0.459173	TRUE	3	10			1.49084	0.981336	81.6159			N	N	N	N	N
25	B1	FALSE	H1299-DMSO	UBC	UNKNOWN	SYBR	None	78.9725	60.9048	102.4	15.884	15.7931	0.089898		-11.0161	0.134991	-6.30328	TRUE	0.459173	TRUE	3	10			1.51687	0.972472	81.3511			N	N	N	N	N
26	B2	FALSE	H1299-Z	UBC	UNKNOWN	SYBR	None	1	2.45743e-05	40693	16.121	21.6471	5.51476		-4.71281	5.51514	0	TRUE	0.459173	TRUE	3	10			1.51742	0.967813	81.2187			N	N	Y	N	N
27	B3	FALSE	H1299-F	UBC	UNKNOWN	SYBR	None	56.0255	37.2531	84.2575	16.219	16.2885	0.0436451		-10.5208	0.212041	-5.80801	TRUE	0.459173	TRUE	3	10			1.49609	0.963506	81.2187			N	N	N	N	N
28	B4	FALSE	H1299-JQ1	UBC	UNKNOWN	SYBR	None	183.502	117.525	286.517	15.583	15.6032	0.0676743		-12.2325	0.23153	-7.51965	TRUE	0.459173	TRUE	3	9			1.49831	0.972173	81.3511			N	N	N	N	N
29	B5	FALSE	H1299-IFN	UBC	UNKNOWN	SYBR	None	5.23967	4.10952	6.68063	15.849	15.6196	0.116708		-7.10228	0.126243	-2.38948	TRUE	0.459173	TRUE	3	10			1.51274	0.968395	81.3511			N	N	N	N	N
30	B6	FALSE	H1299-SQ	UBC	UNKNOWN	SYBR	None	75.1631	68.444	82.5419	15.928	15.9106	0.0174855		-10.9448	0.0486597	-6.23195	TRUE	0.459173	TRUE	3	10			1.51709	0.966141	81.4835			N	N	N	N	N
31	B7	FALSE	SIHA-DMSO	UBC	UNKNOWN	SYBR	None	103.479	86.0477	124.441	15.834	15.8439	0.0311744		-11.406	0.0958523	-6.69319	TRUE	0.459173	TRUE	3	10			1.49565	0.969947	81.6159			N	N	N	N	N
32	B8	FALSE	SIHA-Z	UBC	UNKNOWN	SYBR	None	108.795	94.4282	125.347	15.664	15.6508	0.019875		-11.4783	0.0735895	-6.76546	TRUE	0.459173	TRUE	3	9			1.50125	0.975853	81.6159			N	N	N	N	N
33	B9	FALSE	SIHA-F	UBC	UNKNOWN	SYBR	None	101.592	88.4481	116.689	16.023	15.9018	0.0613091		-11.3794	0.0719925	-6.66664	TRUE	0.459173	TRUE	3	10			1.44402	0.975607	81.4835			N	N	N	N	N
34	B10	FALSE	SIHA-JQ1	UBC	UNKNOWN	SYBR	None	122.527	100.255	149.746	17.416	17.3584	0.0289676		-11.6498	0.104243	-6.93695	TRUE	0.459173	TRUE	3	11			1.51141	0.985437	81.7482			N	N	N	N	N
35	B11	FALSE	SIHA-IFN	UBC	UNKNOWN	SYBR	None	10.4872	9.38938	11.7134	16.246	16.2439	0.00409717		-8.10336	0.0574577	-3.39056	TRUE	0.459173	TRUE	3	10			1.51335	0.97674	81.8806			N	N	N	N	N
36	B12	FALSE	SIHA-SQ	UBC	UNKNOWN	SYBR	None	82.4902	72.1114	94.3629	15.708	15.7411	0.0424266		-11.079	0.0698723	-6.36615	TRUE	0.459173	TRUE	3	9			1.5004	0.967737	81.7482			N	N	N	N	N
37	B13	FALSE	A549-DMSO	UBC	UNKNOWN	SYBR	None	333.527	118.975	934.99	16.271	16.2145	0.0295368		-13.0945	0.53563	-8.38166	TRUE	0.459173	TRUE	3	10			1.50677	0.977286	81.6159			N	N	N	N	N
38	B14	FALSE	A549-Z	UBC	UNKNOWN	SYBR	None	194.409	150.481	251.162	15.998	15.959	0.0212737		-12.3158	0.133091	-7.60295	TRUE	0.459173	TRUE	3	10			1.51391	0.982652	81.7482			N	N	N	N	N
39	B15	FALSE	A549-F	UBC	UNKNOWN	SYBR	None	179.967	163.511	198.079	15.932	15.9306	0.0317671		-12.2044	0.0498271	-7.49159	TRUE	0.459173	TRUE	3	10			1.50763	0.980493	81.7482			N	N	N	N	N
40	B16	FALSE	A549-JQ1	UBC	UNKNOWN	SYBR	None	171.199	151.16	193.895	16.24	16.1877	0.0599917		-12.1323	0.0646869	-7.41953	TRUE	0.459173	TRUE	3	10			1.5049	0.977744	81.6159			N	N	N	N	N
41	B17	FALSE	A549-IFN	UBC	UNKNOWN	SYBR	None	8.91744	6.87584	11.5652	16.67	16.8295	0.123111		-7.86944	0.135099	-3.15663	TRUE	0.459173	TRUE	3	10			1.50275	0.988222	81.4835			N	N	N	N	N
42	B18	FALSE	A549-SQ	UBC	UNKNOWN	SYBR	None	206.666	169.038	252.67	16.88	16.8133	0.0350393		-12.404	0.104433	-7.69116	TRUE	0.459173	TRUE	3	10			1.48909	0.980198	81.4835			N	N	N	N	N
49	C1	FALSE	H1299-DMSO	UBC	UNKNOWN	SYBR	None	78.9725	60.9048	102.4	15.613	15.7931	0.089898		-11.0161	0.134991	-6.30328	TRUE	0.459173	TRUE	3	10			1.53633	0.977418	81.4835			N	N	N	N	N
50	C2	FALSE	H1299-Z	UBC	UNKNOWN	SYBR	None	1	2.45743e-05	40693	16.144	21.6471	5.51476		-4.71281	5.51514	0	TRUE	0.459173	TRUE	3	10			1.51935	0.973665	81.2187			N	N	Y	N	N
51	C3	FALSE	H1299-F	UBC	UNKNOWN	SYBR	None	56.0255	37.2531	84.2575	16.369	16.2885	0.0436451		-10.5208	0.212041	-5.80801	TRUE	0.459173	TRUE	3	10			1.49984	0.963669	81.2187			N	N	N	N	N
52	C4	FALSE	H1299-JQ1	UBC	UNKNOWN	SYBR	None	183.502	117.525	286.517	15.497	15.6032	0.0676743		-12.2325	0.23153	-7.51965	TRUE	0.459173	TRUE	3	9			1.49131	0.95696	81.4835			N	N	N	N	N
53	C5	FALSE	H1299-IFN	UBC	UNKNOWN	SYBR	None	5.23967	4.10952	6.68063	15.466	15.6196	0.116708		-7.10228	0.126243	-2.38948	TRUE	0.459173	TRUE	3	9			1.50862	0.969648	81.4835			N	N	N	N	N
54	C6	FALSE	H1299-SQ	UBC	UNKNOWN	SYBR	None	75.1631	68.444	82.5419	15.876	15.9106	0.0174855		-10.9448	0.0486597	-6.23195	TRUE	0.459173	TRUE	3	10			1.51986	0.96742	81.4835			N	N	N	N	N
55	C7	FALSE	SIHA-DMSO	UBC	UNKNOWN	SYBR	None	103.479	86.0477	124.441	15.796	15.8439	0.0311744		-11.406	0.0958523	-6.69319	TRUE	0.459173	TRUE	3	10			1.50115	0.971203	81.7482			N	N	N	N	N
56	C8	FALSE	SIHA-Z	UBC	UNKNOWN	SYBR	None	108.795	94.4282	125.347	15.612	15.6508	0.019875		-11.4783	0.0735895	-6.76546	TRUE	0.459173	TRUE	3	9			1.50228	0.975283	81.7482			N	N	N	N	N
57	C9	FALSE	SIHA-F	UBC	UNKNOWN	SYBR	None	101.592	88.4481	116.689	15.825	15.9018	0.0613091		-11.3794	0.0719925	-6.66664	TRUE	0.459173	TRUE	3	10			1.49956	0.965549	81.7482			N	N	N	N	N
58	C10	FALSE	SIHA-JQ1	UBC	UNKNOWN	SYBR	None	122.527	100.255	149.746	17.326	17.3584	0.0289676		-11.6498	0.104243	-6.93695	TRUE	0.459173	TRUE	3	11			1.51381	0.989913	81.8806			N	N	N	N	N
59	C11	FALSE	SIHA-IFN	UBC	UNKNOWN	SYBR	None	10.4872	9.38938	11.7134	16.249	16.2439	0.00409717		-8.10336	0.0574577	-3.39056	TRUE	0.459173	TRUE	3	10			1.51224	0.974927	81.8806			N	N	N	N	N
60	C12	FALSE	SIHA-SQ	UBC	UNKNOWN	SYBR	None	82.4902	72.1114	94.3629	15.69	15.7411	0.0424266		-11.079	0.0698723	-6.36615	TRUE	0.459173	TRUE	3	10			1.49985	0.976515	81.7482			N	N	N	N	N
61	C13	FALSE	A549-DMSO	UBC	UNKNOWN	SYBR	None	333.527	118.975	934.99	16.2	16.2145	0.0295368		-13.0945	0.53563	-8.38166	TRUE	0.459173	TRUE	3	10			1.50767	0.975039	81.7482			N	N	N	N	N
62	C14	FALSE	A549-Z	UBC	UNKNOWN	SYBR	None	194.409	150.481	251.162	15.955	15.959	0.0212737		-12.3158	0.133091	-7.60295	TRUE	0.459173	TRUE	3	10			1.51492	0.978816	81.8806			N	N	N	N	N
63	C15	FALSE	A549-F	UBC	UNKNOWN	SYBR	None	179.967	163.511	198.079	15.985	15.9306	0.0317671		-12.2044	0.0498271	-7.49159	TRUE	0.459173	TRUE	3	10			1.51037	0.985938	81.7482			N	N	N	N	N
64	C16	FALSE	A549-JQ1	UBC	UNKNOWN	SYBR	None	171.199	151.16	193.895	16.255	16.1877	0.0599917		-12.1323	0.0646869	-7.41953	TRUE	0.459173	TRUE	3	10			1.50802	0.982486	81.4835			N	N	N	N	N
65	C17	FALSE	A549-IFN	UBC	UNKNOWN	SYBR	None	8.91744	6.87584	11.5652	16.746	16.8295	0.123111		-7.86944	0.135099	-3.15663	TRUE	0.459173	TRUE	3	10			1.50344	0.986641	81.6159			N	N	N	N	N
66	C18	FALSE	A549-SQ	UBC	UNKNOWN	SYBR	None	206.666	169.038	252.67	16.798	16.8133	0.0350393		-12.404	0.104433	-7.69116	TRUE	0.459173	TRUE	3	10			1.48787	0.978316	81.6159			N	N	N	N	N
73	D1	FALSE	H1299-DMSO	PD-L1	UNKNOWN	SYBR	None	0.141791	0.000245961	81.7393	26.671	29.9853	3.30165		3.17606	3.30319	2.81816	TRUE	0.381533	TRUE	3	21			1.42683	0.98494	78.0415			N	N	Y	N	N
74	D2	FALSE	H1299-Z	PD-L1	UNKNOWN	SYBR	None	1	0.793578	1.26012	28.82	27.4178	0.101047		0.357899	0.120138	0	TRUE	0.381533	TRUE	3	20			1.41614	0.983036	77.9092			N	N	N	N	N
75	D3	FALSE	H1299-F	PD-L1	UNKNOWN	SYBR	None	1.12268	0.740632	1.7018	27.986	27.6333	0.0605146		0.190955	0.216145	-0.166944	TRUE	0.381533	TRUE	3	20			1.39178	0.955241	77.9092			N	N	N	N	N
76	D4	FALSE	H1299-JQ1	PD-L1	UNKNOWN	SYBR	None	1.46707	0.949728	2.26623	27.729	27.6406	0.0450547		-0.195041	0.225956	-0.55294	TRUE	0.381533	TRUE	3	21			1.42284	0.975491	77.9092			N	N	N	N	N
77	D5	FALSE	H1299-IFN	PD-L1	UNKNOWN	SYBR	None	1.57484	1.36817	1.81274	22.934	22.7347	0.0550206		-0.297308	0.0731015	-0.655207	TRUE	0.381533	TRUE	3	16			1.42768	0.981172	77.9092			N	N	N	N	N
78	D6	FALSE	H1299-SQ	PD-L1	UNKNOWN	SYBR	None	1.49819	1.32921	1.68864	26.39	26.4801	0.0424814		-0.225318	0.0621828	-0.583217	TRUE	0.381533	TRUE	3	20			1.43119	0.97713	78.1739			N	N	N	N	N
79	D7	FALSE	SIHA-DMSO	PD-L1	UNKNOWN	SYBR	None	1.58093	1.27234	1.96435	27.043	26.947	0.0672018		-0.302872	0.112836	-0.660771	TRUE	0.381533	TRUE	3	21			1.42023	0.982454	78.1739			N	N	N	N	N
80	D8	FALSE	SIHA-Z	PD-L1	UNKNOWN	SYBR	None	1.66988	1.37629	2.0261	26.88	26.7472	0.0712353		-0.381848	0.100473	-0.739747	TRUE	0.381533	TRUE	3	20			1.43135	0.98639	78.1739			N	N	N	N	N
81	D9	FALSE	SIHA-F	PD-L1	UNKNOWN	SYBR	None	1.74082	1.61154	1.88047	26.855	26.8394	0.0135524		-0.441868	0.040097	-0.799768	TRUE	0.381533	TRUE	3	20			1.42417	0.988829	78.1739			N	N	N	N	N
82	D10	FALSE	SIHA-JQ1	PD-L1	UNKNOWN	SYBR	None	1.50512	1.201	1.88626	28.804	28.7762	0.0610686		-0.231982	0.11729	-0.589881	TRUE	0.381533	TRUE	3	22			1.39583	0.989558	78.1739			N	N	N	N	N
83	D11	FALSE	SIHA-IFN	PD-L1	UNKNOWN	SYBR	None	1.60494	1.42583	1.80655	24.007	24.0226	0.0222723		-0.324622	0.0614871	-0.682521	TRUE	0.381533	TRUE	3	17			1.42276	0.986473	78.3063			N	N	N	N	N
84	D12	FALSE	SIHA-SQ	PD-L1	UNKNOWN	SYBR	None	1.43197	1.25698	1.63133	26.731	26.66	0.0387953		-0.160105	0.0677289	-0.518004	TRUE	0.381533	TRUE	3	20			1.42112	0.989173	78.1739			N	N	N	N	N
85	D13	FALSE	A549-DMSO	PD-L1	UNKNOWN	SYBR	None	2.4199	0.857134	6.83196	28.348	28.3919	0.0694543		-0.917046	0.539306	-1.27495	TRUE	0.381533	TRUE	3	22			1.43484	0.98421	78.1739			N	N	N	N	N
86	D14	FALSE	A549-Z	PD-L1	UNKNOWN	SYBR	None	1.25912	0.975748	1.62478	28.615	28.5903	0.0170669		0.025486	0.132484	-0.332413	TRUE	0.381533	TRUE	3	22			1.43609	0.986412	78.1739			N	N	N	N	N
87	D15	FALSE	A549-F	PD-L1	UNKNOWN	SYBR	None	1.52861	1.40147	1.66728	30.256	29.7987	0.0237146		-0.254321	0.0451218	-0.612221	TRUE	0.381533	TRUE	3	21			1.42118	0.989025	78.1739			N	N	N	N	N
88	D16	FALSE	A549-JQ1	PD-L1	UNKNOWN	SYBR	None	1.2314	1.01769	1.48998	29.522	29.3948	0.0960441		0.0576026	0.0990447	-0.300297	TRUE	0.381533	TRUE	3	22			1.43126	0.988765	78.1739			N	N	N	N	N
89	D17	FALSE	A549-IFN	PD-L1	UNKNOWN	SYBR	None	1.62092	1.10394	2.38	24.663	24.3401	0.191678		-0.338912	0.199589	-0.696812	TRUE	0.381533	TRUE	3	18			1.4352	0.98732	78.1739			N	N	N	N	N
90	D18	FALSE	A549-SQ	PD-L1	UNKNOWN	SYBR	None	1.42885	1.08668	1.87877	27.81	27.808	0.102735		-0.156959	0.142242	-0.514858	TRUE	0.381533	TRUE	3	22			1.43591	0.981064	78.1739			N	N	N	N	N
97	E1	FALSE	H1299-DMSO	PD-L1	UNKNOWN	SYBR	None	0.141791	0.000245961	81.7393	26.696	29.9853	3.30165		3.17606	3.30319	2.81816	TRUE	0.381533	TRUE	3	21			1.4324	0.985882	78.0415			N	N	Y	N	N
98	E2	FALSE	H1299-Z	PD-L1	UNKNOWN	SYBR	None	1	0.793578	1.26012	26.62	27.4178	0.101047		0.357899	0.120138	0	TRUE	0.381533	TRUE	3	20			1.42368	0.983141	78.0415			N	N	N	N	N
99	E3	FALSE	H1299-F	PD-L1	UNKNOWN	SYBR	None	1.12268	0.740632	1.7018	26.883	27.6333	0.0605146		0.190955	0.216145	-0.166944	TRUE	0.381533	TRUE	3	20			1.39888	0.959375	78.0415			N	N	N	N	N
100	E4	FALSE	H1299-JQ1	PD-L1	UNKNOWN	SYBR	None	1.46707	0.949728	2.26623	27.583	27.6406	0.0450547		-0.195041	0.225956	-0.55294	TRUE	0.381533	TRUE	3	21			1.42963	0.979	78.1739			N	N	N	N	N
101	E5	FALSE	H1299-IFN	PD-L1	UNKNOWN	SYBR	None	1.57484	1.36817	1.81274	22.394	22.7347	0.0550206		-0.297308	0.0731015	-0.655207	TRUE	0.381533	TRUE	3	16			1.43481	0.976585	78.0415			N	N	N	N	N
102	E6	FALSE	H1299-SQ	PD-L1	UNKNOWN	SYBR	None	1.49819	1.32921	1.68864	26.418	26.4801	0.0424814		-0.225318	0.0621828	-0.583217	TRUE	0.381533	TRUE	3	20			1.44253	0.97811	78.1739			N	N	N	N	N
103	E7	FALSE	SIHA-DMSO	PD-L1	UNKNOWN	SYBR	None	1.58093	1.27234	1.96435	26.98	26.947	0.0672018		-0.302872	0.112836	-0.660771	TRUE	0.381533	TRUE	3	21			1.44455	0.984601	78.1739			N	N	N	N	N
104	E8	FALSE	SIHA-Z	PD-L1	UNKNOWN	SYBR	None	1.66988	1.37629	2.0261	26.636	26.7472	0.0712353		-0.381848	0.100473	-0.739747	TRUE	0.381533	TRUE	3	20			1.44586	0.985064	78.1739			N	N	N	N	N
105	E9	FALSE	SIHA-F	PD-L1	UNKNOWN	SYBR	None	1.74082	1.61154	1.88047	26.812	26.8394	0.0135524		-0.441868	0.040097	-0.799768	TRUE	0.381533	TRUE	3	20			1.43292	0.986291	78.3063			N	N	N	N	N
106	E10	FALSE	SIHA-JQ1	PD-L1	UNKNOWN	SYBR	None	1.50512	1.201	1.88626	28.865	28.7762	0.0610686		-0.231982	0.11729	-0.589881	TRUE	0.381533	TRUE	3	23			1.43681	0.991986	78.1739			N	N	N	N	N
107	E11	FALSE	SIHA-IFN	PD-L1	UNKNOWN	SYBR	None	1.60494	1.42583	1.80655	23.994	24.0226	0.0222723		-0.324622	0.0614871	-0.682521	TRUE	0.381533	TRUE	3	18			1.44481	0.993501	78.3063			N	N	N	N	N
108	E12	FALSE	SIHA-SQ	PD-L1	UNKNOWN	SYBR	None	1.43197	1.25698	1.63133	26.598	26.66	0.0387953		-0.160105	0.0677289	-0.518004	TRUE	0.381533	TRUE	3	20			1.42834	0.982421	78.1739			N	N	N	N	N
109	E13	FALSE	A549-DMSO	PD-L1	UNKNOWN	SYBR	None	2.4199	0.857134	6.83196	28.528	28.3919	0.0694543		-0.917046	0.539306	-1.27495	TRUE	0.381533	TRUE	3	22			1.43383	0.985827	78.3063			N	N	N	N	N
110	E14	FALSE	A549-Z	PD-L1	UNKNOWN	SYBR	None	1.25912	0.975748	1.62478	28.599	28.5903	0.0170669		0.025486	0.132484	-0.332413	TRUE	0.381533	TRUE	3	22			1.44362	0.985418	78.1739			N	N	N	N	N
111	E15	FALSE	A549-F	PD-L1	UNKNOWN	SYBR	None	1.52861	1.40147	1.66728	29.842	29.7987	0.0237146		-0.254321	0.0451218	-0.612221	TRUE	0.381533	TRUE	3	21			1.43201	0.988993	78.3063			N	N	N	N	N
112	E16	FALSE	A549-JQ1	PD-L1	UNKNOWN	SYBR	None	1.2314	1.01769	1.48998	29.456	29.3948	0.0960441		0.0576026	0.0990447	-0.300297	TRUE	0.381533	TRUE	3	22			1.43424	0.989131	78.0415			N	N	N	N	N
113	E17	FALSE	A549-IFN	PD-L1	UNKNOWN	SYBR	None	1.62092	1.10394	2.38	24	24.3401	0.191678		-0.338912	0.199589	-0.696812	TRUE	0.381533	TRUE	3	18			1.44865	0.988524	78.5711			N	N	N	N	N
114	E18	FALSE	A549-SQ	PD-L1	UNKNOWN	SYBR	None	1.42885	1.08668	1.87877	27.645	27.808	0.102735		-0.156959	0.142242	-0.514858	TRUE	0.381533	TRUE	3	23			1.42682	0.98907	78.3063			N	N	N	N	N
121	F1	FALSE	H1299-DMSO	PD-L1	UNKNOWN	SYBR	None	0.141791	0.000245961	81.7393	36.589	29.9853	3.30165		3.17606	3.30319	2.81816	TRUE	0.381533	TRUE	3	23			1.13162	0.705874	78.4387			N	N	Y	N	Y
122	F2	FALSE	H1299-Z	PD-L1	UNKNOWN	SYBR	None	1	0.793578	1.26012	26.813	27.4178	0.101047		0.357899	0.120138	0	TRUE	0.381533	TRUE	3	20			1.43172	0.984141	78.0415			N	N	N	N	N
123	F3	FALSE	H1299-F	PD-L1	UNKNOWN	SYBR	None	1.12268	0.740632	1.7018	28.031	27.6333	0.0605146		0.190955	0.216145	-0.166944	TRUE	0.381533	TRUE	3	21			1.41616	0.958263	78.0415			N	N	N	N	N
124	F4	FALSE	H1299-JQ1	PD-L1	UNKNOWN	SYBR	None	1.46707	0.949728	2.26623	27.609	27.6406	0.0450547		-0.195041	0.225956	-0.55294	TRUE	0.381533	TRUE	3	21			1.44222	0.981456	77.9092			N	N	N	N	N
125	F5	FALSE	H1299-IFN	PD-L1	UNKNOWN	SYBR	None	1.57484	1.36817	1.81274	22.876	22.7347	0.0550206		-0.297308	0.0731015	-0.655207	TRUE	0.381533	TRUE	3	16			1.4406	0.982527	78.0415			N	N	N	N	N
126	F6	FALSE	H1299-SQ	PD-L1	UNKNOWN	SYBR	None	1.49819	1.32921	1.68864	26.64	26.4801	0.0424814		-0.225318	0.0621828	-0.583217	TRUE	0.381533	TRUE	3	20			1.44113	0.981806	78.1739			N	N	N	N	N
127	F7	FALSE	SIHA-DMSO	PD-L1	UNKNOWN	SYBR	None	1.58093	1.27234	1.96435	26.818	26.947	0.0672018		-0.302872	0.112836	-0.660771	TRUE	0.381533	TRUE	3	20			1.45087	0.981443	78.1739			N	N	N	N	N
128	F8	FALSE	SIHA-Z	PD-L1	UNKNOWN	SYBR	None	1.66988	1.37629	2.0261	26.727	26.7472	0.0712353		-0.381848	0.100473	-0.739747	TRUE	0.381533	TRUE	3	20			1.43733	0.989336	78.1739			N	N	N	N	N
129	F9	FALSE	SIHA-F	PD-L1	UNKNOWN	SYBR	None	1.74082	1.61154	1.88047	26.851	26.8394	0.0135524		-0.441868	0.040097	-0.799768	TRUE	0.381533	TRUE	3	20			1.43535	0.986614	78.3063			N	N	N	N	N
130	F10	FALSE	SIHA-JQ1	PD-L1	UNKNOWN	SYBR	None	1.50512	1.201	1.88626	28.659	28.7762	0.0610686		-0.231982	0.11729	-0.589881	TRUE	0.381533	TRUE	3	22			1.43946	0.989032	78.3063			N	N	N	N	N
131	F11	FALSE	SIHA-IFN	PD-L1	UNKNOWN	SYBR	None	1.60494	1.42583	1.80655	24.067	24.0226	0.0222723		-0.324622	0.0614871	-0.682521	TRUE	0.381533	TRUE	3	18			1.46044	0.988423	78.1739			N	N	N	N	N
132	F12	FALSE	SIHA-SQ	PD-L1	UNKNOWN	SYBR	None	1.43197	1.25698	1.63133	26.651	26.66	0.0387953		-0.160105	0.0677289	-0.518004	TRUE	0.381533	TRUE	3	20			1.43318	0.986878	78.1739			N	N	N	N	N
133	F13	FALSE	A549-DMSO	PD-L1	UNKNOWN	SYBR	None	2.4199	0.857134	6.83196	28.3	28.3919	0.0694543		-0.917046	0.539306	-1.27495	TRUE	0.381533	TRUE	3	22			1.44202	0.987115	78.3063			N	N	N	N	N
134	F14	FALSE	A549-Z	PD-L1	UNKNOWN	SYBR	None	1.25912	0.975748	1.62478	28.557	28.5903	0.0170669		0.025486	0.132484	-0.332413	TRUE	0.381533	TRUE	3	21			1.44818	0.986086	78.3063			N	N	N	N	N
135	F15	FALSE	A549-F	PD-L1	UNKNOWN	SYBR	None	1.52861	1.40147	1.66728	29.299	29.7987	0.0237146		-0.254321	0.0451218	-0.612221	TRUE	0.381533	TRUE	3	21			1.45185	0.988313	78.3063			N	N	N	N	N
136	F16	FALSE	A549-JQ1	PD-L1	UNKNOWN	SYBR	None	1.2314	1.01769	1.48998	29.206	28.3776	0.0960441		0.0576026	0.0990447	-0.300297	TRUE	0.381533	TRUE	3	21			1.44444	0.985379	78.1739			N	N	N	N	N
137	F17	FALSE	A549-IFN	PD-L1	UNKNOWN	SYBR	None	1.62092	1.10394	2.38	24.358	24.36	0.191678		-0.338912	0.199589	-0.696812	TRUE	0.381533	TRUE	3	18			1.44991	0.989625	78.3063			N	N	N	N	N
138	F18	FALSE	A549-SQ	PD-L1	UNKNOWN	SYBR	None	1.42885	1.08668	1.87877	27.968	27.808	0.102735		-0.156959	0.142242	-0.514858	TRUE	0.381533	TRUE	3	23			1.43683	0.982845	78.1739			N	N	N	N	N
145	G1	FALSE	H1299-DMSO	MYC	UNKNOWN	SYBR	None	1.6575	1.22214	2.24793	19.455	19.6745	0.122177		-7.13468	0.158329	-0.729006	TRUE	0.580652	TRUE	3	13			1.56109	0.979506	85.0578			N	N	N	N	N
146	G2	FALSE	H1299-Z	MYC	UNKNOWN	SYBR	None	1	0.87276	1.14579	19.932	19.9543	0.0278992		-6.40568	0.0707176	0	TRUE	0.580652	TRUE	3	13			1.53042	0.981906	85.0578			N	N	N	N	N
147	G3	FALSE	H1299-F	MYC	UNKNOWN	SYBR	None	0.754554	0.480274	1.18547	20.935	20.8099	0.109773		-5.99937	0.234748	0.406304	TRUE	0.580652	TRUE	3	14			1.52566	0.967837	84.9254			N	N	N	N	N
148	G4	FALSE	H1299-JQ1	MYC	UNKNOWN	SYBR	None	1.29896	0.835367	2.01983	20.978	21.0526	0.0599297		-6.78303	0.229386	-0.377359	TRUE	0.580652	TRUE	3	14			1.53258	0.985055	85.0578			N	N	N	N	N
149	G5	FALSE	H1299-IFN	MYC	UNKNOWN	SYBR	None	0.0641885	0.0552857	0.0745249	20.178	20.2777	0.0608497		-2.44413	0.0775839	3.96154	TRUE	0.580652	TRUE	3	13			1.54867	0.983272	85.1902			N	N	N	N	N
150	G6	FALSE	H1299-SQ	MYC	UNKNOWN	SYBR	None	2.0121	1.81212	2.23415	19.391	19.441	0.0299463		-7.41438	0.0543949	-1.0087	TRUE	0.580652	TRUE	3	13			1.55203	0.971669	85.1902			N	N	N	N	N
151	G7	FALSE	SIHA-DMSO	MYC	UNKNOWN	SYBR	None	2.38608	1.8744	3.03743	19.632	19.5896	0.0866797		-7.66032	0.125416	-1.25464	TRUE	0.580652	TRUE	3	13			1.54164	0.983361	85.3226			N	N	N	N	N
152	G8	FALSE	SIHA-Z	MYC	UNKNOWN	SYBR	None	4.1332	3.44379	4.96062	18.55	18.6761	0.0630106		-8.45294	0.0948195	-2.04726	TRUE	0.580652	TRUE	3	12			1.55324	0.982998	85.455			N	N	N	N	N
153	G9	FALSE	SIHA-F	MYC	UNKNOWN	SYBR	None	2.74759	2.51331	3.00372	19.426	19.4174	0.0268454		-7.86384	0.0463118	-1.45817	TRUE	0.580652	TRUE	3	13			1.54688	0.977415	85.3226			N	N	N	N	N
154	G10	FALSE	SIHA-JQ1	MYC	UNKNOWN	SYBR	None	3.22083	2.60856	3.9768	20.939	20.9151	0.0444421		-8.09311	0.109556	-1.68743	TRUE	0.580652	TRUE	3	14			1.54054	0.988271	85.455			N	N	N	N	N
155	G11	FALSE	SIHA-IFN	MYC	UNKNOWN	SYBR	None	0.245547	0.216891	0.27799	19.911	19.9675	0.0295519		-4.37975	0.064482	2.02593	TRUE	0.580652	TRUE	3	13			1.54304	0.982083	85.5873			N	N	N	N	N
156	G12	FALSE	SIHA-SQ	MYC	UNKNOWN	SYBR	None	2.75311	2.38836	3.17355	18.859	18.9533	0.048699		-7.86674	0.0738493	-1.46106	TRUE	0.580652	TRUE	3	12			1.5354	0.985709	85.455			N	N	N	N	N
157	G13	FALSE	A549-DMSO	MYC	UNKNOWN	SYBR	None	13.2732	4.73959	37.1716	19.174	19.1728	0.0175549		-10.1361	0.535103	-3.73045	TRUE	0.580652	TRUE	3	13			1.54657	0.976092	85.455			N	N	N	N	N
158	G14	FALSE	A549-Z	MYC	UNKNOWN	SYBR	None	6.33716	4.89489	8.20439	19.243	19.2052	0.0272988		-9.06951	0.134186	-2.66384	TRUE	0.580652	TRUE	3	13			1.54547	0.979315	85.455			N	N	N	N	N
159	G15	FALSE	A549-F	MYC	UNKNOWN	SYBR	None	7.32102	6.78326	7.90141	18.865	18.8573	0.009897		-9.27772	0.0396427	-2.87204	TRUE	0.580652	TRUE	3	12			1.54091	0.983131	85.455			N	N	N	N	N
160	G16	FALSE	A549-JQ1	MYC	UNKNOWN	SYBR	None	8.07995	7.59367	8.59737	18.935	18.9	0.0213278		-9.42002	0.0322531	-3.01435	TRUE	0.580652	TRUE	3	12			1.52938	0.991228	85.455			N	N	N	N	N
161	G17	FALSE	A549-IFN	MYC	UNKNOWN	SYBR	None	0.165108	0.13996	0.194776	20.762	20.8917	0.0654037		-3.80716	0.0858663	2.59851	TRUE	0.580652	TRUE	3	14			1.54787	0.991021	85.455			N	N	N	N	N
162	G18	FALSE	A549-SQ	MYC	UNKNOWN	SYBR	None	5.21868	4.25568	6.3996	20.377	20.4279	0.0394593		-8.78936	0.105997	-2.38369	TRUE	0.580652	TRUE	3	14			1.54288	0.984853	85.3226			N	N	N	N	N
169	H1	FALSE	H1299-DMSO	MYC	UNKNOWN	SYBR	None	1.6575	1.22214	2.24793	19.692	19.6745	0.122177		-7.13468	0.158329	-0.729006	TRUE	0.580652	TRUE	3	13			1.54838	0.981396	85.0578			N	N	N	N	N
170	H2	FALSE	H1299-Z	MYC	UNKNOWN	SYBR	None	1	0.87276	1.14579	20.01	19.9543	0.0278992		-6.40568	0.0707176	0	TRUE	0.580652	TRUE	3	13			1.52726	0.980985	84.9254			N	N	N	N	N
171	H3	FALSE	H1299-F	MYC	UNKNOWN	SYBR	None	0.754554	0.480274	1.18547	20.591	20.8099	0.109773		-5.99937	0.234748	0.406304	TRUE	0.580652	TRUE	3	14			1.5377	0.968136	85.0578			N	N	N	N	N
172	H4	FALSE	H1299-JQ1	MYC	UNKNOWN	SYBR	None	1.29896	0.835367	2.01983	21.171	21.0526	0.0599297		-6.78303	0.229386	-0.377359	TRUE	0.580652	TRUE	3	14			1.5441	0.983384	85.0578			N	N	N	N	N
173	H5	FALSE	H1299-IFN	MYC	UNKNOWN	SYBR	None	0.0641885	0.0552857	0.0745249	20.388	20.2777	0.0608497		-2.44413	0.0775839	3.96154	TRUE	0.580652	TRUE	3	14			1.53613	0.979091	85.1902	75.9234		Y	N	N	N	N
174	H6	FALSE	H1299-SQ	MYC	UNKNOWN	SYBR	None	2.0121	1.81212	2.23415	19.495	19.441	0.0299463		-7.41438	0.0543949	-1.0087	TRUE	0.580652	TRUE	3	13			1.5433	0.972314	85.1902			N	N	N	N	N
175	H7	FALSE	SIHA-DMSO	MYC	UNKNOWN	SYBR	None	2.38608	1.8744	3.03743	19.714	19.5896	0.0866797		-7.66032	0.125416	-1.25464	TRUE	0.580652	TRUE	3	13			1.53605	0.975882	85.1902			N	N	N	N	N
176	H8	FALSE	SIHA-Z	MYC	UNKNOWN	SYBR	None	4.1332	3.44379	4.96062	18.738	18.6761	0.0630106		-8.45294	0.0948195	-2.04726	TRUE	0.580652	TRUE	3	12			1.54181	0.987031	85.3226			N	N	N	N	N
177	H9	FALSE	SIHA-F	MYC	UNKNOWN	SYBR	None	2.74759	2.51331	3.00372	19.459	19.4174	0.0268454		-7.86384	0.0463118	-1.45817	TRUE	0.580652	TRUE	3	13			1.54147	0.97892	85.3226			N	N	N	N	N
178	H10	FALSE	SIHA-JQ1	MYC	UNKNOWN	SYBR	None	3.22083	2.60856	3.9768	20.977	20.9151	0.0444421		-8.09311	0.109556	-1.68743	TRUE	0.580652	TRUE	3	14			1.53051	0.98872	85.3226			N	N	N	N	N
179	H11	FALSE	SIHA-IFN	MYC	UNKNOWN	SYBR	None	0.245547	0.216891	0.27799	20.012	19.9675	0.0295519		-4.37975	0.064482	2.02593	TRUE	0.580652	TRUE	3	13			1.53571	0.982336	85.455			N	N	N	N	N
180	H12	FALSE	SIHA-SQ	MYC	UNKNOWN	SYBR	None	2.75311	2.38836	3.17355	18.979	18.9533	0.048699		-7.86674	0.0738493	-1.46106	TRUE	0.580652	TRUE	3	12			1.52865	0.981679	85.3226			N	N	N	N	N
181	H13	FALSE	A549-DMSO	MYC	UNKNOWN	SYBR	None	13.2732	4.73959	37.1716	19.142	19.1728	0.0175549		-10.1361	0.535103	-3.73045	TRUE	0.580652	TRUE	3	12			1.54471	0.982163	85.455			N	N	N	N	N
182	H14	FALSE	A549-Z	MYC	UNKNOWN	SYBR	None	6.33716	4.89489	8.20439	19.221	19.2052	0.0272988		-9.06951	0.134186	-2.66384	TRUE	0.580652	TRUE	3	13			1.54676	0.982881	85.455			N	N	N	N	N
183	H15	FALSE	A549-F	MYC	UNKNOWN	SYBR	None	7.32102	6.78326	7.90141	18.838	18.8573	0.009897		-9.27772	0.0396427	-2.87204	TRUE	0.580652	TRUE	3	12			1.53654	0.982315	85.455			N	N	N	N	N
184	H16	FALSE	A549-JQ1	MYC	UNKNOWN	SYBR	None	8.07995	7.59367	8.59737	18.904	18.9	0.0213278		-9.42002	0.0322531	-3.01435	TRUE	0.580652	TRUE	3	12			1.53577	0.984668	85.3226			N	N	N	N	N
185	H17	FALSE	A549-IFN	MYC	UNKNOWN	SYBR	None	0.165108	0.13996	0.194776	20.944	20.8917	0.0654037		-3.80716	0.0858663	2.59851	TRUE	0.580652	TRUE	3	14			1.53834	0.994124	85.455			N	N	N	N	N
186	H18	FALSE	A549-SQ	MYC	UNKNOWN	SYBR	None	5.21868	4.25568	6.3996	20.401	20.4279	0.0394593		-8.78936	0.105997	-2.38369	TRUE	0.580652	TRUE	3	14			1.54214	0.983793	85.3226			N	N	N	N	N
193	I1	FALSE	H1299-DMSO	MYC	UNKNOWN	SYBR	None	1.6575	1.22214	2.24793	19.877	19.6745	0.122177		-7.13468	0.158329	-0.729006	TRUE	0.580652	TRUE	3	13			1.54114	0.984852	84.9254			N	N	N	N	N
194	I2	FALSE	H1299-Z	MYC	UNKNOWN	SYBR	None	1	0.87276	1.14579	19.921	19.9543	0.0278992		-6.40568	0.0707176	0	TRUE	0.580652	TRUE	3	13			1.53038	0.984589	84.9254			N	N	N	N	N
195	I3	FALSE	H1299-F	MYC	UNKNOWN	SYBR	None	0.754554	0.480274	1.18547	20.903	20.8099	0.109773		-5.99937	0.234748	0.406304	TRUE	0.580652	TRUE	3	14			1.52592	0.972068	84.9254			N	N	N	N	N
196	I4	FALSE	H1299-JQ1	MYC	UNKNOWN	SYBR	None	1.29896	0.835367	2.01983	21.009	21.0526	0.0599297		-6.78303	0.229386	-0.377359	TRUE	0.580652	TRUE	3	14			1.52753	0.979079	85.0578			N	N	N	N	N
197	I5	FALSE	H1299-IFN	MYC	UNKNOWN	SYBR	None	0.0641885	0.0552857	0.0745249	20.266	20.2777	0.0608497		-2.44413	0.0775839	3.96154	TRUE	0.580652	TRUE	3	14			1.55218	0.974505	85.0578			N	N	N	N	N
198	I6	FALSE	H1299-SQ	MYC	UNKNOWN	SYBR	None	2.0121	1.81212	2.23415	19.437	19.441	0.0299463		-7.41438	0.0543949	-1.0087	TRUE	0.580652	TRUE	3	13			1.54823	0.973847	85.1902			N	N	N	N	N
199	I7	FALSE	SIHA-DMSO	MYC	UNKNOWN	SYBR	None	2.38608	1.8744	3.03743	19.423	19.5896	0.0866797		-7.66032	0.125416	-1.25464	TRUE	0.580652	TRUE	3	13			1.54714	0.975661	85.3226			N	N	N	N	N
200	I8	FALSE	SIHA-Z	MYC	UNKNOWN	SYBR	None	4.1332	3.44379	4.96062	18.741	18.6761	0.0630106		-8.45294	0.0948195	-2.04726	TRUE	0.580652	TRUE	3	12			1.53665	0.983702	85.3226			N	N	N	N	N
201	I9	FALSE	SIHA-F	MYC	UNKNOWN	SYBR	None	2.74759	2.51331	3.00372	19.367	19.4174	0.0268454		-7.86384	0.0463118	-1.45817	TRUE	0.580652	TRUE	3	13			1.54767	0.978676	85.455			N	N	N	N	N
202	I10	FALSE	SIHA-JQ1	MYC	UNKNOWN	SYBR	None	3.22083	2.60856	3.9768	20.829	20.9151	0.0444421		-8.09311	0.109556	-1.68743	TRUE	0.580652	TRUE	3	14			1.53901	0.987333	85.3226			N	N	N	N	N
203	I11	FALSE	SIHA-IFN	MYC	UNKNOWN	SYBR	None	0.245547	0.216891	0.27799	19.979	19.9675	0.0295519		-4.37975	0.064482	2.02593	TRUE	0.580652	TRUE	3	13			1.53871	0.983651	85.5873			N	N	N	N	N
204	I12	FALSE	SIHA-SQ	MYC	UNKNOWN	SYBR	None	2.75311	2.38836	3.17355	19.022	18.9533	0.048699		-7.86674	0.0738493	-1.46106	TRUE	0.580652	TRUE	3	12			1.52221	0.973609	85.3226			N	N	N	N	N
205	I13	FALSE	A549-DMSO	MYC	UNKNOWN	SYBR	None	13.2732	4.73959	37.1716	19.203	19.1728	0.0175549		-10.1361	0.535103	-3.73045	TRUE	0.580652	TRUE	3	13			1.54639	0.978843	85.455			N	N	N	N	N
206	I14	FALSE	A549-Z	MYC	UNKNOWN	SYBR	None	6.33716	4.89489	8.20439	19.152	19.2052	0.0272988		-9.06951	0.134186	-2.66384	TRUE	0.580652	TRUE	3	12			1.53215	0.978542	85.455			N	N	N	N	N
207	I15	FALSE	A549-F	MYC	UNKNOWN	SYBR	None	7.32102	6.78326	7.90141	18.869	18.8573	0.009897		-9.27772	0.0396427	-2.87204	TRUE	0.580652	TRUE	3	12			1.53652	0.980904	85.455			N	N	N	N	N
208	I16	FALSE	A549-JQ1	MYC	UNKNOWN	SYBR	None	8.07995	7.59367	8.59737	18.861	18.9	0.0213278		-9.42002	0.0322531	-3.01435	TRUE	0.580652	TRUE	3	12			1.53894	0.985373	85.455			N	N	N	N	N
209	I17	FALSE	A549-IFN	MYC	UNKNOWN	SYBR	None	0.165108	0.13996	0.194776	20.969	20.8917	0.0654037		-3.80716	0.0858663	2.59851	TRUE	0.580652	TRUE	3	14			1.54381	0.990897	85.3226			N	N	N	N	N
210	I18	FALSE	A549-SQ	MYC	UNKNOWN	SYBR	None	5.21868	4.25568	6.3996	20.506	20.4279	0.0394593		-8.78936	0.105997	-2.38369	TRUE	0.580652	TRUE	3	14			1.53887	0.985099	85.3226			N	N	N	N	N
217	J1	FALSE	H1299-DMSO	NF-KB	UNKNOWN	SYBR	None	1.40271	0.821402	2.39541	22.02	21.5089	0.259199		-5.30032	0.278074	-0.488216	TRUE	0.57611	TRUE	3	15			1.48021	0.979402	82.8073			N	N	N	N	N
218	J2	FALSE	H1299-Z	NF-KB	UNKNOWN	SYBR	None	1	0.881151	1.13488	21.552	21.5478	0.00999477		-4.8121	0.0657458	0	TRUE	0.57611	TRUE	3	15			1.52509	0.984728	82.8073			N	N	N	N	N
219	J3	FALSE	H1299-F	NF-KB	UNKNOWN	SYBR	None	1.30919	0.869611	1.97097	21.664	21.6085	0.0462155		-5.20078	0.212585	-0.388674	TRUE	0.57611	TRUE	3	15			1.52075	0.968043	82.8073			N	N	N	N	N
220	J4	FALSE	H1299-JQ1	NF-KB	UNKNOWN	SYBR	None	2.49195	1.62107	3.83071	21.678	21.7063	0.0298932		-6.12938	0.223427	-1.31728	TRUE	0.57611	TRUE	3	14			1.52253	0.983566	82.9397			N	N	N	N	N
221	J5	FALSE	H1299-IFN	NF-KB	UNKNOWN	SYBR	None	0.101059	0.0830975	0.122902	21.223	21.2165	0.0895705		-1.50537	0.101683	3.30673	TRUE	0.57611	TRUE	3	14			1.5308	0.985915	83.2045			N	N	N	N	N
222	J6	FALSE	H1299-SQ	NF-KB	UNKNOWN	SYBR	None	1.49207	1.36111	1.63563	21.445	21.466	0.0147159		-5.38942	0.0477345	-0.577315	TRUE	0.57611	TRUE	3	15			1.5305	0.981139	83.2045			N	N	N	N	N
223	J7	FALSE	SIHA-DMSO	NF-KB	UNKNOWN	SYBR	None	1.87	1.56716	2.23135	21.51	21.5347	0.0145519		-5.71514	0.0918018	-0.903037	TRUE	0.57611	TRUE	3	15			1.52754	0.980137	83.2045			N	N	N	N	N
224	J8	FALSE	SIHA-Z	NF-KB	UNKNOWN	SYBR	None	2.13894	1.68436	2.7162	21.157	21.2201	0.101946		-5.909	0.12415	-1.09689	TRUE	0.57611	TRUE	3	15			1.51831	0.973932	83.4692			N	N	N	N	N
225	J9	FALSE	SIHA-F	NF-KB	UNKNOWN	SYBR	None	1.69861	1.44704	1.99393	21.629	21.7048	0.0742531		-5.57646	0.0832924	-0.764358	TRUE	0.57611	TRUE	3	15			1.51823	0.982495	83.3368			N	N	N	N	N
226	J10	FALSE	SIHA-JQ1	NF-KB	UNKNOWN	SYBR	None	1.63309	1.33324	2.00038	23.48	23.4885	0.0329288		-5.51971	0.105412	-0.707606	TRUE	0.57611	TRUE	3	17			1.53223	0.978526	83.3368			N	N	N	N	N
227	J11	FALSE	SIHA-IFN	NF-KB	UNKNOWN	SYBR	None	0.209832	0.18734	0.235026	21.776	21.7878	0.0136634		-2.55941	0.0589177	2.25269	TRUE	0.57611	TRUE	3	15			1.51571	0.990448	83.4692			N	N	N	N	N
228	J12	FALSE	SIHA-SQ	NF-KB	UNKNOWN	SYBR	None	1.7422	1.55587	1.95085	21.171	21.2071	0.0193041		-5.61301	0.0587773	-0.80091	TRUE	0.57611	TRUE	3	14			1.50356	0.979841	83.4692			N	N	N	N	N
229	J13	FALSE	A549-DMSO	NF-KB	UNKNOWN	SYBR	None	7.07629	2.52597	19.8236	21.639	21.6739	0.0221284		-7.6351	0.535273	-2.82299	TRUE	0.57611	TRUE	3	14			1.51334	0.990762	83.4692			N	N	N	N	N
230	J14	FALSE	A549-Z	NF-KB	UNKNOWN	SYBR	None	3.45118	2.66411	4.47077	21.702	21.6755	0.0288112		-6.59919	0.134502	-1.78709	TRUE	0.57611	TRUE	3	15			1.51718	0.989619	83.3368			N	N	N	N	N
231	J15	FALSE	A549-F	NF-KB	UNKNOWN	SYBR	None	3.54326	3.19309	3.93183	21.542	21.4978	0.0380795		-6.63718	0.0540707	-1.82508	TRUE	0.57611	TRUE	3	14			1.51775	0.985522	83.4692			N	N	N	N	N
232	J16	FALSE	A549-JQ1	NF-KB	UNKNOWN	SYBR	None	3.0451	2.89098	3.20744	21.904	21.9014	0.0119563		-6.41859	0.0269878	-1.60649	TRUE	0.57611	TRUE	3	15			1.5119	0.991	83.3368			N	N	N	N	N
233	J17	FALSE	A549-IFN	NF-KB	UNKNOWN	SYBR	None	0.183987	0.164837	0.205361	22.355	22.3291	0.0128857		-2.36978	0.0571089	2.44232	TRUE	0.57611	TRUE	3	15			1.52124	0.990055	83.3368			N	N	N	N	N
234	J18	FALSE	A549-SQ	NF-KB	UNKNOWN	SYBR	None	3.10179	1.79904	5.34792	23.027	22.772	0.265404		-6.44521	0.28305	-1.6331	TRUE	0.57611	TRUE	3	16			1.50697	0.983688	83.2045			N	N	N	N	N
241	K1	FALSE	H1299-DMSO	NF-KB	UNKNOWN	SYBR	None	1.40271	0.821402	2.39541	21.178	21.5089	0.259199		-5.30032	0.278074	-0.488216	TRUE	0.57611	TRUE	3	14			1.54406	0.986849	83.2045			N	N	N	N	N
242	K2	FALSE	H1299-Z	NF-KB	UNKNOWN	SYBR	None	1	0.881151	1.13488	21.529	21.5478	0.00999477		-4.8121	0.0657458	0	TRUE	0.57611	TRUE	3	15			1.52804	0.983786	82.9397			N	N	N	N	N
243	K3	FALSE	H1299-F	NF-KB	UNKNOWN	SYBR	None	1.30919	0.869611	1.97097	21.517	21.6085	0.0462155		-5.20078	0.212585	-0.388674	TRUE	0.57611	TRUE	3	15			1.51367	0.981567	83.0721			N	N	N	N	N
244	K4	FALSE	H1299-JQ1	NF-KB	UNKNOWN	SYBR	None	2.49195	1.62107	3.83071	21.766	21.7063	0.0298932		-6.12938	0.223427	-1.31728	TRUE	0.57611	TRUE	3	15			1.51274	0.987789	83.0721			N	N	N	N	N
245	K5	FALSE	H1299-IFN	NF-KB	UNKNOWN	SYBR	None	0.101059	0.0830975	0.122902	21.058	21.2165	0.0895705		-1.50537	0.101683	3.30673	TRUE	0.57611	TRUE	3	14			1.53114	0.983359	83.2045			N	N	N	Y	N
246	K6	FALSE	H1299-SQ	NF-KB	UNKNOWN	SYBR	None	1.49207	1.36111	1.63563	21.459	21.466	0.0147159		-5.38942	0.0477345	-0.577315	TRUE	0.57611	TRUE	3	15			1.52749	0.981557	83.0721			N	N	N	N	N
247	K7	FALSE	SIHA-DMSO	NF-KB	UNKNOWN	SYBR	None	1.87	1.56716	2.23135	21.56	21.5347	0.0145519		-5.71514	0.0918018	-0.903037	TRUE	0.57611	TRUE	3	15			1.52854	0.987023	83.0721			N	N	N	N	N
248	K8	FALSE	SIHA-Z	NF-KB	UNKNOWN	SYBR	None	2.13894	1.68436	2.7162	21.084	21.2201	0.101946		-5.909	0.12415	-1.09689	TRUE	0.57611	TRUE	3	14			1.5143	0.984712	83.3368			N	N	N	N	N
249	K9	FALSE	SIHA-F	NF-KB	UNKNOWN	SYBR	None	1.69861	1.44704	1.99393	21.853	21.7048	0.0742531		-5.57646	0.0832924	-0.764358	TRUE	0.57611	TRUE	3	15			1.50814	0.988007	82.8073			N	N	N	N	N
250	K10	FALSE	SIHA-JQ1	NF-KB	UNKNOWN	SYBR	None	1.63309	1.33324	2.00038	23.549	23.4885	0.0329288		-5.51971	0.105412	-0.707606	TRUE	0.57611	TRUE	3	17			1.52327	0.9918	83.2045			N	N	N	N	N
251	K11	FALSE	SIHA-IFN	NF-KB	UNKNOWN	SYBR	None	0.209832	0.18734	0.235026	21.815	21.7878	0.0136634		-2.55941	0.0589177	2.25269	TRUE	0.57611	TRUE	3	15			1.52069	0.989922	83.3368			N	N	N	N	N
252	K12	FALSE	SIHA-SQ	NF-KB	UNKNOWN	SYBR	None	1.7422	1.55587	1.95085	21.214	21.2071	0.0193041		-5.61301	0.0587773	-0.80091	TRUE	0.57611	TRUE	3	14			1.51611	0.985079	83.4692			N	N	N	N	N
253	K13	FALSE	A549-DMSO	NF-KB	UNKNOWN	SYBR	None	7.07629	2.52597	19.8236	21.715	21.6739	0.0221284		-7.6351	0.535273	-2.82299	TRUE	0.57611	TRUE	3	15			1.51172	0.986735	83.3368			N	N	N	N	N
254	K14	FALSE	A549-Z	NF-KB	UNKNOWN	SYBR	None	3.45118	2.66411	4.47077	21.618	21.6755	0.0288112		-6.59919	0.134502	-1.78709	TRUE	0.57611	TRUE	3	14			1.51233	0.990745	83.4692			N	N	N	N	N
255	K15	FALSE	A549-F	NF-KB	UNKNOWN	SYBR	None	3.54326	3.19309	3.93183	21.422	21.4978	0.0380795		-6.63718	0.0540707	-1.82508	TRUE	0.57611	TRUE	3	15			1.51933	0.985786	83.4692			N	N	N	N	N
256	K16	FALSE	A549-JQ1	NF-KB	UNKNOWN	SYBR	None	3.0451	2.89098	3.20744	21.88	21.9014	0.0119563		-6.41859	0.0269878	-1.60649	TRUE	0.57611	TRUE	3	15			1.51234	0.991889	83.3368			N	N	N	N	N
257	K17	FALSE	A549-IFN	NF-KB	UNKNOWN	SYBR	None	0.183987	0.164837	0.205361	22.317	22.3291	0.0128857		-2.36978	0.0571089	2.44232	TRUE	0.57611	TRUE	3	15			1.52704	0.99044	83.3368			N	N	N	N	N
258	K18	FALSE	A549-SQ	NF-KB	UNKNOWN	SYBR	None	3.10179	1.79904	5.34792	23.048	22.772	0.265404		-6.44521	0.28305	-1.6331	TRUE	0.57611	TRUE	3	16			1.50791	0.98416	83.2045			N	N	N	N	N
265	L1	FALSE	H1299-DMSO	NF-KB	UNKNOWN	SYBR	None	1.40271	0.821402	2.39541	21.328	21.5089	0.259199		-5.30032	0.278074	-0.488216	TRUE	0.57611	TRUE	3	15			1.55213	0.982318	82.8073			N	N	N	N	N
266	L2	FALSE	H1299-Z	NF-KB	UNKNOWN	SYBR	None	1	0.881151	1.13488	21.563	21.5478	0.00999477		-4.8121	0.0657458	0	TRUE	0.57611	TRUE	3	15			1.51609	0.98219	82.6749			N	N	N	N	N
267	L3	FALSE	H1299-F	NF-KB	UNKNOWN	SYBR	None	1.30919	0.869611	1.97097	21.645	21.6085	0.0462155		-5.20078	0.212585	-0.388674	TRUE	0.57611	TRUE	3	15			1.51666	0.968799	82.8073			N	N	N	N	N
268	L4	FALSE	H1299-JQ1	NF-KB	UNKNOWN	SYBR	None	2.49195	1.62107	3.83071	21.674	21.7063	0.0298932		-6.12938	0.223427	-1.31728	TRUE	0.57611	TRUE	3	15			1.51895	0.981816	82.9397			N	N	N	N	N
269	L5	FALSE	H1299-IFN	NF-KB	UNKNOWN	SYBR	None	0.101059	0.0830975	0.122902	21.368	21.2165	0.0895705		-1.50537	0.101683	3.30673	TRUE	0.57611	TRUE	3	15			1.52628	0.985004	83.0721			N	N	N	N	N
270	L6	FALSE	H1299-SQ	NF-KB	UNKNOWN	SYBR	None	1.49207	1.36111	1.63563	21.494	21.466	0.0147159		-5.38942	0.0477345	-0.577315	TRUE	0.57611	TRUE	3	15			1.52173	0.975711	83.2045			N	N	N	N	N
271	L7	FALSE	SIHA-DMSO	NF-KB	UNKNOWN	SYBR	None	1.87	1.56716	2.23135	21.534	21.5347	0.0145519		-5.71514	0.0918018	-0.903037	TRUE	0.57611	TRUE	3	14			1.5218	0.985383	83.2045			N	N	N	N	N
272	L8	FALSE	SIHA-Z	NF-KB	UNKNOWN	SYBR	None	2.13894	1.68436	2.7162	21.42	21.2201	0.101946		-5.909	0.12415	-1.09689	TRUE	0.57611	TRUE	3	15			1.51795	0.98206	83.2045			N	N	N	N	N
273	L9	FALSE	SIHA-F	NF-KB	UNKNOWN	SYBR	None	1.69861	1.44704	1.99393	21.632	21.7048	0.0742531		-5.57646	0.0832924	-0.764358	TRUE	0.57611	TRUE	3	15			1.51741	0.9719	83.0721			N	N	N	N	N
274	L10	FALSE	SIHA-JQ1	NF-KB	UNKNOWN	SYBR	None	1.63309	1.33324	2.00038	23.436	23.4885	0.0329288		-5.51971	0.105412	-0.707606	TRUE	0.57611	TRUE	3	17			1.52676	0.990695	83.3368			N	N	N	N	N
275	L11	FALSE	SIHA-IFN	NF-KB	UNKNOWN	SYBR	None	0.209832	0.18734	0.235026	21.772	21.7878	0.0136634		-2.55941	0.0589177	2.25269	TRUE	0.57611	TRUE	3	14			1.51821	0.991398	83.3368			N	N	N	N	N
276	L12	FALSE	SIHA-SQ	NF-KB	UNKNOWN	SYBR	None	1.7422	1.55587	1.95085	21.236	21.2071	0.0193041		-5.61301	0.0587773	-0.80091	TRUE	0.57611	TRUE	3	15			1.50881	0.982196	83.3368			N	N	N	N	N
277	L13	FALSE	A549-DMSO	NF-KB	UNKNOWN	SYBR	None	7.07629	2.52597	19.8236	21.668	21.6739	0.0221284		-7.6351	0.535273	-2.82299	TRUE	0.57611	TRUE	3	14			1.51268	0.991838	83.4692			N	N	N	N	N
278	L14	FALSE	A549-Z	NF-KB	UNKNOWN	SYBR	None	3.45118	2.66411	4.47077	21.707	21.6755	0.0288112		-6.59919	0.134502	-1.78709	TRUE	0.57611	TRUE	3	15			1.51441	0.990435	83.3368			N	N	N	N	N
279	L15	FALSE	A549-F	NF-KB	UNKNOWN	SYBR	None	3.54326	3.19309	3.93183	21.53	21.4978	0.0380795		-6.63718	0.0540707	-1.82508	TRUE	0.57611	TRUE	3	15			1.51457	0.986462	83.3368			N	N	N	N	N
280	L16	FALSE	A549-JQ1	NF-KB	UNKNOWN	SYBR	None	3.0451	2.89098	3.20744	21.921	21.9014	0.0119563		-6.41859	0.0269878	-1.60649	TRUE	0.57611	TRUE	3	15			1.51134	0.991849	83.2045			N	N	N	N	N
281	L17	FALSE	A549-IFN	NF-KB	UNKNOWN	SYBR	None	0.183987	0.164837	0.205361	22.316	22.3291	0.0128857		-2.36978	0.0571089	2.44232	TRUE	0.57611	TRUE	3	15			1.52467	0.989293	83.2045			N	N	N	N	N
282	L18	FALSE	A549-SQ	NF-KB	UNKNOWN	SYBR	None	3.10179	1.79904	5.34792	22.241	22.772	0.265404		-6.44521	0.28305	-1.6331	TRUE	0.57611	TRUE	3	14			1.51823	0.98717	83.4692			N	N	N	N	Y
289	M1	FALSE	H1299-DMSO	CD47	UNKNOWN	SYBR	None				26.62	26.8092	0.100702					TRUE	0.551573	TRUE	3	20			1.55817	0.984199	77.512			N	N	N	N	N
290	M2	FALSE	H1299-Z	CD47	UNKNOWN	SYBR	None				26.264	26.3599	0.0649816					TRUE	0.551573	TRUE	3	20			1.57388	0.978483	77.512			N	N	N	N	N
291	M3	FALSE	H1299-F	CD47	UNKNOWN	SYBR	None				27.194	26.8093	0.207501					TRUE	0.551573	TRUE	3	20			1.50367	0.966243	77.3796			N	N	N	N	N
292	M4	FALSE	H1299-JQ1	CD47	UNKNOWN	SYBR	None				28.186	27.8356	0.221418					TRUE	0.551573	TRUE	3	21			1.49201	0.976477	77.512			N	N	N	N	N
293	M5	FALSE	H1299-IFN	CD47	UNKNOWN	SYBR	None				22.666	22.7219	0.0481307					TRUE	0.551573	TRUE	3	16			1.51634	0.982796	77.512			N	N	N	N	N
294	M6	FALSE	H1299-SQ	CD47	UNKNOWN	SYBR	None				26.946	26.8554	0.0454095					TRUE	0.551573	TRUE	3	20			1.50608	0.984498	77.6444			N	N	N	N	N
295	M7	FALSE	SIHA-DMSO	CD47	UNKNOWN	SYBR	None				27.106	27.2499	0.0906411					TRUE	0.551573	TRUE	3	20			1.50087	0.984993	77.7768			N	N	N	N	N
296	M8	FALSE	SIHA-Z	CD47	UNKNOWN	SYBR	None				27.055	27.1291	0.0708548					TRUE	0.551573	TRUE	3	20			1.50268	0.980664	77.6444			N	N	N	N	N
297	M9	FALSE	SIHA-F	CD47	UNKNOWN	SYBR	None				27.311	27.2813	0.0377373					TRUE	0.551573	TRUE	3	20			1.52442	0.987091	77.6444			N	N	N	N	N
298	M10	FALSE	SIHA-JQ1	CD47	UNKNOWN	SYBR	None				28.878	29.0082	0.100137					TRUE	0.551573	TRUE	3	22			1.51324	0.992862	77.7768			N	N	N	N	N
299	M11	FALSE	SIHA-IFN	CD47	UNKNOWN	SYBR	None				24.379	24.3472	0.0573115					TRUE	0.551573	TRUE	3	17			1.52007	0.991306	77.7768			N	N	N	N	N
300	M12	FALSE	SIHA-SQ	CD47	UNKNOWN	SYBR	None				26.767	26.8201	0.0555169					TRUE	0.551573	TRUE	3	20			1.50592	0.988088	77.7768			N	N	N	N	N
301	M13	FALSE	A549-DMSO	CD47	UNKNOWN	SYBR	None				28.706	29.309	0.534815					TRUE	0.551573	TRUE	3	22			1.50903	0.989241	77.7768			N	N	Y	N	N
302	M14	FALSE	A549-Z	CD47	UNKNOWN	SYBR	None				28.421	28.2747	0.13138					TRUE	0.551573	TRUE	3	22			1.51716	0.99109	77.9092			N	N	N	N	N
303	M15	FALSE	A549-F	CD47	UNKNOWN	SYBR	None				28.212	28.135	0.0383874					TRUE	0.551573	TRUE	3	21			1.49468	0.986067	77.7768			N	N	N	N	N
304	M16	FALSE	A549-JQ1	CD47	UNKNOWN	SYBR	None				28.295	28.32	0.0241948					TRUE	0.551573	TRUE	3	21			1.49229	0.99008	77.7768			N	N	N	N	N
305	M17	FALSE	A549-IFN	CD47	UNKNOWN	SYBR	None				24.757	24.6989	0.0556361					TRUE	0.551573	TRUE	3	18			1.51366	0.99295	77.7768			N	N	N	N	N
306	M18	FALSE	A549-SQ	CD47	UNKNOWN	SYBR	None				29.062	29.2172	0.098379					TRUE	0.551573	TRUE	3	22			1.49852	0.984138	77.6444			N	N	N	N	N
313	N1	FALSE	H1299-DMSO	CD47	UNKNOWN	SYBR	None				26.963	26.8092	0.100702					TRUE	0.551573	TRUE	3	20			1.50383	0.98614	77.512			N	N	N	N	N
314	N2	FALSE	H1299-Z	CD47	UNKNOWN	SYBR	None				26.484	26.3599	0.0649816					TRUE	0.551573	TRUE	3	20			1.56433	0.978501	77.512			N	N	N	N	N
315	N3	FALSE	H1299-F	CD47	UNKNOWN	SYBR	None				26.482	26.8093	0.207501					TRUE	0.551573	TRUE	3	20			1.5585	0.965673	77.512			N	N	N	N	N
316	N4	FALSE	H1299-JQ1	CD47	UNKNOWN	SYBR	None				27.895	27.8356	0.221418					TRUE	0.551573	TRUE	3	21			1.49937	0.976634	77.512			N	N	N	N	N
317	N5	FALSE	H1299-IFN	CD47	UNKNOWN	SYBR	None				22.682	22.7219	0.0481307					TRUE	0.551573	TRUE	3	16			1.51769	0.979525	77.512			N	N	N	N	N
318	N6	FALSE	H1299-SQ	CD47	UNKNOWN	SYBR	None				26.818	26.8554	0.0454095					TRUE	0.551573	TRUE	3	20			1.51462	0.980141	77.6444			N	N	N	N	N
319	N7	FALSE	SIHA-DMSO	CD47	UNKNOWN	SYBR	None				27.226	27.2499	0.0906411					TRUE	0.551573	TRUE	3	20			1.49901	0.982682	77.6444			N	N	N	N	N
320	N8	FALSE	SIHA-Z	CD47	UNKNOWN	SYBR	None				27.271	27.1291	0.0708548					TRUE	0.551573	TRUE	3	20			1.50913	0.984872	77.512			N	N	N	N	N
321	N9	FALSE	SIHA-F	CD47	UNKNOWN	SYBR	None				27.206	27.2813	0.0377373					TRUE	0.551573	TRUE	3	20			1.52383	0.987431	77.6444			N	N	N	N	N
322	N10	FALSE	SIHA-JQ1	CD47	UNKNOWN	SYBR	None				28.941	29.0082	0.100137					TRUE	0.551573	TRUE	3	22			1.51067	0.993936	77.7768			N	N	N	N	N
323	N11	FALSE	SIHA-IFN	CD47	UNKNOWN	SYBR	None				24.236	24.3472	0.0573115					TRUE	0.551573	TRUE	3	17			1.52402	0.989233	77.7768			N	N	N	N	N
324	N12	FALSE	SIHA-SQ	CD47	UNKNOWN	SYBR	None				26.931	26.8201	0.0555169					TRUE	0.551573	TRUE	3	20			1.50519	0.989517	77.7768			N	N	N	N	N
325	N13	FALSE	A549-DMSO	CD47	UNKNOWN	SYBR	None				30.376	29.309	0.534815					TRUE	0.551573	TRUE	3	23			1.49609	0.987201	76.9825			N	N	Y	N	N
326	N14	FALSE	A549-Z	CD47	UNKNOWN	SYBR	None				28.013	28.2747	0.13138					TRUE	0.551573	TRUE	3	21			1.49963	0.98809	78.1739			N	N	N	N	N
327	N15	FALSE	A549-F	CD47	UNKNOWN	SYBR	None				28.098	28.135	0.0383874					TRUE	0.551573	TRUE	3	21			1.5005	0.986242	77.7768			N	N	N	N	N
328	N16	FALSE	A549-JQ1	CD47	UNKNOWN	SYBR	None				28.368	28.32	0.0241948					TRUE	0.551573	TRUE	3	21			1.51158	0.986712	77.6444			N	N	N	N	N
329	N17	FALSE	A549-IFN	CD47	UNKNOWN	SYBR	None				24.588	24.6989	0.0556361					TRUE	0.551573	TRUE	3	17			1.51355	0.991939	77.7768			N	N	N	N	N
330	N18	FALSE	A549-SQ	CD47	UNKNOWN	SYBR	None				29.19	29.2172	0.098379					TRUE	0.551573	TRUE	3	22			1.49473	0.986745	77.6444			N	N	N	N	N
337	O1	FALSE	H1299-DMSO	CD47	UNKNOWN	SYBR	None				26.844	26.8092	0.100702					TRUE	0.551573	TRUE	3	20			1.5286	0.978085	77.512			N	N	N	N	N
338	O2	FALSE	H1299-Z	CD47	UNKNOWN	SYBR	None				26.332	26.3599	0.0649816					TRUE	0.551573	TRUE	3	20			1.59875	0.982529	77.3796			N	N	N	N	N
339	O3	FALSE	H1299-F	CD47	UNKNOWN	SYBR	None				26.752	26.8093	0.207501					TRUE	0.551573	TRUE	3	20			1.52635	0.966158	77.3796			N	N	N	N	N
340	O4	FALSE	H1299-JQ1	CD47	UNKNOWN	SYBR	None				27.426	27.8356	0.221418					TRUE	0.551573	TRUE	3	21			1.5573	0.981821	77.3796			N	N	N	N	N
341	O5	FALSE	H1299-IFN	CD47	UNKNOWN	SYBR	None				22.818	22.7219	0.0481307					TRUE	0.551573	TRUE	3	16			1.49803	0.983614	77.3796			N	N	N	N	N
342	O6	FALSE	H1299-SQ	CD47	UNKNOWN	SYBR	None				26.803	26.8554	0.0454095					TRUE	0.551573	TRUE	3	19			1.58789	0.983186	77.512			N	Y	N	N	N
343	O7	FALSE	SIHA-DMSO	CD47	UNKNOWN	SYBR	None				27.417	27.2499	0.0906411					TRUE	0.551573	TRUE	3	21			1.5125	0.986486	77.6444			N	N	N	N	N
344	O8	FALSE	SIHA-Z	CD47	UNKNOWN	SYBR	None				27.062	27.1291	0.0708548					TRUE	0.551573	TRUE	3	20			1.49906	0.983918	77.6444			N	N	N	N	N
345	O9	FALSE	SIHA-F	CD47	UNKNOWN	SYBR	None				27.327	27.2813	0.0377373					TRUE	0.551573	TRUE	3	21			1.48898	0.970109	77.6444			N	N	N	N	N
346	O10	FALSE	SIHA-JQ1	CD47	UNKNOWN	SYBR	None				29.205	29.0082	0.100137					TRUE	0.551573	TRUE	3	22			1.52327	0.988973	77.6444			N	N	N	N	N
347	O11	FALSE	SIHA-IFN	CD47	UNKNOWN	SYBR	None				24.426	24.3472	0.0573115					TRUE	0.551573	TRUE	3	17			1.52147	0.992011	77.6444			N	N	N	N	N
348	O12	FALSE	SIHA-SQ	CD47	UNKNOWN	SYBR	None				26.762	26.8201	0.0555169					TRUE	0.551573	TRUE	3	20			1.50784	0.988277	77.7768			N	N	N	N	N
349	O13	FALSE	A549-DMSO	CD47	UNKNOWN	SYBR	None				28.845	29.309	0.534815					TRUE	0.551573	TRUE	3	22			1.50613	0.991135	77.6444			N	N	Y	N	N
350	O14	FALSE	A549-Z	CD47	UNKNOWN	SYBR	None				28.39	28.2747	0.13138					TRUE	0.551573	TRUE	3	22			1.51493	0.990154	77.7768			N	N	N	N	N
351	O15	FALSE	A549-F	CD47	UNKNOWN	SYBR	None				28.095	28.135	0.0383874					TRUE	0.551573	TRUE	3	21			1.50266	0.986879	77.7768			N	N	N	N	N
352	O16	FALSE	A549-JQ1	CD47	UNKNOWN	SYBR	None				28.296	28.32	0.0241948					TRUE	0.551573	TRUE	3	22			1.49159	0.9897	77.6444			N	N	N	N	N
353	O17	FALSE	A549-IFN	CD47	UNKNOWN	SYBR	None				24.752	24.6989	0.0556361					TRUE	0.551573	TRUE	3	18			1.49949	0.990281	77.512			N	N	N	N	N
354	O18	FALSE	A549-SQ	CD47	UNKNOWN	SYBR	None				29.4	29.2172	0.098379					TRUE	0.551573	TRUE	3	22			1.48559	0.986233	77.512			N	N	N	N	N
Analysis Type	Singleplex
Endogenous Control	CD47
RQ Min/Max Confidence Level	95.0
Reference Sample	H1299-Z

## Sheet: Melt Curve Raw Data
Barcode
Block Type	384-Well Block
Calibration Background is expired	Yes
Calibration Background performed on	04-16-2019 10:31:42 PDT
Calibration FAM is expired	No
Calibration FAM performed on	04-16-2019 11:38:38 PDT
Calibration ROI is expired	Yes
Calibration ROI performed on	04-16-2019 10:07:58 PDT
Calibration ROX is expired	No
Calibration ROX performed on	04-16-2019 11:09:58 PDT
Calibration SYBR is expired	No
Calibration SYBR performed on	04-16-2019 11:28:15 PDT
Calibration TAMRA is expired	No
Calibration TAMRA performed on	04-16-2019 11:00:45 PDT
Calibration Uniformity is expired	Yes
Calibration Uniformity performed on	04-16-2019 10:43:03 PDT
Calibration VIC is expired	No
Calibration VIC performed on	04-16-2019 11:18:26 PDT
Chemistry	SYBR_GREEN
Comment
Date Created	10-14-2019 11:48:18 PDT
Experiment File Name	C:\Applied Biosystems\QuantStudio 12K Flex Software\User Files\experiments\2019-10-10 131946.eds
Experiment Name	2019-10-10 131946
Experiment Run End Time	10-10-2019 16:18:31 PDT
Experiment Type	Comparative Cт (ΔΔCт)
Instrument Name	285880064
Instrument Serial Number	285880064
Instrument Type	QuantStudio 12K Flex
Passive Reference	ROX
Quantification Cycle Method	Ct
Signal Smoothing On	true
Stage/ Cycle where Analysis is performed	Stage 2, Step 2
User Name
Well	Well Position	Reading	Temperature	Fluorescence	Derivative
1	A1	1	60.1699	6.05618	0.448709
1	A1	2	60.4347	5.99989	0.428007
1	A1	3	60.6994	6.02278	0.408358
1	A1	4	60.9642	6.0092	0.395171
1	A1	5	61.229	5.9728	0.391845
1	A1	6	61.4937	5.93453	0.398894
1	A1	7	61.7585	5.89022	0.414428
1	A1	8	62.0233	5.82675	0.43521
1	A1	9	62.288	5.84721	0.45756
1	A1	10	62.5528	5.79466	0.477994
1	A1	11	62.8175	5.70237	0.494002
1	A1	12	63.0823	5.65013	0.504812
1	A1	13	63.3471	5.62605	0.511599
1	A1	14	63.6118	5.58105	0.516752
1	A1	15	63.8766	5.53101	0.522519
1	A1	16	64.1414	5.4797	0.529862
1	A1	17	64.4061	5.44397	0.538162
1	A1	18	64.6709	5.38899	0.545735
1	A1	19	64.9357	5.32889	0.550746
1	A1	20	65.2004	5.26301	0.551943
1	A1	21	65.4652	5.23175	0.549014
1	A1	22	65.73	5.18251	0.542599
1	A1	23	65.9947	5.10473	0.534108
1	A1	24	66.2595	5.06609	0.525378
1	A1	25	66.5243	5.03118	0.518174
1	A1	26	66.789	4.97755	0.513575
1	A1	27	67.0538	4.93267	0.511556
1	A1	28	67.3186	4.8949	0.511066
1	A1	29	67.5833	4.83816	0.510677
1	A1	30	67.8481	4.78483	0.509438
1	A1	31	68.1128	4.73964	0.507435
1	A1	32	68.3776	4.6743	0.505627
1	A1	33	68.6424	4.66799	0.505146
1	A1	34	68.9071	4.60827	0.506482
1	A1	35	69.1719	4.5497	0.509111
1	A1	36	69.4367	4.51406	0.511779
1	A1	37	69.7014	4.45755	0.513081
1	A1	38	69.9662	4.42598	0.512088
1	A1	39	70.231	4.3386	0.508594
1	A1	40	70.4957	4.32459	0.503045
1	A1	41	70.7605	4.27856	0.496268
1	A1	42	71.0253	4.21138	0.48922
1	A1	43	71.29	4.17654	0.482849
1	A1	44	71.5548	4.15097	0.47802
1	A1	45	71.8196	4.07026	0.475379
1	A1	46	72.0843	4.05864	0.475087
1	A1	47	72.3491	4.01029	0.476601
1	A1	48	72.6139	3.96934	0.4787
1	A1	49	72.8786	3.91543	0.479886
1	A1	50	73.1434	3.8608	0.478999
1	A1	51	73.4081	3.83371	0.475697
1	A1	52	73.6729	3.77157	0.470546
1	A1	53	73.9377	3.7374	0.464671
1	A1	54	74.2024	3.68884	0.459237
1	A1	55	74.4672	3.66197	0.455066
1	A1	56	74.732	3.617	0.452582
1	A1	57	74.9967	3.56222	0.452002
1	A1	58	75.2615	3.51698	0.45351
1	A1	59	75.5263	3.49881	0.457251
1	A1	60	75.791	3.45445	0.463291
1	A1	61	76.0558	3.3988	0.471792
1	A1	62	76.3206	3.35794	0.48351
1	A1	63	76.5853	3.30336	0.500292
1	A1	64	76.8501	3.27334	0.525074
1	A1	65	77.1149	3.22873	0.561077
1	A1	66	77.3796	3.17019	0.610395
1	A1	67	77.6444	3.12705	0.672545
1	A1	68	77.9092	3.08313	0.743933
1	A1	69	78.1739	3.00061	0.81905
1	A1	70	78.4387	2.89894	0.893442
1	A1	71	78.7035	2.78836	0.967381
1	A1	72	78.9682	2.68468	1.04813
1	A1	73	79.233	2.58641	1.14887
1	A1	74	79.4977	2.52669	1.28392
1	A1	75	79.7625	2.45161	1.46191
1	A1	76	80.0273	2.32989	1.6798
1	A1	77	80.292	2.15556	1.92025
1	A1	78	80.5568	1.91727	2.15313
1	A1	79	80.8216	1.68647	2.34072
1	A1	80	81.0863	1.4313	2.44559
1	A1	81	81.3511	1.09958	2.43979
1	A1	82	81.6159	0.759092	2.3134
1	A1	83	81.8806	0.476004	2.07919
1	A1	84	82.1454	0.312815	1.77048
1	A1	85	82.4102	0.239819	1.43188
1	A1	86	82.6749	0.196722	1.10636
1	A1	87	82.9397	0.164789	0.824173
1	A1	88	83.2045	0.129589	0.598407
1	A1	89	83.4692	0.084022	0.427436
1	A1	90	83.734	0.0595416	0.301562
1	A1	91	83.9987	0.0537407	0.209555
1	A1	92	84.2635	0.0501096	0.14244
1	A1	93	84.5283	0.0490649	0.0942226
1	A1	94	84.793	0.0474486	0.0609035
1	A1	95	85.0578	0.0463579	0.0392962
1	A1	96	85.3226	0.0464344	0.026427
1	A1	97	85.5873	0.0442131	0.0195116
1	A1	98	85.8521	0.0442409	0.0161725
1	A1	99	86.1169	0.0427847	0.0146229
1	A1	100	86.3816	0.0393888	0.0137267
1	A1	101	86.6464	0.0380572	0.012943
1	A1	102	86.9112	0.0370712	0.0121803
1	A1	103	87.1759	0.0359105	0.0115858
1	A1	104	87.4407	0.0374175	0.011324
1	A1	105	87.7055	0.0359966	0.0114256
1	A1	106	87.9702	0.0329997	0.0117661
1	A1	107	88.235	0.0312401	0.0121566
1	A1	108	88.4998	0.0311289	0.0124607
1	A1	109	88.7645	0.0303362	0.0126449
1	A1	110	89.0293	0.0296752	0.012745
1	A1	111	89.2941	0.0261683	0.0127978
1	A1	112	89.5588	0.0280245	0.0128079
1	A1	113	89.8236	0.0233266	0.0127727
1	A1	114	90.0883	0.0238233	0.0127408
1	A1	115	90.3531	0.0233391	0.0128677
1	A1	116	90.6179	0.020999	0.0134506
1	A1	117	90.8826	0.0212416	0.0149398
1	A1	118	91.1474	0.0196445	0.0179028
1	A1	119	91.4122	0.0169162	0.0228864
1	A1	120	91.6769	0.0180677	0.0301475
1	A1	121	91.9417	0.0164896	0.0393278
1	A1	122	92.2065	0.0127405	0.0492762
1	A1	123	92.4712	-0.00185264	0.05823
1	A1	124	92.736	-0.0142837	0.0643721
1	A1	125	93.0008	-0.0198904	0.0665027
1	A1	126	93.2655	-0.0250173	0.0644403
1	A1	127	93.5303	-0.030236	0.0589308
1	A1	128	93.7951	-0.0330321	0.0511766
1	A1	129	94.0598	-0.0372712	0.0423262
1	A1	130	94.3246	-0.0386363	0.0332179
1	A1	131	94.5894	-0.0437665	0.0244274
1	A1	132	94.8541	-0.0449099	0.0164398
2	A2	1	60.1699	-1.41962	-0.497231
2	A2	2	60.4347	-1.39607	-0.494542
2	A2	3	60.6994	-1.3842	-0.490962
2	A2	4	60.9642	-1.35729	-0.48733
2	A2	5	61.229	-1.34298	-0.484757
2	A2	6	61.4937	-1.32301	-0.48429
2	A2	7	61.7585	-1.29535	-0.486626
2	A2	8	62.0233	-1.27178	-0.49188
2	A2	9	62.288	-1.26099	-0.49942
2	A2	10	62.5528	-1.24092	-0.507883
2	A2	11	62.8175	-1.21079	-0.515544
2	A2	12	63.0823	-1.18044	-0.520932
2	A2	13	63.3471	-1.16252	-0.523396
2	A2	14	63.6118	-1.14443	-0.523292
2	A2	15	63.8766	-1.11592	-0.521747
2	A2	16	64.1414	-1.08957	-0.520145
2	A2	17	64.4061	-1.0699	-0.519537
2	A2	18	64.6709	-1.05235	-0.520173
2	A2	19	64.9357	-1.03017	-0.521394
2	A2	20	65.2004	-1.00257	-0.521981
2	A2	21	65.4652	-0.976402	-0.520844
2	A2	22	65.73	-0.952769	-0.517629
2	A2	23	65.9947	-0.930281	-0.512895
2	A2	24	66.2595	-0.911752	-0.507778
2	A2	25	66.5243	-0.884746	-0.503392
2	A2	26	66.789	-0.86251	-0.500307
2	A2	27	67.0538	-0.847948	-0.498333
2	A2	28	67.3186	-0.822145	-0.496692
2	A2	29	67.5833	-0.797622	-0.494461
2	A2	30	67.8481	-0.774095	-0.491053
2	A2	31	68.1128	-0.754359	-0.486482
2	A2	32	68.3776	-0.731585	-0.481316
2	A2	33	68.6424	-0.714255	-0.476379
2	A2	34	68.9071	-0.687586	-0.472412
2	A2	35	69.1719	-0.671623	-0.469845
2	A2	36	69.4367	-0.653281	-0.468718
2	A2	37	69.7014	-0.625157	-0.468703
2	A2	38	69.9662	-0.614606	-0.469187
2	A2	39	70.231	-0.582586	-0.46938
2	A2	40	70.4957	-0.571767	-0.468478
2	A2	41	70.7605	-0.54573	-0.465875
2	A2	42	71.0253	-0.522587	-0.46139
2	A2	43	71.29	-0.501558	-0.455357
2	A2	44	71.5548	-0.484065	-0.448518
2	A2	45	71.8196	-0.465037	-0.441744
2	A2	46	72.0843	-0.445813	-0.435739
2	A2	47	72.3491	-0.423861	-0.430881
2	A2	48	72.6139	-0.408867	-0.427234
2	A2	49	72.8786	-0.390141	-0.424679
2	A2	50	73.1434	-0.369489	-0.423057
2	A2	51	73.4081	-0.349301	-0.422247
2	A2	52	73.6729	-0.335003	-0.422139
2	A2	53	73.9377	-0.313705	-0.422544
2	A2	54	74.2024	-0.295354	-0.423135
2	A2	55	74.4672	-0.277214	-0.423514
2	A2	56	74.732	-0.257946	-0.423391
2	A2	57	74.9967	-0.236295	-0.422788
2	A2	58	75.2615	-0.217364	-0.422105
2	A2	59	75.5263	-0.203002	-0.422022
2	A2	60	75.791	-0.18146	-0.423354
2	A2	61	76.0558	-0.166165	-0.427062
2	A2	62	76.3206	-0.145282	-0.434453
2	A2	63	76.5853	-0.121871	-0.447418
2	A2	64	76.8501	-0.10879	-0.468372
2	A2	65	77.1149	-0.0899012	-0.49971
2	A2	66	77.3796	-0.0680526	-0.542796
2	A2	67	77.6444	-0.0478184	-0.596839
2	A2	68	77.9092	-0.0203763	-0.658149
2	A2	69	78.1739	0.00584902	-0.720197
2	A2	70	78.4387	0.0443179	-0.774409
2	A2	71	78.7035	0.0922897	-0.8108
2	A2	72	78.9682	0.147673	-0.817355
2	A2	73	79.233	0.183951	-0.778201
2	A2	74	79.4977	0.208173	-0.673379
2	A2	75	79.7625	0.238674	-0.484802
2	A2	76	80.0273	0.287217	-0.21032
2	A2	77	80.292	0.355749	0.120068
2	A2	78	80.5568	0.443556	0.439288
2	A2	79	80.8216	0.521008	0.660732
2	A2	80	81.0863	-0.211548	0.714826
2	A2	81	81.3511	-0.0967483	0.584121
2	A2	82	81.6159	0.00628862	0.313458
2	A2	83	81.8806	0.0712022	-0.0121207
2	A2	84	82.1454	0.107304	-0.30643
2	A2	85	82.4102	0.142136	-0.513658
2	A2	86	82.6749	0.175639	-0.617599
2	A2	87	82.9397	0.213334	-0.631531
2	A2	88	83.2045	0.253359	-0.581689
2	A2	89	83.4692	0.283563	-0.494965
2	A2	90	83.734	0.297868	-0.393615
2	A2	91	83.9987	0.299452	-0.294236
2	A2	92	84.2635	0.30063	-0.207865
2	A2	93	84.5283	0.302363	-0.140123
2	A2	94	84.793	0.303674	-0.0917908
2	A2	95	85.0578	0.30506	-0.0601841
2	A2	96	85.3226	0.307483	-0.0410138
2	A2	97	85.5873	0.306518	-0.0300092
2	A2	98	85.8521	0.307861	-0.023859
2	A2	99	86.1169	0.309768	-0.0204316
2	A2	100	86.3816	0.308877	-0.0185567
2	A2	101	86.6464	0.31112	-0.0176522
2	A2	102	86.9112	0.310639	-0.017417
2	A2	103	87.1759	0.311897	-0.0176235
2	A2	104	87.4407	0.313462	-0.0180438
2	A2	105	87.7055	0.313144	-0.0184536
2	A2	106	87.9702	0.314932	-0.0186927
2	A2	107	88.235	0.315694	-0.0187116
2	A2	108	88.4998	0.316924	-0.0185756
2	A2	109	88.7645	0.317112	-0.0183926
2	A2	110	89.0293	0.316704	-0.018232
2	A2	111	89.2941	0.319176	-0.0180611
2	A2	112	89.5588	0.320029	-0.0177772
2	A2	113	89.8236	0.320442	-0.0172996
2	A2	114	90.0883	0.321498	-0.0166498
2	A2	115	90.3531	0.322408	-0.0159393
2	A2	116	90.6179	0.321512	-0.0152764
2	A2	117	90.8826	0.322728	-0.0146401
2	A2	118	91.1474	0.324495	-0.0138068
2	A2	119	91.4122	0.32442	-0.012372
2	A2	120	91.6769	0.325179	-0.00986231
2	A2	121	91.9417	0.325692	-0.00591847
2	A2	122	92.2065	0.325972	-0.000520083
2	A2	123	92.4712	0.327103	0.00581837
2	A2	124	92.736	0.327156	0.0120168
2	A2	125	93.0008	0.321028	0.0167073
2	A2	126	93.2655	0.318739	0.0187631
2	A2	127	93.5303	0.318624	0.0178243
2	A2	128	93.7951	0.318965	0.0144887
2	A2	129	94.0598	0.320203	0.0100179
2	A2	130	94.3246	0.319798	0.00574599
2	A2	131	94.5894	0.320044	0.00256823
2	A2	132	94.8541	0.320479	0.000734514
3	A3	1	60.1699	6.65704	0.59907
3	A3	2	60.4347	6.5789	0.594776
3	A3	3	60.6994	6.5368	0.589631
3	A3	4	60.9642	6.52896	0.585324
3	A3	5	61.229	6.46373	0.583715
3	A3	6	61.4937	6.41215	0.586144
3	A3	7	61.7585	6.34285	0.592885
3	A3	8	62.0233	6.31922	0.602765
3	A3	9	62.288	6.28671	0.613256
3	A3	10	62.5528	6.20631	0.621239
3	A3	11	62.8175	6.15091	0.624409
3	A3	12	63.0823	6.07624	0.622577
3	A3	13	63.3471	6.02327	0.617837
3	A3	14	63.6118	5.99375	0.613345
3	A3	15	63.8766	5.94838	0.611415
3	A3	16	64.1414	5.90342	0.61234
3	A3	17	64.4061	5.83798	0.614654
3	A3	18	64.6709	5.76614	0.616486
3	A3	19	64.9357	5.74264	0.616929
3	A3	20	65.2004	5.66462	0.616399
3	A3	21	65.4652	5.6078	0.615921
3	A3	22	65.73	5.5812	0.615982
3	A3	23	65.9947	5.54713	0.615959
3	A3	24	66.2595	5.44069	0.614602
3	A3	25	66.5243	5.41828	0.611131
3	A3	26	66.789	5.32896	0.606069
3	A3	27	67.0538	5.3174	0.601032
3	A3	28	67.3186	5.2475	0.597703
3	A3	29	67.5833	5.21636	0.59682
3	A3	30	67.8481	5.16095	0.597923
3	A3	31	68.1128	5.09516	0.59994
3	A3	32	68.3776	5.04425	0.601995
3	A3	33	68.6424	4.99549	0.603782
3	A3	34	68.9071	4.95309	0.605264
3	A3	35	69.1719	4.89207	0.606202
3	A3	36	69.4367	4.85336	0.605998
3	A3	37	69.7014	4.77617	0.604062
3	A3	38	69.9662	4.7486	0.600387
3	A3	39	70.231	4.66654	0.595769
3	A3	40	70.4957	4.63322	0.591438
3	A3	41	70.7605	4.59087	0.588238
3	A3	42	71.0253	4.55243	0.586043
3	A3	43	71.29	4.46999	0.583816
3	A3	44	71.5548	4.43634	0.580337
3	A3	45	71.8196	4.38811	0.575081
3	A3	46	72.0843	4.3204	0.568676
3	A3	47	72.3491	4.281	0.562626
3	A3	48	72.6139	4.2433	0.55846
3	A3	49	72.8786	4.18844	0.556842
3	A3	50	73.1434	4.16536	0.5572
3	A3	51	73.4081	4.09022	0.558105
3	A3	52	73.6729	4.04278	0.55811
3	A3	53	73.9377	3.99879	0.556484
3	A3	54	74.2024	3.94508	0.553411
3	A3	55	74.4672	3.90791	0.549674
3	A3	56	74.732	3.85838	0.546142
3	A3	57	74.9967	3.8038	0.543424
3	A3	58	75.2615	3.76409	0.541807
3	A3	59	75.5263	3.72028	0.541407
3	A3	60	75.791	3.67331	0.542501
3	A3	61	76.0558	3.62717	0.545934
3	A3	62	76.3206	3.56334	0.553497
3	A3	63	76.5853	3.53995	0.568016
3	A3	64	76.8501	3.48636	0.593006
3	A3	65	77.1149	3.43571	0.631877
3	A3	66	77.3796	3.39795	0.686846
3	A3	67	77.6444	3.3383	0.757926
3	A3	68	77.9092	3.27467	0.84242
3	A3	69	78.1739	3.2042	0.93563
3	A3	70	78.4387	3.11894	1.03305
3	A3	71	78.7035	3.01128	1.1336
3	A3	72	78.9682	2.86716	1.24233
3	A3	73	79.233	2.75584	1.37014
3	A3	74	79.4977	2.68306	1.52969
3	A3	75	79.7625	2.59955	1.72825
3	A3	76	80.0273	2.46769	1.961
3	A3	77	80.292	2.27343	2.20798
3	A3	78	80.5568	2.01299	2.43643
3	A3	79	80.8216	1.7585	2.60765
3	A3	80	81.0863	1.50406	2.68642
3	A3	81	81.3511	1.17407	2.65059
3	A3	82	81.6159	0.844639	2.49816
3	A3	83	81.8806	0.587381	2.24922
3	A3	84	82.1454	0.446795	1.9408
3	A3	85	82.4102	0.374078	1.61582
3	A3	86	82.6749	0.309919	1.31033
3	A3	87	82.9397	0.251313	1.04507
3	A3	88	83.2045	0.181088	0.824506
3	A3	89	83.4692	0.0956822	0.642547
3	A3	90	83.734	0.051656	0.490432
3	A3	91	83.9987	0.042209	0.362276
3	A3	92	84.2635	0.0386715	0.256286
3	A3	93	84.5283	0.0371074	0.172736
3	A3	94	84.793	0.0332963	0.111299
3	A3	95	85.0578	0.0329724	0.0696408
3	A3	96	85.3226	0.0300317	0.0436864
3	A3	97	85.5873	0.0296859	0.0287809
3	A3	98	85.8521	0.0288022	0.0207935
3	A3	99	86.1169	0.0278924	0.0166785
3	A3	100	86.3816	0.0254751	0.014512
3	A3	101	86.6464	0.0239951	0.0132493
3	A3	102	86.9112	0.023637	0.0124182
3	A3	103	87.1759	0.0222667	0.0118528
3	A3	104	87.4407	0.0220743	0.0115054
3	A3	105	87.7055	0.020724	0.0113402
3	A3	106	87.9702	0.0189237	0.0112993
3	A3	107	88.235	0.0192707	0.0113111
3	A3	108	88.4998	0.017666	0.0113071
3	A3	109	88.7645	0.016187	0.0112299
3	A3	110	89.0293	0.0160836	0.0110357
3	A3	111	89.2941	0.0147535	0.0107015
3	A3	112	89.5588	0.0133681	0.0102454
3	A3	113	89.8236	0.0123248	0.00974501
3	A3	114	90.0883	0.0125049	0.0093405
3	A3	115	90.3531	0.0114278	0.00921988
3	A3	116	90.6179	0.0119565	0.00960923
3	A3	117	90.8826	0.00982751	0.0107937
3	A3	118	91.1474	0.00886792	0.0131565
3	A3	119	91.4122	0.00880695	0.0171693
3	A3	120	91.6769	0.00726749	0.0232475
3	A3	121	91.9417	0.00667396	0.0314603
3	A3	122	92.2065	0.00492003	0.0412221
3	A3	123	92.4712	-9.56758e-05	0.0511967
3	A3	124	92.736	-0.0138863	0.059582
3	A3	125	93.0008	-0.0247567	0.0647089
3	A3	126	93.2655	-0.0289231	0.0656449
3	A3	127	93.5303	-0.0327558	0.0624513
3	A3	128	93.7951	-0.0380079	0.0559784
3	A3	129	94.0598	-0.0404623	0.0474
3	A3	130	94.3246	-0.0440181	0.0378194
3	A3	131	94.5894	-0.0470986	0.0281399
3	A3	132	94.8541	-0.0504121	0.0191261
4	A4	1	60.1699	6.5195	0.634668
4	A4	2	60.4347	6.41246	0.636357
4	A4	3	60.6994	6.37787	0.637127
4	A4	4	60.9642	6.35107	0.637425
4	A4	5	61.229	6.29433	0.637908
4	A4	6	61.4937	6.23273	0.638773
4	A4	7	61.7585	6.1642	0.639389
4	A4	8	62.0233	6.13087	0.638541
4	A4	9	62.288	6.08301	0.635223
4	A4	10	62.5528	6.00793	0.629589
4	A4	11	62.8175	5.93912	0.623507
4	A4	12	63.0823	5.89239	0.62003
4	A4	13	63.3471	5.86812	0.621892
4	A4	14	63.6118	5.83005	0.629799
4	A4	15	63.8766	5.76175	0.641704
4	A4	16	64.1414	5.71325	0.65354
4	A4	17	64.4061	5.62944	0.660978
4	A4	18	64.6709	5.58436	0.661106
4	A4	19	64.9357	5.53252	0.653273
4	A4	20	65.2004	5.45265	0.638975
4	A4	21	65.4652	5.40582	0.621171
4	A4	22	65.73	5.37234	0.603386
4	A4	23	65.9947	5.30262	0.588844
4	A4	24	66.2595	5.25448	0.579754
4	A4	25	66.5243	5.24043	0.576837
4	A4	26	66.789	5.17555	0.579313
4	A4	27	67.0538	5.1174	0.585311
4	A4	28	67.3186	5.06601	0.592564
4	A4	29	67.5833	5.04094	0.599147
4	A4	30	67.8481	4.96765	0.604021
4	A4	31	68.1128	4.90249	0.607124
4	A4	32	68.3776	4.85315	0.609006
4	A4	33	68.6424	4.83167	0.610102
4	A4	34	68.9071	4.76851	0.610214
4	A4	35	69.1719	4.70255	0.60856
4	A4	36	69.4367	4.65499	0.604414
4	A4	37	69.7014	4.59699	0.597815
4	A4	38	69.9662	4.55415	0.589819
4	A4	39	70.231	4.49719	0.582072
4	A4	40	70.4957	4.46513	0.576058
4	A4	41	70.7605	4.40561	0.57246
4	A4	42	71.0253	4.36087	0.570925
4	A4	43	71.29	4.31567	0.570317
4	A4	44	71.5548	4.27235	0.569256
4	A4	45	71.8196	4.20356	0.566687
4	A4	46	72.0843	4.15997	0.562204
4	A4	47	72.3491	4.11875	0.556
4	A4	48	72.6139	4.07683	0.548599
4	A4	49	72.8786	4.01873	0.54061
4	A4	50	73.1434	3.98059	0.532721
4	A4	51	73.4081	3.92538	0.525754
4	A4	52	73.6729	3.89655	0.520615
4	A4	53	73.9377	3.83911	0.517991
4	A4	54	74.2024	3.81105	0.51796
4	A4	55	74.4672	3.76546	0.519877
4	A4	56	74.732	3.71966	0.522647
4	A4	57	74.9967	3.66291	0.525284
4	A4	58	75.2615	3.62553	0.527391
4	A4	59	75.5263	3.57595	0.529266
4	A4	60	75.791	3.53846	0.531734
4	A4	61	76.0558	3.49967	0.536052
4	A4	62	76.3206	3.44094	0.544052
4	A4	63	76.5853	3.38634	0.558385
4	A4	64	76.8501	3.36048	0.58244
4	A4	65	77.1149	3.31451	0.619683
4	A4	66	77.3796	3.2619	0.672428
4	A4	67	77.6444	3.21401	0.740578
4	A4	68	77.9092	3.14894	0.820944
4	A4	69	78.1739	3.0821	0.90791
4	A4	70	78.4387	3.00715	0.995867
4	A4	71	78.7035	2.88936	1.08292
4	A4	72	78.9682	2.74891	1.17403
4	A4	73	79.233	2.64544	1.28121
4	A4	74	79.4977	2.59294	1.4194
4	A4	75	79.7625	2.51217	1.59911
4	A4	76	80.0273	2.40185	1.81909
4	A4	77	80.292	2.22105	2.0626
4	A4	78	80.5568	1.99155	2.29876
4	A4	79	80.8216	1.76115	2.48869
4	A4	80	81.0863	1.51177	2.59464
4	A4	81	81.3511	1.21206	2.59015
4	A4	82	81.6159	0.848937	2.46848
4	A4	83	81.8806	0.599458	2.2459
4	A4	84	82.1454	0.466098	1.95736
4	A4	85	82.4102	0.387569	1.64527
4	A4	86	82.6749	0.316897	1.34632
4	A4	87	82.9397	0.253278	1.08229
4	A4	88	83.2045	0.176626	0.858892
4	A4	89	83.4692	0.093054	0.671338
4	A4	90	83.734	0.0470326	0.512208
4	A4	91	83.9987	0.0366484	0.37685
4	A4	92	84.2635	0.0337099	0.264414
4	A4	93	84.5283	0.0322037	0.17574
4	A4	94	84.793	0.0304008	0.110682
4	A4	95	85.0578	0.0287784	0.0667846
4	A4	96	85.3226	0.0294127	0.0396738
4	A4	97	85.5873	0.0270939	0.0243439
4	A4	98	85.8521	0.0264774	0.0163685
4	A4	99	86.1169	0.0261006	0.0125114
4	A4	100	86.3816	0.0250363	0.0107481
4	A4	101	86.6464	0.0236277	0.00996602
4	A4	102	86.9112	0.023791	0.00960918
4	A4	103	87.1759	0.021664	0.00941036
4	A4	104	87.4407	0.0214444	0.00923889
4	A4	105	87.7055	0.0206992	0.00903298
4	A4	106	87.9702	0.0198041	0.00877338
4	A4	107	88.235	0.0192997	0.00847108
4	A4	108	88.4998	0.0184495	0.00815781
4	A4	109	88.7645	0.0173781	0.00787525
4	A4	110	89.0293	0.0176693	0.00765863
4	A4	111	89.2941	0.0168291	0.00751641
4	A4	112	89.5588	0.0159897	0.00741796
4	A4	113	89.8236	0.0156869	0.00730378
4	A4	114	90.0883	0.0138973	0.0071206
4	A4	115	90.3531	0.013923	0.00686411
4	A4	116	90.6179	0.0137788	0.00660452
4	A4	117	90.8826	0.0128092	0.00648236
4	A4	118	91.1474	0.0128573	0.00668172
4	A4	119	91.4122	0.0125625	0.00739553
4	A4	120	91.6769	0.0115741	0.00878628
4	A4	121	91.9417	0.0110983	0.0109311
4	A4	122	92.2065	0.0101619	0.0137481
4	A4	123	92.4712	0.0101755	0.0169349
4	A4	124	92.736	0.00698862	0.0199782
4	A4	125	93.0008	0.00183449	0.022273
4	A4	126	93.2655	-0.000433913	0.0233176
4	A4	127	93.5303	-0.00222657	0.0228816
4	A4	128	93.7951	-0.00348645	0.0210537
4	A4	129	94.0598	-0.00523893	0.0181607
4	A4	130	94.3246	-0.00597406	0.0146336
4	A4	131	94.5894	-0.00763029	0.0109079
4	A4	132	94.8541	-0.00830762	0.00737845
5	A5	1	60.1699	7.14615	0.616609
5	A5	2	60.4347	7.03714	0.626993
5	A5	3	60.6994	7.01299	0.635693
5	A5	4	60.9642	6.95664	0.640564
5	A5	5	61.229	6.85683	0.641039
5	A5	6	61.4937	6.80895	0.637986
5	A5	7	61.7585	6.78377	0.632717
5	A5	8	62.0233	6.70176	0.625933
5	A5	9	62.288	6.6567	0.617555
5	A5	10	62.5528	6.58557	0.607533
5	A5	11	62.8175	6.52616	0.596892
5	A5	12	63.0823	6.45935	0.587995
5	A5	13	63.3471	6.43039	0.583535
5	A5	14	63.6118	6.38409	0.584827
5	A5	15	63.8766	6.34734	0.59067
5	A5	16	64.1414	6.29111	0.597601
5	A5	17	64.4061	6.19666	0.601614
5	A5	18	64.6709	6.15049	0.600154
5	A5	19	64.9357	6.10748	0.593242
5	A5	20	65.2004	6.01417	0.583155
5	A5	21	65.4652	5.99684	0.572945
5	A5	22	65.73	5.94278	0.564894
5	A5	23	65.9947	5.90441	0.559736
5	A5	24	66.2595	5.83335	0.55699
5	A5	25	66.5243	5.77923	0.55592
5	A5	26	66.789	5.72748	0.556287
5	A5	27	67.0538	5.69208	0.558348
5	A5	28	67.3186	5.62886	0.562253
5	A5	29	67.5833	5.58625	0.567377
5	A5	30	67.8481	5.53984	0.572272
5	A5	31	68.1128	5.47262	0.575288
5	A5	32	68.3776	5.41359	0.575482
5	A5	33	68.6424	5.35622	0.573152
5	A5	34	68.9071	5.30778	0.569576
5	A5	35	69.1719	5.25903	0.56621
5	A5	36	69.4367	5.22297	0.56392
5	A5	37	69.7014	5.15996	0.562797
5	A5	38	69.9662	5.09906	0.562543
5	A5	39	70.231	5.04265	0.562919
5	A5	40	70.4957	5.00707	0.563783
5	A5	41	70.7605	4.95783	0.564782
5	A5	42	71.0253	4.89897	0.565135
5	A5	43	71.29	4.8491	0.563919
5	A5	44	71.5548	4.78312	0.560654
5	A5	45	71.8196	4.7207	0.55573
5	A5	46	72.0843	4.70057	0.550233
5	A5	47	72.3491	4.63776	0.545259
5	A5	48	72.6139	4.58254	0.541299
5	A5	49	72.8786	4.54835	0.538045
5	A5	50	73.1434	4.48691	0.534796
5	A5	51	73.4081	4.43931	0.531088
5	A5	52	73.6729	4.3854	0.527093
5	A5	53	73.9377	4.32387	0.523492
5	A5	54	74.2024	4.30965	0.520955
5	A5	55	74.4672	4.25687	0.519639
5	A5	56	74.732	4.18635	0.519096
5	A5	57	74.9967	4.1472	0.518657
5	A5	58	75.2615	4.10585	0.517962
5	A5	59	75.5263	4.05034	0.517297
5	A5	60	75.791	4.00549	0.517544
5	A5	61	76.0558	3.94775	0.519905
5	A5	62	76.3206	3.92511	0.525593
5	A5	63	76.5853	3.85777	0.535764
5	A5	64	76.8501	3.82079	0.551787
5	A5	65	77.1149	3.76546	0.575681
5	A5	66	77.3796	3.70601	0.610209
5	A5	67	77.6444	3.65511	0.658195
5	A5	68	77.9092	3.61532	0.72105
5	A5	69	78.1739	3.54421	0.797366
5	A5	70	78.4387	3.49058	0.88291
5	A5	71	78.7035	3.39122	0.972934
5	A5	72	78.9682	3.26229	1.06614
5	A5	73	79.233	3.11783	1.16807
5	A5	74	79.4977	3.03212	1.29122
5	A5	75	79.7625	2.95418	1.45069
5	A5	76	80.0273	2.86549	1.65679
5	A5	77	80.292	2.73046	1.90798
5	A5	78	80.5568	2.53174	2.18699
5	A5	79	80.8216	2.27218	2.46174
5	A5	80	81.0863	2.00388	2.69029
5	A5	81	81.3511	1.73128	2.8293
5	A5	82	81.6159	1.33355	2.84445
5	A5	83	81.8806	0.941089	2.7208
5	A5	84	82.1454	0.612083	2.46915
5	A5	85	82.4102	0.398282	2.1249
5	A5	86	82.6749	0.296277	1.7382
5	A5	87	82.9397	0.241918	1.3593
5	A5	88	83.2045	0.199676	1.02526
5	A5	89	83.4692	0.157864	0.753693
5	A5	90	83.734	0.101544	0.544835
5	A5	91	83.9987	0.0654776	0.38874
5	A5	92	84.2635	0.0551005	0.272984
5	A5	93	84.5283	0.052926	0.187357
5	A5	94	84.793	0.0509358	0.124945
5	A5	95	85.0578	0.0484623	0.0810422
5	A5	96	85.3226	0.0468552	0.0517787
5	A5	97	85.5873	0.0464018	0.0334557
5	A5	98	85.8521	0.0440613	0.022635
5	A5	99	86.1169	0.0428675	0.016496
5	A5	100	86.3816	0.0418612	0.013051
5	A5	101	86.6464	0.0409369	0.011096
5	A5	102	86.9112	0.0409175	0.00998374
5	A5	103	87.1759	0.0390037	0.00937327
5	A5	104	87.4407	0.0389972	0.00905455
5	A5	105	87.7055	0.0379179	0.00887315
5	A5	106	87.9702	0.0364027	0.00872065
5	A5	107	88.235	0.0361252	0.00854309
5	A5	108	88.4998	0.0354577	0.00833577
5	A5	109	88.7645	0.0349596	0.00812319
5	A5	110	89.0293	0.0339254	0.00793828
5	A5	111	89.2941	0.032583	0.007811
5	A5	112	89.5588	0.0331744	0.00776139
5	A5	113	89.8236	0.0312568	0.00778885
5	A5	114	90.0883	0.0320736	0.00786525
5	A5	115	90.3531	0.0301618	0.00795471
5	A5	116	90.6179	0.0291092	0.008075
5	A5	117	90.8826	0.0278559	0.00837613
5	A5	118	91.1474	0.0281863	0.00917439
5	A5	119	91.4122	0.0278753	0.0108788
5	A5	120	91.6769	0.0276975	0.0138015
5	A5	121	91.9417	0.0272508	0.0179284
5	A5	122	92.2065	0.0255431	0.0227838
5	A5	123	92.4712	0.0201386	0.0275051
5	A5	124	92.736	0.013449	0.0311291
5	A5	125	93.0008	0.00859683	0.0329504
5	A5	126	93.2655	0.00764189	0.0327506
5	A5	127	93.5303	0.00524669	0.0307734
5	A5	128	93.7951	0.00265435	0.0275015
5	A5	129	94.0598	0.000535888	0.0234124
5	A5	130	94.3246	-0.00181949	0.0188742
5	A5	131	94.5894	-0.00340571	0.0141955
5	A5	132	94.8541	-0.00447335	0.0097166
6	A6	1	60.1699	6.74756	0.579577
6	A6	2	60.4347	6.70878	0.583263
6	A6	3	60.6994	6.65491	0.58616
6	A6	4	60.9642	6.6081	0.587527
6	A6	5	61.229	6.52476	0.58753
6	A6	6	61.4937	6.50564	0.587037
6	A6	7	61.7585	6.44258	0.586996
6	A6	8	62.0233	6.38954	0.587828
6	A6	9	62.288	6.34769	0.589248
6	A6	10	62.5528	6.26089	0.590554
6	A6	11	62.8175	6.25136	0.591066
6	A6	12	63.0823	6.14924	0.590449
6	A6	13	63.3471	6.13829	0.588809
6	A6	14	63.6118	6.06023	0.586681
6	A6	15	63.8766	6.01452	0.584855
6	A6	16	64.1414	5.95352	0.584017
6	A6	17	64.4061	5.9187	0.584208
6	A6	18	64.6709	5.84813	0.584418
6	A6	19	64.9357	5.83277	0.582757
6	A6	20	65.2004	5.73873	0.577388
6	A6	21	65.4652	5.68996	0.56781
6	A6	22	65.73	5.61985	0.555606
6	A6	23	65.9947	5.58762	0.544027
6	A6	24	66.2595	5.54896	0.536542
6	A6	25	66.5243	5.50968	0.535231
6	A6	26	66.789	5.45277	0.539921
6	A6	27	67.0538	5.41053	0.548534
6	A6	28	67.3186	5.35865	0.558211
6	A6	29	67.5833	5.29838	0.566589
6	A6	30	67.8481	5.23886	0.572463
6	A6	31	68.1128	5.19477	0.575761
6	A6	32	68.3776	5.14148	0.576943
6	A6	33	68.6424	5.09081	0.576337
6	A6	34	68.9071	5.03549	0.57391
6	A6	35	69.1719	4.987	0.569485
6	A6	36	69.4367	4.91854	0.563199
6	A6	37	69.7014	4.88025	0.555761
6	A6	38	69.9662	4.82114	0.548295
6	A6	39	70.231	4.7841	0.541857
6	A6	40	70.4957	4.74125	0.537041
6	A6	41	70.7605	4.6801	0.533876
6	A6	42	71.0253	4.62995	0.532037
6	A6	43	71.29	4.59227	0.531098
6	A6	44	71.5548	4.5385	0.530605
6	A6	45	71.8196	4.48726	0.530027
6	A6	46	72.0843	4.45264	0.528766
6	A6	47	72.3491	4.38815	0.526356
6	A6	48	72.6139	4.34625	0.522743
6	A6	49	72.8786	4.28736	0.518412
6	A6	50	73.1434	4.25365	0.514173
6	A6	51	73.4081	4.20664	0.510756
6	A6	52	73.6729	4.16541	0.508463
6	A6	53	73.9377	4.1089	0.50709
6	A6	54	74.2024	4.06046	0.50612
6	A6	55	74.4672	4.02934	0.505063
6	A6	56	74.732	3.97364	0.503693
6	A6	57	74.9967	3.92066	0.502155
6	A6	58	75.2615	3.88047	0.500869
6	A6	59	75.5263	3.83727	0.500273
6	A6	60	75.791	3.79725	0.500666
6	A6	61	76.0558	3.7472	0.502337
6	A6	62	76.3206	3.70526	0.506071
6	A6	63	76.5853	3.63867	0.513695
6	A6	64	76.8501	3.60702	0.528242
6	A6	65	77.1149	3.56712	0.553364
6	A6	66	77.3796	3.53232	0.592197
6	A6	67	77.6444	3.46495	0.646031
6	A6	68	77.9092	3.41699	0.713413
6	A6	69	78.1739	3.35917	0.790207
6	A6	70	78.4387	3.28412	0.871088
6	A6	71	78.7035	3.18597	0.952453
6	A6	72	78.9682	3.06758	1.03577
6	A6	73	79.233	2.94562	1.1295
6	A6	74	79.4977	2.85961	1.24759
6	A6	75	79.7625	2.79754	1.40445
6	A6	76	80.0273	2.70924	1.60785
6	A6	77	80.292	2.56931	1.85305
6	A6	78	80.5568	2.36967	2.12031
6	A6	79	80.8216	2.12589	2.37668
6	A6	80	81.0863	1.87861	2.5815
6	A6	81	81.3511	1.60794	2.6948
6	A6	82	81.6159	1.22596	2.68744
6	A6	83	81.8806	0.860526	2.5504
6	A6	84	82.1454	0.574695	2.29945
6	A6	85	82.4102	0.405994	1.97191
6	A6	86	82.6749	0.322498	1.61566
6	A6	87	82.9397	0.266747	1.27483
6	A6	88	83.2045	0.218983	0.978669
6	A6	89	83.4692	0.166412	0.73809
6	A6	90	83.734	0.101701	0.549675
6	A6	91	83.9987	0.0644612	0.403399
6	A6	92	84.2635	0.0550693	0.28932
6	A6	93	84.5283	0.0522815	0.200674
6	A6	94	84.793	0.0505847	0.133574
6	A6	95	85.0578	0.0484789	0.0852695
6	A6	96	85.3226	0.0472352	0.0527643
6	A6	97	85.5873	0.0462989	0.0325112
6	A6	98	85.8521	0.0453821	0.0208768
6	A6	99	86.1169	0.0446756	0.0147352
6	A6	100	86.3816	0.0442703	0.011781
6	A6	101	86.6464	0.042982	0.010509
6	A6	102	86.9112	0.041824	0.0100146
6	A6	103	87.1759	0.0408444	0.00978042
6	A6	104	87.4407	0.0394044	0.00953012
6	A6	105	87.7055	0.0391367	0.00915196
6	A6	106	87.9702	0.0374195	0.00865617
6	A6	107	88.235	0.0373143	0.00813082
6	A6	108	88.4998	0.0375814	0.00768608
6	A6	109	88.7645	0.0362497	0.00740078
6	A6	110	89.0293	0.0356238	0.00729205
6	A6	111	89.2941	0.0347898	0.00731735
6	A6	112	89.5588	0.0352011	0.00739947
6	A6	113	89.8236	0.0324327	0.00745742
6	A6	114	90.0883	0.0330288	0.00743222
6	A6	115	90.3531	0.0326005	0.00730808
6	A6	116	90.6179	0.0307311	0.00713372
6	A6	117	90.8826	0.0304827	0.00704321
6	A6	118	91.1474	0.0309408	0.0072639
6	A6	119	91.4122	0.0293591	0.00808924
6	A6	120	91.6769	0.0298053	0.00979702
6	A6	121	91.9417	0.0293731	0.0125183
6	A6	122	92.2065	0.028248	0.0161021
6	A6	123	92.4712	0.0268238	0.0200548
6	A6	124	92.736	0.022463	0.0236258
6	A6	125	93.0008	0.0165493	0.0260367
6	A6	126	93.2655	0.0137328	0.0267562
6	A6	127	93.5303	0.0118705	0.0256746
6	A6	128	93.7951	0.010369	0.0230833
6	A6	129	94.0598	0.00935522	0.0194993
6	A6	130	94.3246	0.00786125	0.0154608
6	A6	131	94.5894	0.00666179	0.0114127
6	A6	132	94.8541	0.0047009	0.00769537
7	A7	1	60.1699	6.69709	0.572075
7	A7	2	60.4347	6.65244	0.571275
7	A7	3	60.6994	6.63324	0.571304
7	A7	4	60.9642	6.5673	0.57257
7	A7	5	61.229	6.52058	0.575335
7	A7	6	61.4937	6.44973	0.579446
7	A7	7	61.7585	6.41933	0.584065
7	A7	8	62.0233	6.37138	0.587747
7	A7	9	62.288	6.30643	0.589023
7	A7	10	62.5528	6.2385	0.587348
7	A7	11	62.8175	6.17477	0.583691
7	A7	12	63.0823	6.11925	0.580197
7	A7	13	63.3471	6.12683	0.578987
7	A7	14	63.6118	6.01859	0.580842
7	A7	15	63.8766	5.99445	0.584601
7	A7	16	64.1414	5.94679	0.587596
7	A7	17	64.4061	5.85137	0.58679
7	A7	18	64.6709	5.8368	0.580159
7	A7	19	64.9357	5.76306	0.567744
7	A7	20	65.2004	5.68693	0.551997
7	A7	21	65.4652	5.64851	0.537094
7	A7	22	65.73	5.61188	0.527276
7	A7	23	65.9947	5.58398	0.52495
7	A7	24	66.2595	5.53541	0.529625
7	A7	25	66.5243	5.49217	0.538288
7	A7	26	66.789	5.42325	0.547116
7	A7	27	67.0538	5.35592	0.553275
7	A7	28	67.3186	5.31546	0.555835
7	A7	29	67.5833	5.27714	0.555469
7	A7	30	67.8481	5.21196	0.553452
7	A7	31	68.1128	5.17361	0.550814
7	A7	32	68.3776	5.10527	0.548045
7	A7	33	68.6424	5.07111	0.545205
7	A7	34	68.9071	5.00903	0.542201
7	A7	35	69.1719	4.97224	0.538977
7	A7	36	69.4367	4.91657	0.535722
7	A7	37	69.7014	4.86527	0.532976
7	A7	38	69.9662	4.81175	0.531533
7	A7	39	70.231	4.76523	0.532022
7	A7	40	70.4957	4.7389	0.53434
7	A7	41	70.7605	4.68521	0.537438
7	A7	42	71.0253	4.61833	0.539679
7	A7	43	71.29	4.56737	0.539646
7	A7	44	71.5548	4.52198	0.536877
7	A7	45	71.8196	4.46953	0.531972
7	A7	46	72.0843	4.42169	0.526164
7	A7	47	72.3491	4.37183	0.520575
7	A7	48	72.6139	4.33867	0.515675
7	A7	49	72.8786	4.28581	0.511239
7	A7	50	73.1434	4.22871	0.506724
7	A7	51	73.4081	4.18841	0.501819
7	A7	52	73.6729	4.1471	0.496751
7	A7	53	73.9377	4.07831	0.49217
7	A7	54	74.2024	4.06596	0.488727
7	A7	55	74.4672	4.01116	0.486672
7	A7	56	74.732	3.97204	0.485787
7	A7	57	74.9967	3.8957	0.485671
7	A7	58	75.2615	3.89444	0.486119
7	A7	59	75.5263	3.82472	0.487329
7	A7	60	75.791	3.77776	0.489822
7	A7	61	76.0558	3.74494	0.494239
7	A7	62	76.3206	3.70584	0.501224
7	A7	63	76.5853	3.63788	0.511586
7	A7	64	76.8501	3.61518	0.526681
7	A7	65	77.1149	3.54597	0.548703
7	A7	66	77.3796	3.51142	0.580487
7	A7	67	77.6444	3.44879	0.624552
7	A7	68	77.9092	3.41279	0.681668
7	A7	69	78.1739	3.36362	0.749843
7	A7	70	78.4387	3.27788	0.824792
7	A7	71	78.7035	3.19898	0.902378
7	A7	72	78.9682	3.08523	0.982219
7	A7	73	79.233	2.96144	1.07045
7	A7	74	79.4977	2.87794	1.17948
7	A7	75	79.7625	2.80194	1.32386
7	A7	76	80.0273	2.72326	1.51375
7	A7	77	80.292	2.61597	1.74864
7	A7	78	80.5568	2.42721	2.01385
7	A7	79	80.8216	2.18791	2.28097
7	A7	80	81.0863	1.94277	2.51186
7	A7	81	81.3511	1.69008	2.66552
7	A7	82	81.6159	1.36789	2.70734
7	A7	83	81.8806	0.945933	2.61917
7	A7	84	82.1454	0.621429	2.40668
7	A7	85	82.4102	0.411631	2.09988
7	A7	86	82.6749	0.306451	1.74485
7	A7	87	82.9397	0.242942	1.38975
7	A7	88	83.2045	0.195677	1.07123
7	A7	89	83.4692	0.147773	0.807571
7	A7	90	83.734	0.0853709	0.600093
7	A7	91	83.9987	0.0376923	0.440181
7	A7	92	84.2635	0.0220834	0.316952
7	A7	93	84.5283	0.0186458	0.221918
7	A7	94	84.793	0.0164274	0.149867
7	A7	95	85.0578	0.0145319	0.0974812
7	A7	96	85.3226	0.0133761	0.0617082
7	A7	97	85.5873	0.0116211	0.0390502
7	A7	98	85.8521	0.011451	0.0257838
7	A7	99	86.1169	0.00919597	0.0185477
7	A7	100	86.3816	0.00800753	0.0147783
7	A7	101	86.6464	0.00704676	0.0128056
7	A7	102	86.9112	0.00566967	0.0116915
7	A7	103	87.1759	0.00518057	0.0109768
7	A7	104	87.4407	0.00309031	0.0104659
7	A7	105	87.7055	0.00317492	0.0100871
7	A7	106	87.9702	0.0021948	0.00982038
7	A7	107	88.235	0.00120778	0.00965924
7	A7	108	88.4998	0.000361215	0.00959084
7	A7	109	88.7645	-5.73515e-05	0.00958926
7	A7	110	89.0293	-0.00174054	0.00962093
7	A7	111	89.2941	-0.00243882	0.00965403
7	A7	112	89.5588	-0.00311141	0.00966164
7	A7	113	89.8236	-0.00391232	0.00961826
7	A7	114	90.0883	-0.00506407	0.00950241
7	A7	115	90.3531	-0.00637011	0.00931804
7	A7	116	90.6179	-0.00729202	0.00913313
7	A7	117	90.8826	-0.00739152	0.00911406
7	A7	118	91.1474	-0.00817169	0.00952918
7	A7	119	91.4122	-0.00897765	0.0107037
7	A7	120	91.6769	-0.00869294	0.012922
7	A7	121	91.9417	-0.0110667	0.0162924
7	A7	122	92.2065	-0.0110111	0.0206152
7	A7	123	92.4712	-0.012858	0.0253279
7	A7	124	92.736	-0.019218	0.0295965
7	A7	125	93.0008	-0.0252569	0.0325564
7	A7	126	93.2655	-0.0291991	0.0336006
7	A7	127	93.5303	-0.0316422	0.0325622
7	A7	128	93.7951	-0.0331657	0.0296941
7	A7	129	94.0598	-0.0356015	0.0254967
7	A7	130	94.3246	-0.0381992	0.0205321
7	A7	131	94.5894	-0.0393609	0.0153319
7	A7	132	94.8541	-0.0413259	0.010389
8	A8	1	60.1699	6.82045	0.568034
8	A8	2	60.4347	6.75289	0.568325
8	A8	3	60.6994	6.68059	0.565746
8	A8	4	60.9642	6.65679	0.561295
8	A8	5	61.229	6.58911	0.557266
8	A8	6	61.4937	6.55485	0.555961
8	A8	7	61.7585	6.51865	0.558299
8	A8	8	62.0233	6.45063	0.563255
8	A8	9	62.288	6.41076	0.568518
8	A8	10	62.5528	6.33835	0.571862
8	A8	11	62.8175	6.28965	0.572375
8	A8	12	63.0823	6.22309	0.570799
8	A8	13	63.3471	6.18759	0.568789
8	A8	14	63.6118	6.13269	0.567685
8	A8	15	63.8766	6.09323	0.567629
8	A8	16	64.1414	6.04964	0.567599
8	A8	17	64.4061	5.95866	0.566309
8	A8	18	64.6709	5.92302	0.563273
8	A8	19	64.9357	5.86827	0.559204
8	A8	20	65.2004	5.81734	0.555579
8	A8	21	65.4652	5.7735	0.553626
8	A8	22	65.73	5.72991	0.553574
8	A8	23	65.9947	5.66678	0.554562
8	A8	24	66.2595	5.61975	0.555242
8	A8	25	66.5243	5.57356	0.554549
8	A8	26	66.789	5.48433	0.552175
8	A8	27	67.0538	5.4758	0.548456
8	A8	28	67.3186	5.40924	0.543925
8	A8	29	67.5833	5.36486	0.538997
8	A8	30	67.8481	5.30785	0.53402
8	A8	31	68.1128	5.26423	0.529579
8	A8	32	68.3776	5.18847	0.526562
8	A8	33	68.6424	5.18671	0.52584
8	A8	34	68.9071	5.11438	0.527692
8	A8	35	69.1719	5.07682	0.531467
8	A8	36	69.4367	5.02979	0.535812
8	A8	37	69.7014	4.95299	0.539218
8	A8	38	69.9662	4.92611	0.540656
8	A8	39	70.231	4.87593	0.539923
8	A8	40	70.4957	4.81108	0.537662
8	A8	41	70.7605	4.76387	0.535064
8	A8	42	71.0253	4.70988	0.533335
8	A8	43	71.29	4.686	0.533114
8	A8	44	71.5548	4.63138	0.534137
8	A8	45	71.8196	4.56346	0.535365
8	A8	46	72.0843	4.52614	0.535491
8	A8	47	72.3491	4.46357	0.533493
8	A8	48	72.6139	4.43513	0.528991
8	A8	49	72.8786	4.3585	0.522299
8	A8	50	73.1434	4.32938	0.514325
8	A8	51	73.4081	4.27099	0.506326
8	A8	52	73.6729	4.22847	0.499556
8	A8	53	73.9377	4.18978	0.494843
8	A8	54	74.2024	4.14158	0.492296
8	A8	55	74.4672	4.1045	0.491344
8	A8	56	74.732	4.0532	0.491133
8	A8	57	74.9967	3.99015	0.491066
8	A8	58	75.2615	3.96206	0.491088
8	A8	59	75.5263	3.91923	0.491594
8	A8	60	75.791	3.86687	0.49307
8	A8	61	76.0558	3.82171	0.495802
8	A8	62	76.3206	3.78547	0.499854
8	A8	63	76.5853	3.71972	0.505463
8	A8	64	76.8501	3.69919	0.513664
8	A8	65	77.1149	3.62855	0.526871
8	A8	66	77.3796	3.57978	0.548921
8	A8	67	77.6444	3.54092	0.584158
8	A8	68	77.9092	3.50326	0.635627
8	A8	69	78.1739	3.45142	0.703145
8	A8	70	78.4387	3.39948	0.782632
8	A8	71	78.7035	3.31241	0.867711
8	A8	72	78.9682	3.20927	0.953453
8	A8	73	79.233	3.08021	1.04056
8	A8	74	79.4977	2.9665	1.13747
8	A8	75	79.7625	2.89916	1.25857
8	A8	76	80.0273	2.80462	1.41857
8	A8	77	80.292	2.72006	1.62537
8	A8	78	80.5568	2.57882	1.87414
8	A8	79	80.8216	2.37615	2.145
8	A8	80	81.0863	2.12238	2.40457
8	A8	81	81.3511	1.87531	2.61143
8	A8	82	81.6159	1.59652	2.72456
8	A8	83	81.8806	1.18648	2.7139
8	A8	84	82.1454	0.823877	2.57002
8	A8	85	82.4102	0.532449	2.30907
8	A8	86	82.6749	0.35777	1.96946
8	A8	87	82.9397	0.273111	1.60065
8	A8	88	83.2045	0.218807	1.24856
8	A8	89	83.4692	0.177788	0.944096
8	A8	90	83.734	0.13105	0.699328
8	A8	91	83.9987	0.0743416	0.511173
8	A8	92	84.2635	0.0425766	0.368987
8	A8	93	84.5283	0.0325736	0.261467
8	A8	94	84.793	0.0307095	0.180207
8	A8	95	85.0578	0.0272952	0.119926
8	A8	96	85.3226	0.0260529	0.0770546
8	A8	97	85.5873	0.0253475	0.048394
8	A8	98	85.8521	0.0238764	0.0306237
8	A8	99	86.1169	0.022933	0.0205038
8	A8	100	86.3816	0.0226982	0.0152682
8	A8	101	86.6464	0.0207649	0.0128497
8	A8	102	86.9112	0.0202907	0.0118654
8	A8	103	87.1759	0.0184873	0.0114715
8	A8	104	87.4407	0.0167604	0.0112044
8	A8	105	87.7055	0.016115	0.0108597
8	A8	106	87.9702	0.0154129	0.0103981
8	A8	107	88.235	0.0147112	0.00986278
8	A8	108	88.4998	0.0138528	0.00931119
8	A8	109	88.7645	0.0127705	0.00877825
8	A8	110	89.0293	0.0119009	0.00827563
8	A8	111	89.2941	0.0115818	0.00781023
8	A8	112	89.5588	0.0107367	0.00739835
8	A8	113	89.8236	0.0102786	0.00706497
8	A8	114	90.0883	0.00957511	0.00683598
8	A8	115	90.3531	0.00909052	0.00673717
8	A8	116	90.6179	0.00818768	0.00680663
8	A8	117	90.8826	0.00801487	0.00711522
8	A8	118	91.1474	0.00711679	0.00778262
8	A8	119	91.4122	0.00708902	0.00897202
8	A8	120	91.6769	0.00536858	0.0108446
8	A8	121	91.9417	0.00476551	0.0134659
8	A8	122	92.2065	0.00487848	0.0166914
8	A8	123	92.4712	0.00364906	0.0201028
8	A8	124	92.736	-0.0025732	0.0230712
8	A8	125	93.0008	-0.00759491	0.0249561
8	A8	126	93.2655	-0.00913621	0.0253432
8	A8	127	93.5303	-0.0105614	0.024179
8	A8	128	93.7951	-0.0127878	0.0217287
8	A8	129	94.0598	-0.0139496	0.0184148
8	A8	130	94.3246	-0.0155035	0.0146666
8	A8	131	94.5894	-0.0174609	0.0108584
8	A8	132	94.8541	-0.0171202	0.00731846
9	A9	1	60.1699	7.03148	0.588297
9	A9	2	60.4347	6.9433	0.596061
9	A9	3	60.6994	6.89629	0.601984
9	A9	4	60.9642	6.8194	0.605106
9	A9	5	61.229	6.78087	0.605823
9	A9	6	61.4937	6.73452	0.60512
9	A9	7	61.7585	6.67796	0.603544
9	A9	8	62.0233	6.59692	0.600726
9	A9	9	62.288	6.5923	0.595894
9	A9	10	62.5528	6.46464	0.58884
9	A9	11	62.8175	6.44517	0.580552
9	A9	12	63.0823	6.39082	0.572905
9	A9	13	63.3471	6.33518	0.567626
9	A9	14	63.6118	6.30157	0.565299
9	A9	15	63.8766	6.26279	0.565081
9	A9	16	64.1414	6.16474	0.565253
9	A9	17	64.4061	6.13018	0.564211
9	A9	18	64.6709	6.08562	0.561216
9	A9	19	64.9357	6.03684	0.556638
9	A9	20	65.2004	5.95776	0.551745
9	A9	21	65.4652	5.91875	0.548148
9	A9	22	65.73	5.87951	0.547133
9	A9	23	65.9947	5.84026	0.549075
9	A9	24	66.2595	5.76004	0.553276
9	A9	25	66.5243	5.74499	0.558297
9	A9	26	66.789	5.64843	0.562651
9	A9	27	67.0538	5.62901	0.56543
9	A9	28	67.3186	5.5522	0.566529
9	A9	29	67.5833	5.50837	0.566415
9	A9	30	67.8481	5.45134	0.56568
9	A9	31	68.1128	5.41598	0.564661
9	A9	32	68.3776	5.34754	0.563392
9	A9	33	68.6424	5.29346	0.561748
9	A9	34	68.9071	5.23624	0.559643
9	A9	35	69.1719	5.20748	0.557054
9	A9	36	69.4367	5.1345	0.553998
9	A9	37	69.7014	5.09067	0.550537
9	A9	38	69.9662	5.04664	0.546882
9	A9	39	70.231	4.9645	0.543407
9	A9	40	70.4957	4.95511	0.54046
9	A9	41	70.7605	4.88261	0.538083
9	A9	42	71.0253	4.84684	0.535991
9	A9	43	71.29	4.78834	0.53388
9	A9	44	71.5548	4.73155	0.53186
9	A9	45	71.8196	4.67335	0.53052
9	A9	46	72.0843	4.64847	0.530391
9	A9	47	72.3491	4.59604	0.531194
9	A9	48	72.6139	4.5559	0.531533
9	A9	49	72.8786	4.48958	0.529507
9	A9	50	73.1434	4.43009	0.5239
9	A9	51	73.4081	4.37845	0.515146
9	A9	52	73.6729	4.33869	0.505367
9	A9	53	73.9377	4.29441	0.497434
9	A9	54	74.2024	4.25529	0.493615
9	A9	55	74.4672	4.21669	0.494597
9	A9	56	74.732	4.1649	0.499325
9	A9	57	74.9967	4.11564	0.505602
9	A9	58	75.2615	4.07653	0.511108
9	A9	59	75.5263	4.01354	0.514347
9	A9	60	75.791	3.95857	0.515171
9	A9	61	76.0558	3.91918	0.514741
9	A9	62	76.3206	3.87488	0.515029
9	A9	63	76.5853	3.82374	0.51822
9	A9	64	76.8501	3.78	0.526345
9	A9	65	77.1149	3.73451	0.541288
9	A9	66	77.3796	3.68261	0.565014
9	A9	67	77.6444	3.63047	0.599611
9	A9	68	77.9092	3.58127	0.646796
9	A9	69	78.1739	3.51871	0.706945
9	A9	70	78.4387	3.47003	0.778278
9	A9	71	78.7035	3.40336	0.857235
9	A9	72	78.9682	3.29727	0.940614
9	A9	73	79.233	3.19536	1.02893
9	A9	74	79.4977	3.05512	1.12899
9	A9	75	79.7625	2.95673	1.25341
9	A9	76	80.0273	2.9017	1.41634
9	A9	77	80.292	2.80693	1.62664
9	A9	78	80.5568	2.66395	1.88141
9	A9	79	80.8216	2.45794	2.16263
9	A9	80	81.0863	2.21341	2.43793
9	A9	81	81.3511	1.95425	2.66533
9	A9	82	81.6159	1.67041	2.8015
9	A9	83	81.8806	1.25676	2.81246
9	A9	84	82.1454	0.870702	2.68417
9	A9	85	82.4102	0.551383	2.42884
9	A9	86	82.6749	0.34623	2.08319
9	A9	87	82.9397	0.247895	1.69801
9	A9	88	83.2045	0.191168	1.32318
9	A9	89	83.4692	0.15222	0.994762
9	A9	90	83.734	0.110666	0.729242
9	A9	91	83.9987	0.0575316	0.526023
9	A9	92	84.2635	0.0217659	0.374774
9	A9	93	84.5283	0.0118001	0.262993
9	A9	94	84.793	0.00936636	0.180535
9	A9	95	85.0578	0.00747089	0.120578
9	A9	96	85.3226	0.00615619	0.0785034
9	A9	97	85.5873	0.00492704	0.0505135
9	A9	98	85.8521	0.00172757	0.032996
9	A9	99	86.1169	0.000783718	0.0226236
9	A9	100	86.3816	-0.000609721	0.0167066
9	A9	101	86.6464	-0.00129096	0.0133828
9	A9	102	86.9112	-0.00219727	0.0115349
9	A9	103	87.1759	-0.0029314	0.0105503
9	A9	104	87.4407	-0.00455611	0.010081
9	A9	105	87.7055	-0.00424322	0.0098927
9	A9	106	87.9702	-0.0060485	0.00980998
9	A9	107	88.235	-0.00744278	0.00971708
9	A9	108	88.4998	-0.00774711	0.00956735
9	A9	109	88.7645	-0.00919864	0.00937152
9	A9	110	89.0293	-0.00871286	0.00916296
9	A9	111	89.2941	-0.0100946	0.00896215
9	A9	112	89.5588	-0.0117893	0.00876471
9	A9	113	89.8236	-0.01199	0.00855801
9	A9	114	90.0883	-0.0131257	0.00834822
9	A9	115	90.3531	-0.0130639	0.00817713
9	A9	116	90.6179	-0.0143153	0.00812475
9	A9	117	90.8826	-0.0152562	0.00830805
9	A9	118	91.1474	-0.0154637	0.00887862
9	A9	119	91.4122	-0.0162074	0.010004
9	A9	120	91.6769	-0.0171052	0.0118114
9	A9	121	91.9417	-0.0177535	0.0142973
9	A9	122	92.2065	-0.0187119	0.0172446
9	A9	123	92.4712	-0.0210947	0.0202132
9	A9	124	92.736	-0.0265507	0.0226417
9	A9	125	93.0008	-0.0292844	0.0240293
9	A9	126	93.2655	-0.03177	0.0241019
9	A9	127	93.5303	-0.0332414	0.0228723
9	A9	128	93.7951	-0.035456	0.0205738
9	A9	129	94.0598	-0.0367358	0.017535
9	A9	130	94.3246	-0.0379134	0.0140855
9	A9	131	94.5894	-0.0395332	0.010533
9	A9	132	94.8541	-0.0402573	0.00717693
10	A10	1	60.1699	6.85402	0.576264
10	A10	2	60.4347	6.76382	0.577551
10	A10	3	60.6994	6.71333	0.577851
10	A10	4	60.9642	6.70306	0.577785
10	A10	5	61.229	6.61977	0.578465
10	A10	6	61.4937	6.58438	0.580647
10	A10	7	61.7585	6.53244	0.584064
10	A10	8	62.0233	6.47367	0.587447
10	A10	9	62.288	6.4408	0.589243
10	A10	10	62.5528	6.34275	0.588568
10	A10	11	62.8175	6.31348	0.58576
10	A10	12	63.0823	6.24849	0.582094
10	A10	13	63.3471	6.20681	0.578876
10	A10	14	63.6118	6.1751	0.576607
10	A10	15	63.8766	6.11593	0.574783
10	A10	16	64.1414	6.03332	0.572423
10	A10	17	64.4061	5.99162	0.56879
10	A10	18	64.6709	5.96324	0.563852
10	A10	19	64.9357	5.90362	0.558374
10	A10	20	65.2004	5.84484	0.553764
10	A10	21	65.4652	5.77112	0.551688
10	A10	22	65.73	5.76532	0.553388
10	A10	23	65.9947	5.71023	0.558894
10	A10	24	66.2595	5.66138	0.566668
10	A10	25	66.5243	5.60486	0.57413
10	A10	26	66.789	5.53076	0.578828
10	A10	27	67.0538	5.49971	0.579535
10	A10	28	67.3186	5.42178	0.57657
10	A10	29	67.5833	5.37563	0.571207
10	A10	30	67.8481	5.34609	0.564726
10	A10	31	68.1128	5.28757	0.557827
10	A10	32	68.3776	5.22362	0.550724
10	A10	33	68.6424	5.1805	0.543723
10	A10	34	68.9071	5.12389	0.537587
10	A10	35	69.1719	5.08513	0.533366
10	A10	36	69.4367	5.04323	0.5318
10	A10	37	69.7014	4.99849	0.532826
10	A10	38	69.9662	4.95309	0.535603
10	A10	39	70.231	4.88007	0.538951
10	A10	40	70.4957	4.84843	0.54185
10	A10	41	70.7605	4.8028	0.543664
10	A10	42	71.0253	4.74454	0.544111
10	A10	43	71.29	4.69543	0.543216
10	A10	44	71.5548	4.64727	0.541327
10	A10	45	71.8196	4.58947	0.539103
10	A10	46	72.0843	4.55534	0.537294
10	A10	47	72.3491	4.49044	0.536302
10	A10	48	72.6139	4.469	0.535874
10	A10	49	72.8786	4.40609	0.535193
10	A10	50	73.1434	4.3534	0.533434
10	A10	51	73.4081	4.30578	0.53037
10	A10	52	73.6729	4.23382	0.526492
10	A10	53	73.9377	4.22589	0.522537
10	A10	54	74.2024	4.17033	0.51883
10	A10	55	74.4672	4.12307	0.515087
10	A10	56	74.732	4.06185	0.510884
10	A10	57	74.9967	4.01312	0.506355
10	A10	58	75.2615	3.97377	0.502413
10	A10	59	75.5263	3.93278	0.500282
10	A10	60	75.791	3.90713	0.50073
10	A10	61	76.0558	3.83773	0.503674
10	A10	62	76.3206	3.80154	0.508497
10	A10	63	76.5853	3.74002	0.51484
10	A10	64	76.8501	3.72191	0.523408
10	A10	65	77.1149	3.64584	0.536388
10	A10	66	77.3796	3.60695	0.557264
10	A10	67	77.6444	3.56298	0.589947
10	A10	68	77.9092	3.52207	0.637358
10	A10	69	78.1739	3.46623	0.699965
10	A10	70	78.4387	3.41572	0.775144
10	A10	71	78.7035	3.33861	0.858093
10	A10	72	78.9682	3.23838	0.944519
10	A10	73	79.233	3.13968	1.03409
10	A10	74	79.4977	3.01656	1.1328
10	A10	75	79.7625	2.91824	1.25251
10	A10	76	80.0273	2.83315	1.40684
10	A10	77	80.292	2.7512	1.60472
10	A10	78	80.5568	2.62885	1.84423
10	A10	79	80.8216	2.43903	2.10907
10	A10	80	81.0863	2.19348	2.36927
10	A10	81	81.3511	1.93972	2.5858
10	A10	82	81.6159	1.68217	2.71845
10	A10	83	81.8806	1.31146	2.73571
10	A10	84	82.1454	0.951618	2.62431
10	A10	85	82.4102	0.639829	2.39491
10	A10	86	82.6749	0.438255	2.08069
10	A10	87	82.9397	0.335931	1.72791
10	A10	88	83.2045	0.275699	1.3821
10	A10	89	83.4692	0.225529	1.07588
10	A10	90	83.734	0.176156	0.823558
10	A10	91	83.9987	0.105561	0.623714
10	A10	92	84.2635	0.0516201	0.466671
10	A10	93	84.5283	0.0338062	0.341988
10	A10	94	84.793	0.0298648	0.242566
10	A10	95	85.0578	0.0280174	0.164866
10	A10	96	85.3226	0.0260625	0.10698
10	A10	97	85.5873	0.0245389	0.0667155
10	A10	98	85.8521	0.0239275	0.0408802
10	A10	99	86.1169	0.023131	0.0256634
10	A10	100	86.3816	0.0217639	0.0174221
10	A10	101	86.6464	0.0209173	0.0132621
10	A10	102	86.9112	0.0197648	0.0112182
10	A10	103	87.1759	0.018557	0.0101368
10	A10	104	87.4407	0.0171311	0.00944663
10	A10	105	87.7055	0.0170905	0.00893458
10	A10	106	87.9702	0.0165416	0.00856607
10	A10	107	88.235	0.0161679	0.00835423
10	A10	108	88.4998	0.0149098	0.00828223
10	A10	109	88.7645	0.0142	0.00828397
10	A10	110	89.0293	0.013823	0.00827217
10	A10	111	89.2941	0.0116971	0.00818359
10	A10	112	89.5588	0.0121059	0.0080072
10	A10	113	89.8236	0.0111205	0.00777718
10	A10	114	90.0883	0.0103901	0.00754004
10	A10	115	90.3531	0.010345	0.00732465
10	A10	116	90.6179	0.00885465	0.00714281
10	A10	117	90.8826	0.00863534	0.0070259
10	A10	118	91.1474	0.0073334	0.0070711
10	A10	119	91.4122	0.00742461	0.00745209
10	A10	120	91.6769	0.00722654	0.00836116
10	A10	121	91.9417	0.00699968	0.00989315
10	A10	122	92.2065	0.00684886	0.0119334
10	A10	123	92.4712	0.00407416	0.0141301
10	A10	124	92.736	0.00106655	0.015991
10	A10	125	93.0008	-0.00145391	0.0170663
10	A10	126	93.2655	-0.00341142	0.0171139
10	A10	127	93.5303	-0.00366378	0.0161567
10	A10	128	93.7951	-0.00547364	0.0144145
10	A10	129	94.0598	-0.00593491	0.0121776
10	A10	130	94.3246	-0.00745376	0.00971078
10	A10	131	94.5894	-0.00748911	0.00722949
10	A10	132	94.8541	-0.00888889	0.00492067
11	A11	1	60.1699	6.91473	0.563215
11	A11	2	60.4347	6.87891	0.569111
11	A11	3	60.6994	6.82823	0.576398
11	A11	4	60.9642	6.79053	0.583401
11	A11	5	61.229	6.72442	0.588451
11	A11	6	61.4937	6.66205	0.5905
11	A11	7	61.7585	6.60311	0.589349
11	A11	8	62.0233	6.5463	0.585453
11	A11	9	62.288	6.52784	0.579544
11	A11	10	62.5528	6.44005	0.572459
11	A11	11	62.8175	6.39622	0.565312
11	A11	12	63.0823	6.32673	0.559659
11	A11	13	63.3471	6.30715	0.557275
11	A11	14	63.6118	6.24543	0.559411
11	A11	15	63.8766	6.21449	0.566072
11	A11	16	64.1414	6.14838	0.57569
11	A11	17	64.4061	6.09535	0.585507
11	A11	18	64.6709	6.03602	0.592453
11	A11	19	64.9357	6.00819	0.594184
11	A11	20	65.2004	5.90518	0.589964
11	A11	21	65.4652	5.84993	0.580931
11	A11	22	65.73	5.81272	0.569632
11	A11	23	65.9947	5.77875	0.559038
11	A11	24	66.2595	5.71345	0.551525
11	A11	25	66.5243	5.65272	0.548285
11	A11	26	66.789	5.62754	0.54923
11	A11	27	67.0538	5.56952	0.553176
11	A11	28	67.3186	5.52124	0.558296
11	A11	29	67.5833	5.46631	0.562681
11	A11	30	67.8481	5.41147	0.564983
11	A11	31	68.1128	5.34418	0.564846
11	A11	32	68.3776	5.30441	0.562886
11	A11	33	68.6424	5.26274	0.560189
11	A11	34	68.9071	5.1909	0.557681
11	A11	35	69.1719	5.15909	0.555635
11	A11	36	69.4367	5.10316	0.553634
11	A11	37	69.7014	5.04854	0.550862
11	A11	38	69.9662	4.99786	0.546641
11	A11	39	70.231	4.95262	0.540896
11	A11	40	70.4957	4.8827	0.534327
11	A11	41	70.7605	4.85479	0.528202
11	A11	42	71.0253	4.80015	0.523831
11	A11	43	71.29	4.75792	0.522005
11	A11	44	71.5548	4.71705	0.522654
11	A11	45	71.8196	4.64621	0.524845
11	A11	46	72.0843	4.63202	0.527072
11	A11	47	72.3491	4.55322	0.527756
11	A11	48	72.6139	4.51704	0.525781
11	A11	49	72.8786	4.46066	0.52094
11	A11	50	73.1434	4.40883	0.514083
11	A11	51	73.4081	4.36019	0.506876
11	A11	52	73.6729	4.33434	0.501164
11	A11	53	73.9377	4.27076	0.498208
11	A11	54	74.2024	4.23097	0.498115
11	A11	55	74.4672	4.20707	0.499817
11	A11	56	74.732	4.14489	0.501655
11	A11	57	74.9967	4.0819	0.502287
11	A11	58	75.2615	4.03924	0.501426
11	A11	59	75.5263	4.00733	0.49991
11	A11	60	75.791	3.9466	0.499166
11	A11	61	76.0558	3.91816	0.500457
11	A11	62	76.3206	3.87358	0.504489
11	A11	63	76.5853	3.80806	0.511649
11	A11	64	76.8501	3.77919	0.522642
11	A11	65	77.1149	3.7208	0.539073
11	A11	66	77.3796	3.66873	0.563505
11	A11	67	77.6444	3.63919	0.598802
11	A11	68	77.9092	3.57035	0.646931
11	A11	69	78.1739	3.52969	0.707701
11	A11	70	78.4387	3.46088	0.778275
11	A11	71	78.7035	3.4	0.854162
11	A11	72	78.9682	3.29273	0.931856
11	A11	73	79.233	3.18234	1.01218
11	A11	74	79.4977	3.06785	1.10249
11	A11	75	79.7625	2.97539	1.21579
11	A11	76	80.0273	2.90115	1.36635
11	A11	77	80.292	2.82471	1.56334
11	A11	78	80.5568	2.69136	1.80506
11	A11	79	80.8216	2.50155	2.07608
11	A11	80	81.0863	2.25193	2.3478
11	A11	81	81.3511	2.01891	2.58208
11	A11	82	81.6159	1.75474	2.73776
11	A11	83	81.8806	1.40879	2.77975
11	A11	84	82.1454	0.985261	2.68931
11	A11	85	82.4102	0.661453	2.47184
11	A11	86	82.6749	0.437299	2.1576
11	A11	87	82.9397	0.324527	1.79357
11	A11	88	83.2045	0.260118	1.42907
11	A11	89	83.4692	0.211489	1.10197
11	A11	90	83.734	0.165072	0.831343
11	A11	91	83.9987	0.103448	0.618719
11	A11	92	84.2635	0.0512864	0.455149
11	A11	93	84.5283	0.0330214	0.329138
11	A11	94	84.793	0.0295086	0.23164
11	A11	95	85.0578	0.0270147	0.15715
11	A11	96	85.3226	0.0247984	0.102342
11	A11	97	85.5873	0.0235965	0.0643255
11	A11	98	85.8521	0.021622	0.039793
11	A11	99	86.1169	0.0219223	0.0251504
11	A11	100	86.3816	0.0207293	0.0170738
11	A11	101	86.6464	0.0193941	0.0129538
11	A11	102	86.9112	0.018445	0.0110199
11	A11	103	87.1759	0.0173346	0.0102114
11	A11	104	87.4407	0.016903	0.00995062
11	A11	105	87.7055	0.0159722	0.00993668
11	A11	106	87.9702	0.0146478	0.0100071
11	A11	107	88.235	0.0138256	0.0100666
11	A11	108	88.4998	0.0128045	0.0100596
11	A11	109	88.7645	0.0119798	0.00996051
11	A11	110	89.0293	0.0109704	0.00976721
11	A11	111	89.2941	0.0100308	0.00949376
11	A11	112	89.5588	0.00928582	0.00916283
11	A11	113	89.8236	0.00815001	0.00879934
11	A11	114	90.0883	0.00794076	0.00842624
11	A11	115	90.3531	0.00665398	0.00806631
11	A11	116	90.6179	0.00671367	0.00775502
11	A11	117	90.8826	0.00507528	0.00756154
11	A11	118	91.1474	0.00461797	0.00760326
11	A11	119	91.4122	0.00487778	0.00803155
11	A11	120	91.6769	0.00438116	0.00897772
11	A11	121	91.9417	0.00334098	0.0104727
11	A11	122	92.2065	0.0020419	0.0123787
11	A11	123	92.4712	0.00180816	0.0143767
11	A11	124	92.736	-0.00206807	0.0160356
11	A11	125	93.0008	-0.00455554	0.0169462
11	A11	126	93.2655	-0.00672551	0.0168622
11	A11	127	93.5303	-0.00789739	0.0157756
11	A11	128	93.7951	-0.00869986	0.0138896
11	A11	129	94.0598	-0.00885805	0.0115152
11	A11	130	94.3246	-0.0101251	0.00896267
11	A11	131	94.5894	-0.0117026	0.00648461
11	A11	132	94.8541	-0.0107583	0.00427294
12	A12	1	60.1699	5.83866	0.501041
12	A12	2	60.4347	5.76191	0.508456
12	A12	3	60.6994	5.7008	0.513825
12	A12	4	60.9642	5.70006	0.515502
12	A12	5	61.229	5.61667	0.513106
12	A12	6	61.4937	5.5733	0.507579
12	A12	7	61.7585	5.51924	0.500649
12	A12	8	62.0233	5.50478	0.49405
12	A12	9	62.288	5.43341	0.488892
12	A12	10	62.5528	5.41363	0.485477
12	A12	11	62.8175	5.3514	0.483633
12	A12	12	63.0823	5.31068	0.483176
12	A12	13	63.3471	5.27106	0.484129
12	A12	14	63.6118	5.21829	0.48651
12	A12	15	63.8766	5.19379	0.489836
12	A12	16	64.1414	5.14751	0.492925
12	A12	17	64.4061	5.08885	0.49421
12	A12	18	64.6709	5.04748	0.492516
12	A12	19	64.9357	4.99923	0.487732
12	A12	20	65.2004	4.93667	0.480871
12	A12	21	65.4652	4.91057	0.473433
12	A12	22	65.73	4.88157	0.466569
12	A12	23	65.9947	4.83373	0.460669
12	A12	24	66.2595	4.78177	0.455647
12	A12	25	66.5243	4.73253	0.451529
12	A12	26	66.789	4.69238	0.448717
12	A12	27	67.0538	4.6791	0.447778
12	A12	28	67.3186	4.63004	0.448941
12	A12	29	67.5833	4.5753	0.451896
12	A12	30	67.8481	4.5347	0.455916
12	A12	31	68.1128	4.50342	0.460205
12	A12	32	68.3776	4.47166	0.464111
12	A12	33	68.6424	4.39469	0.467193
12	A12	34	68.9071	4.3712	0.469208
12	A12	35	69.1719	4.34048	0.470035
12	A12	36	69.4367	4.26941	0.469626
12	A12	37	69.7014	4.24653	0.467971
12	A12	38	69.9662	4.19837	0.465141
12	A12	39	70.231	4.15035	0.461381
12	A12	40	70.4957	4.1153	0.457166
12	A12	41	70.7605	4.06814	0.453164
12	A12	42	71.0253	4.02756	0.450073
12	A12	43	71.29	3.99381	0.448388
12	A12	44	71.5548	3.95215	0.448208
12	A12	45	71.8196	3.90917	0.449191
12	A12	46	72.0843	3.86331	0.450626
12	A12	47	72.3491	3.83444	0.45164
12	A12	48	72.6139	3.78941	0.45145
12	A12	49	72.8786	3.72842	0.449618
12	A12	50	73.1434	3.70872	0.446194
12	A12	51	73.4081	3.65893	0.441719
12	A12	52	73.6729	3.61566	0.437008
12	A12	53	73.9377	3.57926	0.432829
12	A12	54	74.2024	3.54173	0.429618
12	A12	55	74.4672	3.51381	0.427398
12	A12	56	74.732	3.4591	0.425949
12	A12	57	74.9967	3.41981	0.425064
12	A12	58	75.2615	3.38204	0.424692
12	A12	59	75.5263	3.3591	0.424862
12	A12	60	75.791	3.30482	0.425551
12	A12	61	76.0558	3.2704	0.426736
12	A12	62	76.3206	3.23681	0.428688
12	A12	63	76.5853	3.17729	0.432348
12	A12	64	76.8501	3.15527	0.439511
12	A12	65	77.1149	3.11627	0.452683
12	A12	66	77.3796	3.07828	0.474636
12	A12	67	77.6444	3.03382	0.507748
12	A12	68	77.9092	2.98977	0.553183
12	A12	69	78.1739	2.95161	0.610186
12	A12	70	78.4387	2.89851	0.675959
12	A12	71	78.7035	2.83556	0.746783
12	A12	72	78.9682	2.74535	0.820402
12	A12	73	79.233	2.64672	0.898758
12	A12	74	79.4977	2.54782	0.989328
12	A12	75	79.7625	2.47997	1.10356
12	A12	76	80.0273	2.41218	1.25237
12	A12	77	80.292	2.32885	1.44028
12	A12	78	80.5568	2.19797	1.66056
12	A12	79	80.8216	2.01451	1.89329
12	A12	80	81.0863	1.80614	2.10704
12	A12	81	81.3511	1.58602	2.26438
12	A12	82	81.6159	1.33304	2.33052
12	A12	83	81.8806	0.965774	2.28343
12	A12	84	82.1454	0.66573	2.12209
12	A12	85	82.4102	0.457777	1.86863
12	A12	86	82.6749	0.358829	1.56234
12	A12	87	82.9397	0.304381	1.24737
12	A12	88	83.2045	0.265656	0.95974
12	A12	89	83.4692	0.22695	0.719554
12	A12	90	83.734	0.1765	0.530766
12	A12	91	83.9987	0.135745	0.386773
12	A12	92	84.2635	0.119594	0.277492
12	A12	93	84.5283	0.116017	0.194271
12	A12	94	84.793	0.112826	0.131434
12	A12	95	85.0578	0.111114	0.0854717
12	A12	96	85.3226	0.110961	0.0536212
12	A12	97	85.5873	0.110328	0.0330219
12	A12	98	85.8521	0.10891	0.020671
12	A12	99	86.1169	0.108118	0.0137918
12	A12	100	86.3816	0.107965	0.0101791
12	A12	101	86.6464	0.10705	0.00831878
12	A12	102	86.9112	0.105956	0.00730726
12	A12	103	87.1759	0.105523	0.00668405
12	A12	104	87.4407	0.104213	0.00626121
12	A12	105	87.7055	0.104654	0.00598168
12	A12	106	87.9702	0.105155	0.00581362
12	A12	107	88.235	0.10318	0.00569185
12	A12	108	88.4998	0.102755	0.00551639
12	A12	109	88.7645	0.102112	0.005198
12	A12	110	89.0293	0.101778	0.00471222
12	A12	111	89.2941	0.100767	0.00411918
12	A12	112	89.5588	0.101937	0.00353422
12	A12	113	89.8236	0.101237	0.00306908
12	A12	114	90.0883	0.100761	0.00278517
12	A12	115	90.3531	0.101036	0.00269078
12	A12	116	90.6179	0.100716	0.00278799
12	A12	117	90.8826	0.0996261	0.00314493
12	A12	118	91.1474	0.0995139	0.00394689
12	A12	119	91.4122	0.100594	0.00547997
12	A12	120	91.6769	0.0996617	0.00802352
12	A12	121	91.9417	0.0995364	0.0116752
12	A12	122	92.2065	0.0992409	0.0161893
12	A12	123	92.4712	0.0965241	0.0209346
12	A12	124	92.736	0.0910897	0.0250384
12	A12	125	93.0008	0.0854815	0.02768
12	A12	126	93.2655	0.0823545	0.0283878
12	A12	127	93.5303	0.0813597	0.0271727
12	A12	128	93.7951	0.0795498	0.0244334
12	A12	129	94.0598	0.0784502	0.020724
12	A12	130	94.3246	0.0759756	0.016553
12	A12	131	94.5894	0.0744181	0.0123184
12	A12	132	94.8541	0.0733464	0.00835074
13	A13	1	60.1699	6.86236	0.560688
13	A13	2	60.4347	6.80175	0.568759
13	A13	3	60.6994	6.76513	0.577
13	A13	4	60.9642	6.70076	0.583281
13	A13	5	61.229	6.66263	0.586003
13	A13	6	61.4937	6.57808	0.584625
13	A13	7	61.7585	6.53534	0.579695
13	A13	8	62.0233	6.46799	0.572405
13	A13	9	62.288	6.44538	0.564056
13	A13	10	62.5528	6.38836	0.555848
13	A13	11	62.8175	6.32117	0.549058
13	A13	12	63.0823	6.24879	0.545141
13	A13	13	63.3471	6.23944	0.545349
13	A13	14	63.6118	6.19769	0.549905
13	A13	15	63.8766	6.14066	0.557456
13	A13	16	64.1414	6.08383	0.565391
13	A13	17	64.4061	6.02584	0.570974
13	A13	18	64.6709	5.95251	0.572641
13	A13	19	64.9357	5.93471	0.570572
13	A13	20	65.2004	5.84636	0.566342
13	A13	21	65.4652	5.79715	0.561873
13	A13	22	65.73	5.77157	0.558399
13	A13	23	65.9947	5.72719	0.555996
13	A13	24	66.2595	5.64402	0.553905
13	A13	25	66.5243	5.5943	0.551319
13	A13	26	66.789	5.55228	0.548033
13	A13	27	67.0538	5.50637	0.544601
13	A13	28	67.3186	5.4492	0.541979
13	A13	29	67.5833	5.38975	0.540944
13	A13	30	67.8481	5.35902	0.541693
13	A13	31	68.1128	5.32152	0.543716
13	A13	32	68.3776	5.22645	0.546035
13	A13	33	68.6424	5.21114	0.547637
13	A13	34	68.9071	5.15457	0.547884
13	A13	35	69.1719	5.08424	0.546745
13	A13	36	69.4367	5.03879	0.544664
13	A13	37	69.7014	5.00245	0.542253
13	A13	38	69.9662	4.95471	0.539908
13	A13	39	70.231	4.88552	0.53767
13	A13	40	70.4957	4.84271	0.535245
13	A13	41	70.7605	4.80374	0.532215
13	A13	42	71.0253	4.74491	0.528287
13	A13	43	71.29	4.69197	0.523545
13	A13	44	71.5548	4.65098	0.518593
13	A13	45	71.8196	4.58753	0.514396
13	A13	46	72.0843	4.54982	0.511888
13	A13	47	72.3491	4.52524	0.511444
13	A13	48	72.6139	4.46266	0.51264
13	A13	49	72.8786	4.40084	0.514427
13	A13	50	73.1434	4.36764	0.515631
13	A13	51	73.4081	4.3174	0.515455
13	A13	52	73.6729	4.27343	0.513783
13	A13	53	73.9377	4.20072	0.511124
13	A13	54	74.2024	4.16582	0.508294
13	A13	55	74.4672	4.13852	0.505937
13	A13	56	74.732	4.08066	0.504218
13	A13	57	74.9967	4.02191	0.502844
13	A13	58	75.2615	3.98171	0.501415
13	A13	59	75.5263	3.9427	0.499822
13	A13	60	75.791	3.88558	0.498429
13	A13	61	76.0558	3.83414	0.49797
13	A13	62	76.3206	3.81024	0.499345
13	A13	63	76.5853	3.7503	0.503598
13	A13	64	76.8501	3.7109	0.512137
13	A13	65	77.1149	3.64532	0.52703
13	A13	66	77.3796	3.61791	0.550997
13	A13	67	77.6444	3.57076	0.586811
13	A13	68	77.9092	3.50815	0.636181
13	A13	69	78.1739	3.4734	0.698633
13	A13	70	78.4387	3.40018	0.771144
13	A13	71	78.7035	3.32547	0.849245
13	A13	72	78.9682	3.24091	0.92966
13	A13	73	79.233	3.11572	1.01361
13	A13	74	79.4977	3.0106	1.10886
13	A13	75	79.7625	2.89971	1.22878
13	A13	76	80.0273	2.835	1.38767
13	A13	77	80.292	2.75967	1.59402
13	A13	78	80.5568	2.62143	1.84425
13	A13	79	80.8216	2.4161	2.11965
13	A13	80	81.0863	2.16392	2.38747
13	A13	81	81.3511	1.91764	2.60602
13	A13	82	81.6159	1.64455	2.73306
13	A13	83	81.8806	1.23557	2.7363
13	A13	84	82.1454	0.858696	2.60362
13	A13	85	82.4102	0.55457	2.3487
13	A13	86	82.6749	0.36597	2.00875
13	A13	87	82.9397	0.274172	1.63378
13	A13	88	83.2045	0.222421	1.27187
13	A13	89	83.4692	0.183728	0.956757
13	A13	90	83.734	0.13976	0.702954
13	A13	91	83.9987	0.0854872	0.508717
13	A13	92	84.2635	0.0535512	0.363536
13	A13	93	84.5283	0.0439374	0.255425
13	A13	94	84.793	0.0410694	0.175013
13	A13	95	85.0578	0.0402466	0.116168
13	A13	96	85.3226	0.0380627	0.0747525
13	A13	97	85.5873	0.0370904	0.0472568
13	A13	98	85.8521	0.0363058	0.030232
13	A13	99	86.1169	0.0328996	0.0204289
13	A13	100	86.3816	0.034232	0.015156
13	A13	101	86.6464	0.0328044	0.0124773
13	A13	102	86.9112	0.0313298	0.0111647
13	A13	103	87.1759	0.0295767	0.0105135
13	A13	104	87.4407	0.0298294	0.0101488
13	A13	105	87.7055	0.0282788	0.00988625
13	A13	106	87.9702	0.0275266	0.00964636
13	A13	107	88.235	0.0262541	0.00940213
13	A13	108	88.4998	0.0261956	0.00914562
13	A13	109	88.7645	0.0252107	0.00887075
13	A13	110	89.0293	0.0237097	0.00857415
13	A13	111	89.2941	0.0235036	0.00826916
13	A13	112	89.5588	0.0225684	0.00799929
13	A13	113	89.8236	0.0216828	0.00783291
13	A13	114	90.0883	0.0216125	0.00783375
13	A13	115	90.3531	0.0210509	0.00802383
13	A13	116	90.6179	0.0205728	0.00837255
13	A13	117	90.8826	0.018294	0.00883677
13	A13	118	91.1474	0.0179753	0.00943972
13	A13	119	91.4122	0.016393	0.0103319
13	A13	120	91.6769	0.0166302	0.0117666
13	A13	121	91.9417	0.0160738	0.0139647
13	A13	122	92.2065	0.0157998	0.016929
13	A13	123	92.4712	0.0141693	0.0203259
13	A13	124	92.736	0.00812227	0.0235333
13	A13	125	93.0008	0.00375872	0.0258504
13	A13	126	93.2655	0.00221027	0.0267539
13	A13	127	93.5303	-0.000744033	0.0260554
13	A13	128	93.7951	-0.00313628	0.0238949
13	A13	129	94.0598	-0.00484852	0.0206225
13	A13	130	94.3246	-0.0059423	0.0166713
13	A13	131	94.5894	-0.00781289	0.0124873
13	A13	132	94.8541	-0.00857302	0.00850056
14	A14	1	60.1699	6.98445	0.586809
14	A14	2	60.4347	6.89492	0.595215
14	A14	3	60.6994	6.86294	0.603387
14	A14	4	60.9642	6.79556	0.609756
14	A14	5	61.229	6.75342	0.613443
14	A14	6	61.4937	6.67721	0.614195
14	A14	7	61.7585	6.62984	0.611999
14	A14	8	62.0233	6.57388	0.60683
14	A14	9	62.288	6.52531	0.598798
14	A14	10	62.5528	6.43987	0.588608
14	A14	11	62.8175	6.40896	0.577873
14	A14	12	63.0823	6.34002	0.568893
14	A14	13	63.3471	6.29631	0.563817
14	A14	14	63.6118	6.28413	0.563621
14	A14	15	63.8766	6.18115	0.567565
14	A14	16	64.1414	6.18345	0.573486
14	A14	17	64.4061	6.0876	0.578814
14	A14	18	64.6709	6.03467	0.581623
14	A14	19	64.9357	5.99648	0.581208
14	A14	20	65.2004	5.91743	0.577878
14	A14	21	65.4652	5.87948	0.572365
14	A14	22	65.73	5.83863	0.565382
14	A14	23	65.9947	5.78	0.557626
14	A14	24	66.2595	5.69765	0.550074
14	A14	25	66.5243	5.66483	0.544022
14	A14	26	66.789	5.62402	0.540651
14	A14	27	67.0538	5.60608	0.540426
14	A14	28	67.3186	5.50891	0.542771
14	A14	29	67.5833	5.46616	0.546296
14	A14	30	67.8481	5.42919	0.549245
14	A14	31	68.1128	5.38224	0.549988
14	A14	32	68.3776	5.31476	0.547493
14	A14	33	68.6424	5.2671	0.541795
14	A14	34	68.9071	5.20545	0.534321
14	A14	35	69.1719	5.15205	0.527566
14	A14	36	69.4367	5.12882	0.524147
14	A14	37	69.7014	5.08412	0.52559
14	A14	38	69.9662	5.03927	0.531607
14	A14	39	70.231	4.97568	0.540234
14	A14	40	70.4957	4.93408	0.548642
14	A14	41	70.7605	4.87225	0.554105
14	A14	42	71.0253	4.82527	0.554733
14	A14	43	71.29	4.76615	0.549915
14	A14	44	71.5548	4.71788	0.540539
14	A14	45	71.8196	4.64956	0.528892
14	A14	46	72.0843	4.61187	0.518067
14	A14	47	72.3491	4.57001	0.51085
14	A14	48	72.6139	4.54652	0.508562
14	A14	49	72.8786	4.48527	0.510531
14	A14	50	73.1434	4.44291	0.514556
14	A14	51	73.4081	4.38761	0.518072
14	A14	52	73.6729	4.32547	0.519345
14	A14	53	73.9377	4.28711	0.517959
14	A14	54	74.2024	4.24011	0.514521
14	A14	55	74.4672	4.19235	0.510014
14	A14	56	74.732	4.14998	0.505281
14	A14	57	74.9967	4.09378	0.500942
14	A14	58	75.2615	4.04267	0.49751
14	A14	59	75.5263	4.01564	0.495477
14	A14	60	75.791	3.96376	0.495185
14	A14	61	76.0558	3.91068	0.49672
14	A14	62	76.3206	3.87846	0.500022
14	A14	63	76.5853	3.82207	0.505344
14	A14	64	76.8501	3.78124	0.513861
14	A14	65	77.1149	3.71932	0.528027
14	A14	66	77.3796	3.67712	0.551274
14	A14	67	77.6444	3.64626	0.58696
14	A14	68	77.9092	3.59564	0.6369
14	A14	69	78.1739	3.54219	0.70021
14	A14	70	78.4387	3.46503	0.773203
14	A14	71	78.7035	3.39966	0.850809
14	A14	72	78.9682	3.31285	0.929362
14	A14	73	79.233	3.19724	1.00983
14	A14	74	79.4977	3.06887	1.0998
14	A14	75	79.7625	2.97821	1.21261
14	A14	76	80.0273	2.91236	1.36293
14	A14	77	80.292	2.83674	1.56047
14	A14	78	80.5568	2.69395	1.80399
14	A14	79	80.8216	2.50396	2.07827
14	A14	80	81.0863	2.27179	2.35449
14	A14	81	81.3511	2.01698	2.59382
14	A14	82	81.6159	1.75693	2.75413
14	A14	83	81.8806	1.39717	2.79932
14	A14	84	82.1454	0.978073	2.7098
14	A14	85	82.4102	0.644042	2.49049
14	A14	86	82.6749	0.41715	2.17168
14	A14	87	82.9397	0.295082	1.80088
14	A14	88	83.2045	0.233559	1.42856
14	A14	89	83.4692	0.187482	1.09401
14	A14	90	83.734	0.143874	0.817675
14	A14	91	83.9987	0.0877735	0.601959
14	A14	92	84.2635	0.0374306	0.438038
14	A14	93	84.5283	0.0205467	0.313872
14	A14	94	84.793	0.0167093	0.219497
14	A14	95	85.0578	0.0144802	0.14848
14	A14	96	85.3226	0.0130356	0.0968044
14	A14	97	85.5873	0.0114106	0.0612178
14	A14	98	85.8521	0.00995796	0.0383287
14	A14	99	86.1169	0.00804109	0.0246406
14	A14	100	86.3816	0.00853451	0.0170112
14	A14	101	86.6464	0.00677816	0.0130214
14	A14	102	86.9112	0.00591002	0.0110483
14	A14	103	87.1759	0.0049326	0.0101143
14	A14	104	87.4407	0.00416969	0.0096705
14	A14	105	87.7055	0.00322117	0.0094235
14	A14	106	87.9702	0.00192893	0.00923089
14	A14	107	88.235	0.0015092	0.00904217
14	A14	108	88.4998	0.000523227	0.00885666
14	A14	109	88.7645	0.000450043	0.00868726
14	A14	110	89.0293	-0.00134333	0.00853677
14	A14	111	89.2941	-0.00110413	0.00839431
14	A14	112	89.5588	-0.00335733	0.00824767
14	A14	113	89.8236	-0.00280131	0.00809537
14	A14	114	90.0883	-0.00399391	0.00794607
14	A14	115	90.3531	-0.00467412	0.00780959
14	A14	116	90.6179	-0.00528644	0.00769651
14	A14	117	90.8826	-0.00623163	0.00763683
14	A14	118	91.1474	-0.00727094	0.00770634
14	A14	119	91.4122	-0.00722583	0.00802949
14	A14	120	91.6769	-0.008196	0.00873331
14	A14	121	91.9417	-0.0078129	0.00986105
14	A14	122	92.2065	-0.00868437	0.0112954
14	A14	123	92.4712	-0.011011	0.012753
14	A14	124	92.736	-0.0139858	0.013873
14	A14	125	93.0008	-0.0157581	0.0143575
14	A14	126	93.2655	-0.0163433	0.0140789
14	A14	127	93.5303	-0.0170909	0.0130949
14	A14	128	93.7951	-0.0191778	0.0115806
14	A14	129	94.0598	-0.0191752	0.00973927
14	A14	130	94.3246	-0.0202993	0.00775085
14	A14	131	94.5894	-0.0203677	0.00576968
14	A14	132	94.8541	-0.0213153	0.00393985
15	A15	1	60.1699	6.72402	0.555342
15	A15	2	60.4347	6.65732	0.558055
15	A15	3	60.6994	6.6218	0.560073
15	A15	4	60.9642	6.60568	0.560296
15	A15	5	61.229	6.52245	0.55821
15	A15	6	61.4937	6.44532	0.554367
15	A15	7	61.7585	6.40018	0.550279
15	A15	8	62.0233	6.38676	0.547589
15	A15	9	62.288	6.33188	0.547133
15	A15	10	62.5528	6.26	0.548641
15	A15	11	62.8175	6.23553	0.551349
15	A15	12	63.0823	6.14551	0.554862
15	A15	13	63.3471	6.09412	0.559328
15	A15	14	63.6118	6.08456	0.564803
15	A15	15	63.8766	6.03283	0.570376
15	A15	16	64.1414	5.95387	0.574086
15	A15	17	64.4061	5.89886	0.573725
15	A15	18	64.6709	5.83908	0.568051
15	A15	19	64.9357	5.78763	0.5575
15	A15	20	65.2004	5.73222	0.544087
15	A15	21	65.4652	5.71036	0.530709
15	A15	22	65.73	5.61434	0.520237
15	A15	23	65.9947	5.5913	0.514682
15	A15	24	66.2595	5.56964	0.514608
15	A15	25	66.5243	5.52505	0.519041
15	A15	26	66.789	5.44108	0.525939
15	A15	27	67.0538	5.39851	0.532965
15	A15	28	67.3186	5.36005	0.538126
15	A15	29	67.5833	5.31668	0.540092
15	A15	30	67.8481	5.23924	0.538301
15	A15	31	68.1128	5.20106	0.533119
15	A15	32	68.3776	5.14017	0.525967
15	A15	33	68.6424	5.10117	0.519146
15	A15	34	68.9071	5.04815	0.515133
15	A15	35	69.1719	5.0078	0.515543
15	A15	36	69.4367	4.97045	0.520308
15	A15	37	69.7014	4.93637	0.527578
15	A15	38	69.9662	4.8629	0.53454
15	A15	39	70.231	4.79987	0.538687
15	A15	40	70.4957	4.75888	0.538845
15	A15	41	70.7605	4.71309	0.535426
15	A15	42	71.0253	4.65848	0.529911
15	A15	43	71.29	4.58865	0.523896
15	A15	44	71.5548	4.57969	0.518347
15	A15	45	71.8196	4.52144	0.513359
15	A15	46	72.0843	4.46636	0.508541
15	A15	47	72.3491	4.40383	0.50365
15	A15	48	72.6139	4.37309	0.498984
15	A15	49	72.8786	4.32501	0.49525
15	A15	50	73.1434	4.29085	0.493056
15	A15	51	73.4081	4.23113	0.492507
15	A15	52	73.6729	4.20229	0.493179
15	A15	53	73.9377	4.12932	0.494397
15	A15	54	74.2024	4.09925	0.495491
15	A15	55	74.4672	4.06045	0.495891
15	A15	56	74.732	4.00046	0.495138
15	A15	57	74.9967	3.95322	0.492975
15	A15	58	75.2615	3.91882	0.48956
15	A15	59	75.5263	3.84684	0.48557
15	A15	60	75.791	3.82263	0.482104
15	A15	61	76.0558	3.78845	0.480387
15	A15	62	76.3206	3.72378	0.481557
15	A15	63	76.5853	3.68346	0.486675
15	A15	64	76.8501	3.65329	0.496984
15	A15	65	77.1149	3.60153	0.514193
15	A15	66	77.3796	3.53849	0.540501
15	A15	67	77.6444	3.51547	0.578136
15	A15	68	77.9092	3.45734	0.628435
15	A15	69	78.1739	3.39901	0.690827
15	A15	70	78.4387	3.34914	0.762439
15	A15	71	78.7035	3.26642	0.839103
15	A15	72	78.9682	3.1798	0.917875
15	A15	73	79.233	3.06132	1.00019
15	A15	74	79.4977	2.94545	1.09381
15	A15	75	79.7625	2.85545	1.21173
15	A15	76	80.0273	2.78833	1.36767
15	A15	77	80.292	2.69626	1.5696
15	A15	78	80.5568	2.56916	1.81395
15	A15	79	80.8216	2.36114	2.08271
15	A15	80	81.0863	2.12576	2.34436
15	A15	81	81.3511	1.87756	2.55853
15	A15	82	81.6159	1.59584	2.68391
15	A15	83	81.8806	1.23125	2.68855
15	A15	84	82.1454	0.820488	2.5601
15	A15	85	82.4102	0.529364	2.31171
15	A15	86	82.6749	0.348955	1.97991
15	A15	87	82.9397	0.259675	1.61392
15	A15	88	83.2045	0.207205	1.26089
15	A15	89	83.4692	0.165425	0.953587
15	A15	90	83.734	0.119812	0.705696
15	A15	91	83.9987	0.0626572	0.515046
15	A15	92	84.2635	0.0292625	0.37121
15	A15	93	84.5283	0.0186156	0.262703
15	A15	94	84.793	0.0170245	0.180856
15	A15	95	85.0578	0.0138149	0.120208
15	A15	96	85.3226	0.0137124	0.0771058
15	A15	97	85.5873	0.0117972	0.0483072
15	A15	98	85.8521	0.0105097	0.0304447
15	A15	99	86.1169	0.00982284	0.020226
15	A15	100	86.3816	0.00929165	0.0148515
15	A15	101	86.6464	0.0070631	0.0122584
15	A15	102	86.9112	0.00760099	0.0111033
15	A15	103	87.1759	0.00468793	0.0105948
15	A15	104	87.4407	0.00468471	0.0103081
15	A15	105	87.7055	0.00352356	0.0100479
15	A15	106	87.9702	0.00243281	0.00976005
15	A15	107	88.235	0.0018402	0.00946697
15	A15	108	88.4998	0.000986147	0.0092118
15	A15	109	88.7645	0.000404561	0.00901318
15	A15	110	89.0293	-0.000458854	0.00884464
15	A15	111	89.2941	-0.0011011	0.00864775
15	A15	112	89.5588	-0.00313669	0.00837271
15	A15	113	89.8236	-0.00327706	0.0080208
15	A15	114	90.0883	-0.00385293	0.00765824
15	A15	115	90.3531	-0.00440964	0.00738942
15	A15	116	90.6179	-0.00418154	0.00730797
15	A15	117	90.8826	-0.00567233	0.00746219
15	A15	118	91.1474	-0.00661915	0.00785803
[truncated: 33,674 more rows]

## Sheet: Sheet1
Sample Name	Target Name	CT	Ct Mean	Ct SE					UBC	PD-L1	MYC		PD-L1				MYC
H1299-DMSO	UBC	15.882	15.7931	0.089898	15.793			H1299-DMSO	15.7931	26.6835	19.6747		-10.8904	0.000526821	1		-3.88157	0.0678472	1
H1299-DMSO	UBC	15.884	15.7931	0.089898				H1299-JQ1	15.6032	27.6406	21.0527		-12.0374	0.00023789	0.451558		-5.44948	0.0228846	0.337296
H1299-DMSO	UBC	15.613	15.7931	0.089898				H1299-F	16.2885	27.633	20.8097		-11.3446	0.000384542	0.729929		-4.5212	0.0435496	0.641878
H1299-DMSO	PD-L1	26.671	29.9853	3.30165				H1299-SQ	15.9106	26.4801	19.441		-10.5694	0.000658084	1.24916		-3.53039	0.086546	1.2756
H1299-DMSO	PD-L1	26.696	29.9853	3.30165	26.6835			H1299-Z	16.1325	27.4178	19.9543		-11.2853	0.00040066	0.760525		-3.82183	0.0707153	1.04227
H1299-DMSO	PD-L1	36.589	29.9853	3.30165				H1299-IFN	15.6197	22.7347	20.2773		-7.115	0.00721392	13.6933		-4.65767	0.0396189	0.583943
H1299-DMSO	MYC	19.455	19.6745	0.122177	19.6747
H1299-DMSO	MYC	19.692	19.6745	0.122177
H1299-DMSO	MYC	19.877	19.6745	0.122177
H1299-DMSO	NF-KB	22.02	21.5089	0.259199	21.5087
H1299-DMSO	NF-KB	21.178	21.5089	0.259199
H1299-DMSO	NF-KB	21.328	21.5089	0.259199
H1299-DMSO	CD47	26.62	26.8092	0.100702	26.809
H1299-DMSO	CD47	26.963	26.8092	0.100702
H1299-DMSO	CD47	26.844	26.8092	0.100702
H1299-F	UBC	16.277	16.2885	0.0436451	16.2883
H1299-F	UBC	16.219	16.2885	0.0436451
H1299-F	UBC	16.369	16.2885	0.0436451
H1299-F	PD-L1	27.986	27.6333	0.0605146	27.6333
H1299-F	PD-L1	28.031	27.6333	0.0605146
H1299-F	PD-L1	26.883	27.6333	0.0605146
H1299-F	MYC	20.935	20.8099	0.109773	20.8097
H1299-F	MYC	20.591	20.8099	0.109773
H1299-F	MYC	20.903	20.8099	0.109773
H1299-F	NF-KB	21.664	21.6085	0.0462155	21.6087
H1299-F	NF-KB	21.517	21.6085	0.0462155
H1299-F	NF-KB	21.645	21.6085	0.0462155
H1299-F	CD47	27.194	26.8093	0.207501	26.8093
H1299-F	CD47	26.482	26.8093	0.207501
H1299-F	CD47	26.752	26.8093	0.207501
H1299-IFN	UBC	15.544	15.6196	0.116708	15.6197
H1299-IFN	UBC	15.849	15.6196	0.116708
H1299-IFN	UBC	15.466	15.6196	0.116708
H1299-IFN	PD-L1	22.934	22.7347	0.0550206	22.7347
H1299-IFN	PD-L1	22.394	22.7347	0.0550206
H1299-IFN	PD-L1	22.876	22.7347	0.0550206
H1299-IFN	MYC	20.178	20.2777	0.0608497	20.2773
H1299-IFN	MYC	20.388	20.2777	0.0608497
H1299-IFN	MYC	20.266	20.2777	0.0608497
H1299-IFN	NF-KB	21.223	21.2165	0.0895705	21.2163
H1299-IFN	NF-KB	21.058	21.2165	0.0895705
H1299-IFN	NF-KB	21.368	21.2165	0.0895705
H1299-IFN	CD47	22.666	22.7219	0.0481307	22.722
H1299-IFN	CD47	22.682	22.7219	0.0481307
H1299-IFN	CD47	22.818	22.7219	0.0481307
H1299-JQ1	UBC	15.729	15.6032	0.0676743	15.603
H1299-JQ1	UBC	15.583	15.6032	0.0676743
H1299-JQ1	UBC	15.497	15.6032	0.0676743
H1299-JQ1	PD-L1	27.729	27.6406	0.0450547	27.6403
H1299-JQ1	PD-L1	27.583	27.6406	0.0450547
H1299-JQ1	PD-L1	27.609	27.6406	0.0450547
H1299-JQ1	MYC	20.978	21.0526	0.0599297	21.0527
H1299-JQ1	MYC	21.171	21.0526	0.0599297
H1299-JQ1	MYC	21.009	21.0526	0.0599297
H1299-JQ1	NF-KB	21.678	21.7063	0.0298932	21.706
H1299-JQ1	NF-KB	21.766	21.7063	0.0298932
H1299-JQ1	NF-KB	21.674	21.7063	0.0298932
H1299-JQ1	CD47	28.186	27.8356	0.221418	27.8357
H1299-JQ1	CD47	27.895	27.8356	0.221418
H1299-JQ1	CD47	27.426	27.8356	0.221418
H1299-SQ	UBC	15.929	15.9106	0.0174855	15.911
H1299-SQ	UBC	15.928	15.9106	0.0174855
H1299-SQ	UBC	15.876	15.9106	0.0174855
H1299-SQ	PD-L1	26.39	26.4801	0.0424814	26.4827
H1299-SQ	PD-L1	26.418	26.4801	0.0424814
H1299-SQ	PD-L1	26.64	26.4801	0.0424814
H1299-SQ	MYC	19.391	19.441	0.0299463	19.441
H1299-SQ	MYC	19.495	19.441	0.0299463
H1299-SQ	MYC	19.437	19.441	0.0299463
H1299-SQ	NF-KB	21.445	21.466	0.0147159	21.466
H1299-SQ	NF-KB	21.459	21.466	0.0147159
H1299-SQ	NF-KB	21.494	21.466	0.0147159
H1299-SQ	CD47	26.946	26.8554	0.0454095	26.8557
H1299-SQ	CD47	26.818	26.8554	0.0454095
H1299-SQ	CD47	26.803	26.8554	0.0454095
H1299-Z	UBC	32.677	21.6471	5.51476
H1299-Z	UBC	16.121	21.6471	5.51476	16.1325
H1299-Z	UBC	16.144	21.6471	5.51476
H1299-Z	PD-L1	28.82	27.4178	0.101047	27.4177
H1299-Z	PD-L1	26.62	27.4178	0.101047
H1299-Z	PD-L1	26.813	27.4178	0.101047
H1299-Z	MYC	19.932	19.9543	0.0278992	19.9543
H1299-Z	MYC	20.01	19.9543	0.0278992
H1299-Z	MYC	19.921	19.9543	0.0278992
H1299-Z	NF-KB	21.552	21.5478	0.00999477	21.548
H1299-Z	NF-KB	21.529	21.5478	0.00999477
H1299-Z	NF-KB	21.563	21.5478	0.00999477
H1299-Z	CD47	26.264	26.3599	0.0649816	26.36
H1299-Z	CD47	26.484	26.3599	0.0649816
H1299-Z	CD47	26.332	26.3599	0.0649816
A549-DMSO	UBC	16.172	16.2145	0.0295368	16.2143				UBC	PD-L1	MYC		PD-L1
A549-DMSO	UBC	16.271	16.2145	0.0295368				A549-DMSO	16.2143	28.392	19.173		-12.1777	0.000215853	1
A549-DMSO	UBC	16.2	16.2145	0.0295368				A549-JQ1	16.1877	29.3948	18.8999		-13.2071	0.000105744	0.489891
A549-DMSO	PD-L1	28.348	28.3919	0.0694543	28.392			A549-F	15.9307	29.7987	18.8573		-13.868	6.6883e-05	0.309855
A549-DMSO	PD-L1	28.528	28.3919	0.0694543				A549-SQ	16.8133	27.808	20.428		-10.9947	0.000490089	2.27048
A549-DMSO	PD-L1	28.3	28.3919	0.0694543				A549-Z	15.959	28.5903	19.2053		-12.6313	0.000157612	0.730184
A549-DMSO	MYC	19.174	19.1728	0.0175549	19.173			A549-IFN	16.8293	24.3401	20.8917		-7.5108	0.00548307	25.4019
A549-DMSO	MYC	19.142	19.1728	0.0175549
A549-DMSO	MYC	19.203	19.1728	0.0175549
A549-DMSO	NF-KB	21.639	21.6739	0.0221284	21.674
A549-DMSO	NF-KB	21.715	21.6739	0.0221284
A549-DMSO	NF-KB	21.668	21.6739	0.0221284
A549-DMSO	CD47	28.706	29.309	0.534815	29.309		0.926659
A549-DMSO	CD47	30.376	29.309	0.534815
A549-DMSO	CD47	28.845	29.309	0.534815
A549-F	UBC	15.875	15.9306	0.0317671	15.9307
A549-F	UBC	15.932	15.9306	0.0317671
A549-F	UBC	15.985	15.9306	0.0317671
A549-F	PD-L1	30.256	29.7987	0.0237146	29.799		0.479947
A549-F	PD-L1	29.842	29.7987	0.0237146
A549-F	PD-L1	29.299	29.7987	0.0237146
A549-F	MYC	18.865	18.8573	0.009897	18.8573
A549-F	MYC	18.838	18.8573	0.009897
A549-F	MYC	18.869	18.8573	0.009897
A549-F	NF-KB	21.542	21.4978	0.0380795	21.498
A549-F	NF-KB	21.422	21.4978	0.0380795
A549-F	NF-KB	21.53	21.4978	0.0380795
A549-F	CD47	28.212	28.135	0.0383874	28.135
A549-F	CD47	28.098	28.135	0.0383874
A549-F	CD47	28.095	28.135	0.0383874
A549-IFN	UBC	17.072	16.8295	0.123111	16.8293
A549-IFN	UBC	16.67	16.8295	0.123111
A549-IFN	UBC	16.746	16.8295	0.123111
A549-IFN	PD-L1	24.663	24.3401	0.191678	24.3403
A549-IFN	PD-L1	24	24.3401	0.191678
A549-IFN	PD-L1	24.358	24.36	0.191678
A549-IFN	MYC	20.762	20.8917	0.0654037	20.8917
A549-IFN	MYC	20.944	20.8917	0.0654037
A549-IFN	MYC	20.969	20.8917	0.0654037
A549-IFN	NF-KB	22.355	22.3291	0.0128857	22.3293
A549-IFN	NF-KB	22.317	22.3291	0.0128857
A549-IFN	NF-KB	22.316	22.3291	0.0128857
A549-IFN	CD47	24.757	24.6989	0.0556361	24.699
A549-IFN	CD47	24.588	24.6989	0.0556361
A549-IFN	CD47	24.752	24.6989	0.0556361
A549-JQ1	UBC	16.068	16.1877	0.0599917	16.1877
A549-JQ1	UBC	16.24	16.1877	0.0599917
A549-JQ1	UBC	16.255	16.1877	0.0599917
A549-JQ1	PD-L1	29.522	29.3948	0.0960441	29.3947
A549-JQ1	PD-L1	29.456	29.3948	0.0960441
A549-JQ1	PD-L1	29.206	28.3776	0.0960441
A549-JQ1	MYC	18.935	18.9	0.0213278	18.9
A549-JQ1	MYC	18.904	18.9	0.0213278
A549-JQ1	MYC	18.861	18.9	0.0213278
A549-JQ1	NF-KB	21.904	21.9014	0.0119563	21.9017
A549-JQ1	NF-KB	21.88	21.9014	0.0119563
A549-JQ1	NF-KB	21.921	21.9014	0.0119563
A549-JQ1	CD47	28.295	28.32	0.0241948	28.3197
A549-JQ1	CD47	28.368	28.32	0.0241948
A549-JQ1	CD47	28.296	28.32	0.0241948
A549-SQ	UBC	16.762	16.8133	0.0350393	16.8133
A549-SQ	UBC	16.88	16.8133	0.0350393
A549-SQ	UBC	16.798	16.8133	0.0350393
A549-SQ	PD-L1	27.81	27.808	0.102735	27.8077
A549-SQ	PD-L1	27.645	27.808	0.102735
A549-SQ	PD-L1	27.968	27.808	0.102735
A549-SQ	MYC	20.377	20.4279	0.0394593	20.428
A549-SQ	MYC	20.401	20.4279	0.0394593
A549-SQ	MYC	20.506	20.4279	0.0394593
A549-SQ	NF-KB	23.027	22.772	0.265404	22.772
A549-SQ	NF-KB	23.048	22.772	0.265404
A549-SQ	NF-KB	22.241	22.772	0.265404
A549-SQ	CD47	29.062	29.2172	0.098379	29.2173
A549-SQ	CD47	29.19	29.2172	0.098379
A549-SQ	CD47	29.4	29.2172	0.098379
A549-Z	UBC	15.924	15.959	0.0212737	15.959
A549-Z	UBC	15.998	15.959	0.0212737
A549-Z	UBC	15.955	15.959	0.0212737
A549-Z	PD-L1	28.615	28.5903	0.0170669	28.5903
A549-Z	PD-L1	28.599	28.5903	0.0170669
A549-Z	PD-L1	28.557	28.5903	0.0170669
A549-Z	MYC	19.243	19.2052	0.0272988	19.2053
A549-Z	MYC	19.221	19.2052	0.0272988
A549-Z	MYC	19.152	19.2052	0.0272988
A549-Z	NF-KB	21.702	21.6755	0.0288112	21.6757
A549-Z	NF-KB	21.618	21.6755	0.0288112
A549-Z	NF-KB	21.707	21.6755	0.0288112
A549-Z	CD47	28.421	28.2747	0.13138	28.2747
A549-Z	CD47	28.013	28.2747	0.13138
A549-Z	CD47	28.39	28.2747	0.13138
SIHA-DMSO	UBC	15.902	15.8439	0.0311744	15.844
SIHA-DMSO	UBC	15.834	15.8439	0.0311744
SIHA-DMSO	UBC	15.796	15.8439	0.0311744
SIHA-DMSO	PD-L1	27.043	26.947	0.0672018	26.947
SIHA-DMSO	PD-L1	26.98	26.947	0.0672018
SIHA-DMSO	PD-L1	26.818	26.947	0.0672018
SIHA-DMSO	MYC	19.632	19.5896	0.0866797	19.5897
SIHA-DMSO	MYC	19.714	19.5896	0.0866797
SIHA-DMSO	MYC	19.423	19.5896	0.0866797
SIHA-DMSO	NF-KB	21.51	21.5347	0.0145519	21.5347
SIHA-DMSO	NF-KB	21.56	21.5347	0.0145519
SIHA-DMSO	NF-KB	21.534	21.5347	0.0145519
SIHA-DMSO	CD47	27.106	27.2499	0.0906411	27.2497
SIHA-DMSO	CD47	27.226	27.2499	0.0906411
SIHA-DMSO	CD47	27.417	27.2499	0.0906411
SIHA-F	UBC	15.858	15.9018	0.0613091	15.902
SIHA-F	UBC	16.023	15.9018	0.0613091
SIHA-F	UBC	15.825	15.9018	0.0613091
SIHA-F	PD-L1	26.855	26.8394	0.0135524	26.8393
SIHA-F	PD-L1	26.812	26.8394	0.0135524
SIHA-F	PD-L1	26.851	26.8394	0.0135524
SIHA-F	MYC	19.426	19.4174	0.0268454	19.4173
SIHA-F	MYC	19.459	19.4174	0.0268454
SIHA-F	MYC	19.367	19.4174	0.0268454
SIHA-F	NF-KB	21.629	21.7048	0.0742531	21.7047
SIHA-F	NF-KB	21.853	21.7048	0.0742531
SIHA-F	NF-KB	21.632	21.7048	0.0742531
SIHA-F	CD47	27.311	27.2813	0.0377373	27.2813
SIHA-F	CD47	27.206	27.2813	0.0377373
SIHA-F	CD47	27.327	27.2813	0.0377373
SIHA-IFN	UBC	16.236	16.2439	0.00409717	16.2437
SIHA-IFN	UBC	16.246	16.2439	0.00409717
SIHA-IFN	UBC	16.249	16.2439	0.00409717
SIHA-IFN	PD-L1	24.007	24.0226	0.0222723	24.0227
SIHA-IFN	PD-L1	23.994	24.0226	0.0222723
SIHA-IFN	PD-L1	24.067	24.0226	0.0222723
SIHA-IFN	MYC	19.911	19.9675	0.0295519	19.9673
SIHA-IFN	MYC	20.012	19.9675	0.0295519
SIHA-IFN	MYC	19.979	19.9675	0.0295519
SIHA-IFN	NF-KB	21.776	21.7878	0.0136634	21.7877
SIHA-IFN	NF-KB	21.815	21.7878	0.0136634
SIHA-IFN	NF-KB	21.772	21.7878	0.0136634
SIHA-IFN	CD47	24.379	24.3472	0.0573115	24.347
SIHA-IFN	CD47	24.236	24.3472	0.0573115
SIHA-IFN	CD47	24.426	24.3472	0.0573115
SIHA-JQ1	UBC	17.333	17.3584	0.0289676	17.3583
SIHA-JQ1	UBC	17.416	17.3584	0.0289676
SIHA-JQ1	UBC	17.326	17.3584	0.0289676
SIHA-JQ1	PD-L1	28.804	28.7762	0.0610686	28.776
SIHA-JQ1	PD-L1	28.865	28.7762	0.0610686
SIHA-JQ1	PD-L1	28.659	28.7762	0.0610686
SIHA-JQ1	MYC	20.939	20.9151	0.0444421	20.915
SIHA-JQ1	MYC	20.977	20.9151	0.0444421
SIHA-JQ1	MYC	20.829	20.9151	0.0444421
SIHA-JQ1	NF-KB	23.48	23.4885	0.0329288	23.4883
SIHA-JQ1	NF-KB	23.549	23.4885	0.0329288
SIHA-JQ1	NF-KB	23.436	23.4885	0.0329288
SIHA-JQ1	CD47	28.878	29.0082	0.100137	29.008
SIHA-JQ1	CD47	28.941	29.0082	0.100137
SIHA-JQ1	CD47	29.205	29.0082	0.100137
SIHA-SQ	UBC	15.825	15.7411	0.0424266	15.741
SIHA-SQ	UBC	15.708	15.7411	0.0424266
SIHA-SQ	UBC	15.69	15.7411	0.0424266
SIHA-SQ	PD-L1	27.886	27.808	0.0387953	27.808
SIHA-SQ	PD-L1	27.732	27.808	0.0387953
SIHA-SQ	PD-L1	27.807	27.808	0.0387953
SIHA-SQ	MYC	18.859	18.9533	0.048699	18.9533
SIHA-SQ	MYC	18.979	18.9533	0.048699
SIHA-SQ	MYC	19.022	18.9533	0.048699
SIHA-SQ	NF-KB	21.171	21.2071	0.0193041	21.207
SIHA-SQ	NF-KB	21.214	21.2071	0.0193041
SIHA-SQ	NF-KB	21.236	21.2071	0.0193041
SIHA-SQ	CD47	26.767	26.8201	0.0555169	26.82
SIHA-SQ	CD47	26.931	26.8201	0.0555169
SIHA-SQ	CD47	26.762	26.8201	0.0555169
SIHA-Z	UBC	15.677	15.6508	0.019875	15.651
SIHA-Z	UBC	15.664	15.6508	0.019875
SIHA-Z	UBC	15.612	15.6508	0.019875
SIHA-Z	PD-L1	26.88	26.7472	0.0712353	26.7477
SIHA-Z	PD-L1	26.636	26.7472	0.0712353
SIHA-Z	PD-L1	26.727	26.7472	0.0712353
SIHA-Z	MYC	18.55	18.6761	0.0630106	18.6763
SIHA-Z	MYC	18.738	18.6761	0.0630106
SIHA-Z	MYC	18.741	18.6761	0.0630106
SIHA-Z	NF-KB	21.157	21.2201	0.101946	21.2203
SIHA-Z	NF-KB	21.084	21.2201	0.101946
SIHA-Z	NF-KB	21.42	21.2201	0.101946
SIHA-Z	CD47	27.055	27.1291	0.0708548	27.1293
SIHA-Z	CD47	27.271	27.1291	0.0708548
SIHA-Z	CD47	27.062	27.1291	0.0708548
