# Supplementary material for: Cyclic adenosine monophosphate/phosphodiesterase 4 pathway associated with immune infiltration and PD-L1 expression in lung adenocarcinoma cells
Source: Front Oncol. 2022 Aug 1;12:904969. doi: 10.3389/fonc.2022.904969 (PMC9376450; doi:10.3389/fonc.2022.904969)
Supplement: Supplementary file 8 [file Table_6.xls]

## Sheet: Sample Setup
Barcode
Block Type	384-Well Block
Calibration Background is expired	No
Calibration Background performed on	04-16-2019 10:31:42 PDT
Calibration FAM is expired	No
Calibration FAM performed on	04-16-2019 11:38:38 PDT
Calibration ROI is expired	No
Calibration ROI performed on	04-16-2019 10:07:58 PDT
Calibration ROX is expired	No
Calibration ROX performed on	04-16-2019 11:09:58 PDT
Calibration SYBR is expired	No
Calibration SYBR performed on	04-16-2019 11:28:15 PDT
Calibration TAMRA is expired	No
Calibration TAMRA performed on	04-16-2019 11:00:45 PDT
Calibration Uniformity is expired	No
Calibration Uniformity performed on	04-16-2019 10:43:03 PDT
Calibration VIC is expired	No
Calibration VIC performed on	04-16-2019 11:18:26 PDT
Chemistry	SYBR_GREEN
Comment
Date Created	10-01-2019 09:31:53 PDT
Experiment File Name	C:\Applied Biosystems\QuantStudio 12K Flex Software\User Files\experiments\2019-09-27 142825.eds
Experiment Name	2019-09-27 142825
Experiment Run End Time	09-27-2019 17:27:50 PDT
Experiment Type	Comparative Cт (ΔΔCт)
Instrument Name	285880064
Instrument Serial Number	285880064
Instrument Type	QuantStudio 12K Flex
Passive Reference	ROX
Quantification Cycle Method	Ct
Signal Smoothing On	true
Stage/ Cycle where Analysis is performed	Stage 2, Step 2
User Name
Well	Well Position	Sample Name	Sample Color	Biogroup Name	Biogroup Color	Target Name	Target Color	Task	Reporter	Quencher	Quantity	Comments
1	A1	H1299-Z	RGB(176,23,31)			UBC	RGB(176,23,31)	UNKNOWN	SYBR	None
2	A2	H1299-F	RGB(0,0,255)			UBC	RGB(176,23,31)	UNKNOWN	SYBR	None
3	A3	H1299-D	RGB(0,139,69)			UBC	RGB(176,23,31)	UNKNOWN	SYBR	None
4	A4	H1299-DMSO	RGB(255,127,0)			UBC	RGB(176,23,31)	UNKNOWN	SYBR	None
5	A5	H1299-IFN	RGB(139,137,112)			UBC	RGB(176,23,31)	UNKNOWN	SYBR	None
6	A6	H1299-SQ	RGB(238,121,66)			UBC	RGB(176,23,31)	UNKNOWN	SYBR	None
7	A7	SIHA-Z	RGB(142,56,142)			UBC	RGB(176,23,31)	UNKNOWN	SYBR	None
8	A8	SIHA-F	RGB(198,113,113)			UBC	RGB(176,23,31)	UNKNOWN	SYBR	None
9	A9	SIHA-D	RGB(0,245,255)			UBC	RGB(176,23,31)	UNKNOWN	SYBR	None
10	A10	SIHA-DMSO	RGB(238,220,130)			UBC	RGB(176,23,31)	UNKNOWN	SYBR	None
11	A11	SIHA-IFN	RGB(238,238,0)			UBC	RGB(176,23,31)	UNKNOWN	SYBR	None
12	A12	SIHA-SQ	RGB(142,142,56)			UBC	RGB(176,23,31)	UNKNOWN	SYBR	None
13	A13	M231-Z	RGB(238,44,44)			UBC	RGB(176,23,31)	UNKNOWN	SYBR	None
14	A14	M231-F	RGB(51,161,201)			UBC	RGB(176,23,31)	UNKNOWN	SYBR	None
15	A15	M231-D	RGB(238,18,137)			UBC	RGB(176,23,31)	UNKNOWN	SYBR	None
16	A16	M231-DMSO	RGB(176,23,31)			UBC	RGB(176,23,31)	UNKNOWN	SYBR	None
17	A17	M231-IFN	RGB(0,0,255)			UBC	RGB(176,23,31)	UNKNOWN	SYBR	None
18	A18	M231-SQ	RGB(0,139,69)			UBC	RGB(176,23,31)	UNKNOWN	SYBR	None
19	A19
20	A20
21	A21
22	A22
23	A23
24	A24
25	B1	H1299-Z	RGB(176,23,31)			UBC	RGB(176,23,31)	UNKNOWN	SYBR	None
26	B2	H1299-F	RGB(0,0,255)			UBC	RGB(176,23,31)	UNKNOWN	SYBR	None
27	B3	H1299-D	RGB(0,139,69)			UBC	RGB(176,23,31)	UNKNOWN	SYBR	None
28	B4	H1299-DMSO	RGB(255,127,0)			UBC	RGB(176,23,31)	UNKNOWN	SYBR	None
29	B5	H1299-IFN	RGB(139,137,112)			UBC	RGB(176,23,31)	UNKNOWN	SYBR	None
30	B6	H1299-SQ	RGB(238,121,66)			UBC	RGB(176,23,31)	UNKNOWN	SYBR	None
31	B7	SIHA-Z	RGB(142,56,142)			UBC	RGB(176,23,31)	UNKNOWN	SYBR	None
32	B8	SIHA-F	RGB(198,113,113)			UBC	RGB(176,23,31)	UNKNOWN	SYBR	None
33	B9	SIHA-D	RGB(0,245,255)			UBC	RGB(176,23,31)	UNKNOWN	SYBR	None
34	B10	SIHA-DMSO	RGB(238,220,130)			UBC	RGB(176,23,31)	UNKNOWN	SYBR	None
35	B11	SIHA-IFN	RGB(238,238,0)			UBC	RGB(176,23,31)	UNKNOWN	SYBR	None
36	B12	SIHA-SQ	RGB(142,142,56)			UBC	RGB(176,23,31)	UNKNOWN	SYBR	None
37	B13	M231-Z	RGB(238,44,44)			UBC	RGB(176,23,31)	UNKNOWN	SYBR	None
38	B14	M231-F	RGB(51,161,201)			UBC	RGB(176,23,31)	UNKNOWN	SYBR	None
39	B15	M231-D	RGB(238,18,137)			UBC	RGB(176,23,31)	UNKNOWN	SYBR	None
40	B16	M231-DMSO	RGB(176,23,31)			UBC	RGB(176,23,31)	UNKNOWN	SYBR	None
41	B17	M231-IFN	RGB(0,0,255)			UBC	RGB(176,23,31)	UNKNOWN	SYBR	None
42	B18	M231-SQ	RGB(0,139,69)			UBC	RGB(176,23,31)	UNKNOWN	SYBR	None
43	B19
44	B20
45	B21
46	B22
47	B23
48	B24
49	C1	H1299-Z	RGB(176,23,31)			UBC	RGB(176,23,31)	UNKNOWN	SYBR	None
50	C2	H1299-F	RGB(0,0,255)			UBC	RGB(176,23,31)	UNKNOWN	SYBR	None
51	C3	H1299-D	RGB(0,139,69)			UBC	RGB(176,23,31)	UNKNOWN	SYBR	None
52	C4	H1299-DMSO	RGB(255,127,0)			UBC	RGB(176,23,31)	UNKNOWN	SYBR	None
53	C5	H1299-IFN	RGB(139,137,112)			UBC	RGB(176,23,31)	UNKNOWN	SYBR	None
54	C6	H1299-SQ	RGB(238,121,66)			UBC	RGB(176,23,31)	UNKNOWN	SYBR	None
55	C7	SIHA-Z	RGB(142,56,142)			UBC	RGB(176,23,31)	UNKNOWN	SYBR	None
56	C8	SIHA-F	RGB(198,113,113)			UBC	RGB(176,23,31)	UNKNOWN	SYBR	None
57	C9	SIHA-D	RGB(0,245,255)			UBC	RGB(176,23,31)	UNKNOWN	SYBR	None
58	C10	SIHA-DMSO	RGB(238,220,130)			UBC	RGB(176,23,31)	UNKNOWN	SYBR	None
59	C11	SIHA-IFN	RGB(238,238,0)			UBC	RGB(176,23,31)	UNKNOWN	SYBR	None
60	C12	SIHA-SQ	RGB(142,142,56)			UBC	RGB(176,23,31)	UNKNOWN	SYBR	None
61	C13	M231-Z	RGB(238,44,44)			UBC	RGB(176,23,31)	UNKNOWN	SYBR	None
62	C14	M231-F	RGB(51,161,201)			UBC	RGB(176,23,31)	UNKNOWN	SYBR	None
63	C15	M231-D	RGB(238,18,137)			UBC	RGB(176,23,31)	UNKNOWN	SYBR	None
64	C16	M231-DMSO	RGB(176,23,31)			UBC	RGB(176,23,31)	UNKNOWN	SYBR	None
65	C17	M231-IFN	RGB(0,0,255)			UBC	RGB(176,23,31)	UNKNOWN	SYBR	None
66	C18	M231-SQ	RGB(0,139,69)			UBC	RGB(176,23,31)	UNKNOWN	SYBR	None
67	C19
68	C20
69	C21
70	C22
71	C23
72	C24
73	D1	H1299-Z	RGB(176,23,31)			PD-L1	RGB(0,0,255)	UNKNOWN	SYBR	None
74	D2	H1299-F	RGB(0,0,255)			PD-L1	RGB(0,0,255)	UNKNOWN	SYBR	None
75	D3	H1299-D	RGB(0,139,69)			PD-L1	RGB(0,0,255)	UNKNOWN	SYBR	None
76	D4	H1299-DMSO	RGB(255,127,0)			PD-L1	RGB(0,0,255)	UNKNOWN	SYBR	None
77	D5	H1299-IFN	RGB(139,137,112)			PD-L1	RGB(0,0,255)	UNKNOWN	SYBR	None
78	D6	H1299-SQ	RGB(238,121,66)			PD-L1	RGB(0,0,255)	UNKNOWN	SYBR	None
79	D7	SIHA-Z	RGB(142,56,142)			PD-L1	RGB(0,0,255)	UNKNOWN	SYBR	None
80	D8	SIHA-F	RGB(198,113,113)			PD-L1	RGB(0,0,255)	UNKNOWN	SYBR	None
81	D9	SIHA-D	RGB(0,245,255)			PD-L1	RGB(0,0,255)	UNKNOWN	SYBR	None
82	D10	SIHA-DMSO	RGB(238,220,130)			PD-L1	RGB(0,0,255)	UNKNOWN	SYBR	None
83	D11	SIHA-IFN	RGB(238,238,0)			PD-L1	RGB(0,0,255)	UNKNOWN	SYBR	None
84	D12	SIHA-SQ	RGB(142,142,56)			PD-L1	RGB(0,0,255)	UNKNOWN	SYBR	None
85	D13	M231-Z	RGB(238,44,44)			PD-L1	RGB(0,0,255)	UNKNOWN	SYBR	None
86	D14	M231-F	RGB(51,161,201)			PD-L1	RGB(0,0,255)	UNKNOWN	SYBR	None
87	D15	M231-D	RGB(238,18,137)			PD-L1	RGB(0,0,255)	UNKNOWN	SYBR	None
88	D16	M231-DMSO	RGB(176,23,31)			PD-L1	RGB(0,0,255)	UNKNOWN	SYBR	None
89	D17	M231-IFN	RGB(0,0,255)			PD-L1	RGB(0,0,255)	UNKNOWN	SYBR	None
90	D18	M231-SQ	RGB(0,139,69)			PD-L1	RGB(0,0,255)	UNKNOWN	SYBR	None
91	D19
92	D20
93	D21
94	D22
95	D23
96	D24
97	E1	H1299-Z	RGB(176,23,31)			PD-L1	RGB(0,0,255)	UNKNOWN	SYBR	None
98	E2	H1299-F	RGB(0,0,255)			PD-L1	RGB(0,0,255)	UNKNOWN	SYBR	None
99	E3	H1299-D	RGB(0,139,69)			PD-L1	RGB(0,0,255)	UNKNOWN	SYBR	None
100	E4	H1299-DMSO	RGB(255,127,0)			PD-L1	RGB(0,0,255)	UNKNOWN	SYBR	None
101	E5	H1299-IFN	RGB(139,137,112)			PD-L1	RGB(0,0,255)	UNKNOWN	SYBR	None
102	E6	H1299-SQ	RGB(238,121,66)			PD-L1	RGB(0,0,255)	UNKNOWN	SYBR	None
103	E7	SIHA-Z	RGB(142,56,142)			PD-L1	RGB(0,0,255)	UNKNOWN	SYBR	None
104	E8	SIHA-F	RGB(198,113,113)			PD-L1	RGB(0,0,255)	UNKNOWN	SYBR	None
105	E9	SIHA-D	RGB(0,245,255)			PD-L1	RGB(0,0,255)	UNKNOWN	SYBR	None
106	E10	SIHA-DMSO	RGB(238,220,130)			PD-L1	RGB(0,0,255)	UNKNOWN	SYBR	None
107	E11	SIHA-IFN	RGB(238,238,0)			PD-L1	RGB(0,0,255)	UNKNOWN	SYBR	None
108	E12	SIHA-SQ	RGB(142,142,56)			PD-L1	RGB(0,0,255)	UNKNOWN	SYBR	None
109	E13	M231-Z	RGB(238,44,44)			PD-L1	RGB(0,0,255)	UNKNOWN	SYBR	None
110	E14	M231-F	RGB(51,161,201)			PD-L1	RGB(0,0,255)	UNKNOWN	SYBR	None
111	E15	M231-D	RGB(238,18,137)			PD-L1	RGB(0,0,255)	UNKNOWN	SYBR	None
112	E16	M231-DMSO	RGB(176,23,31)			PD-L1	RGB(0,0,255)	UNKNOWN	SYBR	None
113	E17	M231-IFN	RGB(0,0,255)			PD-L1	RGB(0,0,255)	UNKNOWN	SYBR	None
114	E18	M231-SQ	RGB(0,139,69)			PD-L1	RGB(0,0,255)	UNKNOWN	SYBR	None
115	E19
116	E20
117	E21
118	E22
119	E23
120	E24
121	F1	H1299-Z	RGB(176,23,31)			PD-L1	RGB(0,0,255)	UNKNOWN	SYBR	None
122	F2	H1299-F	RGB(0,0,255)			PD-L1	RGB(0,0,255)	UNKNOWN	SYBR	None
123	F3	H1299-D	RGB(0,139,69)			PD-L1	RGB(0,0,255)	UNKNOWN	SYBR	None
124	F4	H1299-DMSO	RGB(255,127,0)			PD-L1	RGB(0,0,255)	UNKNOWN	SYBR	None
125	F5	H1299-IFN	RGB(139,137,112)			PD-L1	RGB(0,0,255)	UNKNOWN	SYBR	None
126	F6	H1299-SQ	RGB(238,121,66)			PD-L1	RGB(0,0,255)	UNKNOWN	SYBR	None
127	F7	SIHA-Z	RGB(142,56,142)			PD-L1	RGB(0,0,255)	UNKNOWN	SYBR	None
128	F8	SIHA-F	RGB(198,113,113)			PD-L1	RGB(0,0,255)	UNKNOWN	SYBR	None
129	F9	SIHA-D	RGB(0,245,255)			PD-L1	RGB(0,0,255)	UNKNOWN	SYBR	None
130	F10	SIHA-DMSO	RGB(238,220,130)			PD-L1	RGB(0,0,255)	UNKNOWN	SYBR	None
131	F11	SIHA-IFN	RGB(238,238,0)			PD-L1	RGB(0,0,255)	UNKNOWN	SYBR	None
132	F12	SIHA-SQ	RGB(142,142,56)			PD-L1	RGB(0,0,255)	UNKNOWN	SYBR	None
133	F13	M231-Z	RGB(238,44,44)			PD-L1	RGB(0,0,255)	UNKNOWN	SYBR	None
134	F14	M231-F	RGB(51,161,201)			PD-L1	RGB(0,0,255)	UNKNOWN	SYBR	None
135	F15	M231-D	RGB(238,18,137)			PD-L1	RGB(0,0,255)	UNKNOWN	SYBR	None
136	F16	M231-DMSO	RGB(176,23,31)			PD-L1	RGB(0,0,255)	UNKNOWN	SYBR	None
137	F17	M231-IFN	RGB(0,0,255)			PD-L1	RGB(0,0,255)	UNKNOWN	SYBR	None
138	F18	M231-SQ	RGB(0,139,69)			PD-L1	RGB(0,0,255)	UNKNOWN	SYBR	None
139	F19
140	F20
141	F21
142	F22
143	F23
144	F24
145	G1	H1299-Z	RGB(176,23,31)			MYC	RGB(0,139,69)	UNKNOWN	SYBR	None
146	G2	H1299-F	RGB(0,0,255)			MYC	RGB(0,139,69)	UNKNOWN	SYBR	None
147	G3	H1299-D	RGB(0,139,69)			MYC	RGB(0,139,69)	UNKNOWN	SYBR	None
148	G4	H1299-DMSO	RGB(255,127,0)			MYC	RGB(0,139,69)	UNKNOWN	SYBR	None
149	G5	H1299-IFN	RGB(139,137,112)			MYC	RGB(0,139,69)	UNKNOWN	SYBR	None
150	G6	H1299-SQ	RGB(238,121,66)			MYC	RGB(0,139,69)	UNKNOWN	SYBR	None
151	G7	SIHA-Z	RGB(142,56,142)			MYC	RGB(0,139,69)	UNKNOWN	SYBR	None
152	G8	SIHA-F	RGB(198,113,113)			MYC	RGB(0,139,69)	UNKNOWN	SYBR	None
153	G9	SIHA-D	RGB(0,245,255)			MYC	RGB(0,139,69)	UNKNOWN	SYBR	None
154	G10	SIHA-DMSO	RGB(238,220,130)			MYC	RGB(0,139,69)	UNKNOWN	SYBR	None
155	G11	SIHA-IFN	RGB(238,238,0)			MYC	RGB(0,139,69)	UNKNOWN	SYBR	None
156	G12	SIHA-SQ	RGB(142,142,56)			MYC	RGB(0,139,69)	UNKNOWN	SYBR	None
157	G13	M231-Z	RGB(238,44,44)			MYC	RGB(0,139,69)	UNKNOWN	SYBR	None
158	G14	M231-F	RGB(51,161,201)			MYC	RGB(0,139,69)	UNKNOWN	SYBR	None
159	G15	M231-D	RGB(238,18,137)			MYC	RGB(0,139,69)	UNKNOWN	SYBR	None
160	G16	M231-DMSO	RGB(176,23,31)			MYC	RGB(0,139,69)	UNKNOWN	SYBR	None
161	G17	M231-IFN	RGB(0,0,255)			MYC	RGB(0,139,69)	UNKNOWN	SYBR	None
162	G18	M231-SQ	RGB(0,139,69)			MYC	RGB(0,139,69)	UNKNOWN	SYBR	None
163	G19
164	G20
165	G21
166	G22
167	G23
168	G24
169	H1	H1299-Z	RGB(176,23,31)			MYC	RGB(0,139,69)	UNKNOWN	SYBR	None
170	H2	H1299-F	RGB(0,0,255)			MYC	RGB(0,139,69)	UNKNOWN	SYBR	None
171	H3	H1299-D	RGB(0,139,69)			MYC	RGB(0,139,69)	UNKNOWN	SYBR	None
172	H4	H1299-DMSO	RGB(255,127,0)			MYC	RGB(0,139,69)	UNKNOWN	SYBR	None
173	H5	H1299-IFN	RGB(139,137,112)			MYC	RGB(0,139,69)	UNKNOWN	SYBR	None
174	H6	H1299-SQ	RGB(238,121,66)			MYC	RGB(0,139,69)	UNKNOWN	SYBR	None
175	H7	SIHA-Z	RGB(142,56,142)			MYC	RGB(0,139,69)	UNKNOWN	SYBR	None
176	H8	SIHA-F	RGB(198,113,113)			MYC	RGB(0,139,69)	UNKNOWN	SYBR	None
177	H9	SIHA-D	RGB(0,245,255)			MYC	RGB(0,139,69)	UNKNOWN	SYBR	None
178	H10	SIHA-DMSO	RGB(238,220,130)			MYC	RGB(0,139,69)	UNKNOWN	SYBR	None
179	H11	SIHA-IFN	RGB(238,238,0)			MYC	RGB(0,139,69)	UNKNOWN	SYBR	None
180	H12	SIHA-SQ	RGB(142,142,56)			MYC	RGB(0,139,69)	UNKNOWN	SYBR	None
181	H13	M231-Z	RGB(238,44,44)			MYC	RGB(0,139,69)	UNKNOWN	SYBR	None
182	H14	M231-F	RGB(51,161,201)			MYC	RGB(0,139,69)	UNKNOWN	SYBR	None
183	H15	M231-D	RGB(238,18,137)			MYC	RGB(0,139,69)	UNKNOWN	SYBR	None
184	H16	M231-DMSO	RGB(176,23,31)			MYC	RGB(0,139,69)	UNKNOWN	SYBR	None
185	H17	M231-IFN	RGB(0,0,255)			MYC	RGB(0,139,69)	UNKNOWN	SYBR	None
186	H18	M231-SQ	RGB(0,139,69)			MYC	RGB(0,139,69)	UNKNOWN	SYBR	None
187	H19
188	H20
189	H21
190	H22
191	H23
192	H24
193	I1	H1299-Z	RGB(176,23,31)			MYC	RGB(0,139,69)	UNKNOWN	SYBR	None
194	I2	H1299-F	RGB(0,0,255)			MYC	RGB(0,139,69)	UNKNOWN	SYBR	None
195	I3	H1299-D	RGB(0,139,69)			MYC	RGB(0,139,69)	UNKNOWN	SYBR	None
196	I4	H1299-DMSO	RGB(255,127,0)			MYC	RGB(0,139,69)	UNKNOWN	SYBR	None
197	I5	H1299-IFN	RGB(139,137,112)			MYC	RGB(0,139,69)	UNKNOWN	SYBR	None
198	I6	H1299-SQ	RGB(238,121,66)			MYC	RGB(0,139,69)	UNKNOWN	SYBR	None
199	I7	SIHA-Z	RGB(142,56,142)			MYC	RGB(0,139,69)	UNKNOWN	SYBR	None
200	I8	SIHA-F	RGB(198,113,113)			MYC	RGB(0,139,69)	UNKNOWN	SYBR	None
201	I9	SIHA-D	RGB(0,245,255)			MYC	RGB(0,139,69)	UNKNOWN	SYBR	None
202	I10	SIHA-DMSO	RGB(238,220,130)			MYC	RGB(0,139,69)	UNKNOWN	SYBR	None
203	I11	SIHA-IFN	RGB(238,238,0)			MYC	RGB(0,139,69)	UNKNOWN	SYBR	None
204	I12	SIHA-SQ	RGB(142,142,56)			MYC	RGB(0,139,69)	UNKNOWN	SYBR	None
205	I13	M231-Z	RGB(238,44,44)			MYC	RGB(0,139,69)	UNKNOWN	SYBR	None
206	I14	M231-F	RGB(51,161,201)			MYC	RGB(0,139,69)	UNKNOWN	SYBR	None
207	I15	M231-D	RGB(238,18,137)			MYC	RGB(0,139,69)	UNKNOWN	SYBR	None
208	I16	M231-DMSO	RGB(176,23,31)			MYC	RGB(0,139,69)	UNKNOWN	SYBR	None
209	I17	M231-IFN	RGB(0,0,255)			MYC	RGB(0,139,69)	UNKNOWN	SYBR	None
210	I18	M231-SQ	RGB(0,139,69)			MYC	RGB(0,139,69)	UNKNOWN	SYBR	None
211	I19
212	I20
213	I21
214	I22
215	I23
216	I24
217	J1	H1299-Z	RGB(176,23,31)			NF-KB	RGB(238,238,0)	UNKNOWN	SYBR	None
218	J2	H1299-F	RGB(0,0,255)			NF-KB	RGB(238,238,0)	UNKNOWN	SYBR	None
219	J3	H1299-D	RGB(0,139,69)			NF-KB	RGB(238,238,0)	UNKNOWN	SYBR	None
220	J4	H1299-DMSO	RGB(255,127,0)			NF-KB	RGB(238,238,0)	UNKNOWN	SYBR	None
221	J5	H1299-IFN	RGB(139,137,112)			NF-KB	RGB(238,238,0)	UNKNOWN	SYBR	None
222	J6	H1299-SQ	RGB(238,121,66)			NF-KB	RGB(238,238,0)	UNKNOWN	SYBR	None
223	J7	SIHA-Z	RGB(142,56,142)			NF-KB	RGB(238,238,0)	UNKNOWN	SYBR	None
224	J8	SIHA-F	RGB(198,113,113)			NF-KB	RGB(238,238,0)	UNKNOWN	SYBR	None
225	J9	SIHA-D	RGB(0,245,255)			NF-KB	RGB(238,238,0)	UNKNOWN	SYBR	None
226	J10	SIHA-DMSO	RGB(238,220,130)			NF-KB	RGB(238,238,0)	UNKNOWN	SYBR	None
227	J11	SIHA-IFN	RGB(238,238,0)			NF-KB	RGB(238,238,0)	UNKNOWN	SYBR	None
228	J12	SIHA-SQ	RGB(142,142,56)			NF-KB	RGB(238,238,0)	UNKNOWN	SYBR	None
229	J13	M231-Z	RGB(238,44,44)			NF-KB	RGB(238,238,0)	UNKNOWN	SYBR	None
230	J14	M231-F	RGB(51,161,201)			NF-KB	RGB(238,238,0)	UNKNOWN	SYBR	None
231	J15	M231-D	RGB(238,18,137)			NF-KB	RGB(238,238,0)	UNKNOWN	SYBR	None
232	J16	M231-DMSO	RGB(176,23,31)			NF-KB	RGB(238,238,0)	UNKNOWN	SYBR	None
233	J17	M231-IFN	RGB(0,0,255)			NF-KB	RGB(238,238,0)	UNKNOWN	SYBR	None
234	J18	M231-SQ	RGB(0,139,69)			NF-KB	RGB(238,238,0)	UNKNOWN	SYBR	None
235	J19
236	J20
237	J21
238	J22
239	J23
240	J24
241	K1	H1299-Z	RGB(176,23,31)			NF-KB	RGB(238,238,0)	UNKNOWN	SYBR	None
242	K2	H1299-F	RGB(0,0,255)			NF-KB	RGB(238,238,0)	UNKNOWN	SYBR	None
243	K3	H1299-D	RGB(0,139,69)			NF-KB	RGB(238,238,0)	UNKNOWN	SYBR	None
244	K4	H1299-DMSO	RGB(255,127,0)			NF-KB	RGB(238,238,0)	UNKNOWN	SYBR	None
245	K5	H1299-IFN	RGB(139,137,112)			NF-KB	RGB(238,238,0)	UNKNOWN	SYBR	None
246	K6	H1299-SQ	RGB(238,121,66)			NF-KB	RGB(238,238,0)	UNKNOWN	SYBR	None
247	K7	SIHA-Z	RGB(142,56,142)			NF-KB	RGB(238,238,0)	UNKNOWN	SYBR	None
248	K8	SIHA-F	RGB(198,113,113)			NF-KB	RGB(238,238,0)	UNKNOWN	SYBR	None
249	K9	SIHA-D	RGB(0,245,255)			NF-KB	RGB(238,238,0)	UNKNOWN	SYBR	None
250	K10	SIHA-DMSO	RGB(238,220,130)			NF-KB	RGB(238,238,0)	UNKNOWN	SYBR	None
251	K11	SIHA-IFN	RGB(238,238,0)			NF-KB	RGB(238,238,0)	UNKNOWN	SYBR	None
252	K12	SIHA-SQ	RGB(142,142,56)			NF-KB	RGB(238,238,0)	UNKNOWN	SYBR	None
253	K13	M231-Z	RGB(238,44,44)			NF-KB	RGB(238,238,0)	UNKNOWN	SYBR	None
254	K14	M231-F	RGB(51,161,201)			NF-KB	RGB(238,238,0)	UNKNOWN	SYBR	None
255	K15	M231-D	RGB(238,18,137)			NF-KB	RGB(238,238,0)	UNKNOWN	SYBR	None
256	K16	M231-DMSO	RGB(176,23,31)			NF-KB	RGB(238,238,0)	UNKNOWN	SYBR	None
257	K17	M231-IFN	RGB(0,0,255)			NF-KB	RGB(238,238,0)	UNKNOWN	SYBR	None
258	K18	M231-SQ	RGB(0,139,69)			NF-KB	RGB(238,238,0)	UNKNOWN	SYBR	None
259	K19
260	K20
261	K21
262	K22
263	K23
264	K24
265	L1	H1299-Z	RGB(176,23,31)			NF-KB	RGB(238,238,0)	UNKNOWN	SYBR	None
266	L2	H1299-F	RGB(0,0,255)			NF-KB	RGB(238,238,0)	UNKNOWN	SYBR	None
267	L3	H1299-D	RGB(0,139,69)			NF-KB	RGB(238,238,0)	UNKNOWN	SYBR	None
268	L4	H1299-DMSO	RGB(255,127,0)			NF-KB	RGB(238,238,0)	UNKNOWN	SYBR	None
269	L5	H1299-IFN	RGB(139,137,112)			NF-KB	RGB(238,238,0)	UNKNOWN	SYBR	None
270	L6	H1299-SQ	RGB(238,121,66)			NF-KB	RGB(238,238,0)	UNKNOWN	SYBR	None
271	L7	SIHA-Z	RGB(142,56,142)			NF-KB	RGB(238,238,0)	UNKNOWN	SYBR	None
272	L8	SIHA-F	RGB(198,113,113)			NF-KB	RGB(238,238,0)	UNKNOWN	SYBR	None
273	L9	SIHA-D	RGB(0,245,255)			NF-KB	RGB(238,238,0)	UNKNOWN	SYBR	None
274	L10	SIHA-DMSO	RGB(238,220,130)			NF-KB	RGB(238,238,0)	UNKNOWN	SYBR	None
275	L11	SIHA-IFN	RGB(238,238,0)			NF-KB	RGB(238,238,0)	UNKNOWN	SYBR	None
276	L12	SIHA-SQ	RGB(142,142,56)			NF-KB	RGB(238,238,0)	UNKNOWN	SYBR	None
277	L13	M231-Z	RGB(238,44,44)			NF-KB	RGB(238,238,0)	UNKNOWN	SYBR	None
278	L14	M231-F	RGB(51,161,201)			NF-KB	RGB(238,238,0)	UNKNOWN	SYBR	None
279	L15	M231-D	RGB(238,18,137)			NF-KB	RGB(238,238,0)	UNKNOWN	SYBR	None
280	L16	M231-DMSO	RGB(176,23,31)			NF-KB	RGB(238,238,0)	UNKNOWN	SYBR	None
281	L17	M231-IFN	RGB(0,0,255)			NF-KB	RGB(238,238,0)	UNKNOWN	SYBR	None
282	L18	M231-SQ	RGB(0,139,69)			NF-KB	RGB(238,238,0)	UNKNOWN	SYBR	None
283	L19
284	L20
285	L21
286	L22
287	L23
288	L24
289	M1	H1299-Z	RGB(176,23,31)			CD47	RGB(139,137,112)	UNKNOWN	SYBR	None
290	M2	H1299-F	RGB(0,0,255)			CD47	RGB(139,137,112)	UNKNOWN	SYBR	None
291	M3	H1299-D	RGB(0,139,69)			CD47	RGB(139,137,112)	UNKNOWN	SYBR	None
292	M4	H1299-DMSO	RGB(255,127,0)			CD47	RGB(139,137,112)	UNKNOWN	SYBR	None
293	M5	H1299-IFN	RGB(139,137,112)			CD47	RGB(139,137,112)	UNKNOWN	SYBR	None
294	M6	H1299-SQ	RGB(238,121,66)			CD47	RGB(139,137,112)	UNKNOWN	SYBR	None
295	M7	SIHA-Z	RGB(142,56,142)			CD47	RGB(139,137,112)	UNKNOWN	SYBR	None
296	M8	SIHA-F	RGB(198,113,113)			CD47	RGB(139,137,112)	UNKNOWN	SYBR	None
297	M9	SIHA-D	RGB(0,245,255)			CD47	RGB(139,137,112)	UNKNOWN	SYBR	None
298	M10	SIHA-DMSO	RGB(238,220,130)			CD47	RGB(139,137,112)	UNKNOWN	SYBR	None
299	M11	SIHA-IFN	RGB(238,238,0)			CD47	RGB(139,137,112)	UNKNOWN	SYBR	None
300	M12	SIHA-SQ	RGB(142,142,56)			CD47	RGB(139,137,112)	UNKNOWN	SYBR	None
301	M13	M231-Z	RGB(238,44,44)			CD47	RGB(139,137,112)	UNKNOWN	SYBR	None
302	M14	M231-F	RGB(51,161,201)			CD47	RGB(139,137,112)	UNKNOWN	SYBR	None
303	M15	M231-D	RGB(238,18,137)			CD47	RGB(139,137,112)	UNKNOWN	SYBR	None
304	M16	M231-DMSO	RGB(176,23,31)			CD47	RGB(139,137,112)	UNKNOWN	SYBR	None
305	M17	M231-IFN	RGB(0,0,255)			CD47	RGB(139,137,112)	UNKNOWN	SYBR	None
306	M18	M231-SQ	RGB(0,139,69)			CD47	RGB(139,137,112)	UNKNOWN	SYBR	None
307	M19
308	M20
309	M21
310	M22
311	M23
312	M24
313	N1	H1299-Z	RGB(176,23,31)			CD47	RGB(139,137,112)	UNKNOWN	SYBR	None
314	N2	H1299-F	RGB(0,0,255)			CD47	RGB(139,137,112)	UNKNOWN	SYBR	None
315	N3	H1299-D	RGB(0,139,69)			CD47	RGB(139,137,112)	UNKNOWN	SYBR	None
316	N4	H1299-DMSO	RGB(255,127,0)			CD47	RGB(139,137,112)	UNKNOWN	SYBR	None
317	N5	H1299-IFN	RGB(139,137,112)			CD47	RGB(139,137,112)	UNKNOWN	SYBR	None
318	N6	H1299-SQ	RGB(238,121,66)			CD47	RGB(139,137,112)	UNKNOWN	SYBR	None
319	N7	SIHA-Z	RGB(142,56,142)			CD47	RGB(139,137,112)	UNKNOWN	SYBR	None
320	N8	SIHA-F	RGB(198,113,113)			CD47	RGB(139,137,112)	UNKNOWN	SYBR	None
321	N9	SIHA-D	RGB(0,245,255)			CD47	RGB(139,137,112)	UNKNOWN	SYBR	None
322	N10	SIHA-DMSO	RGB(238,220,130)			CD47	RGB(139,137,112)	UNKNOWN	SYBR	None
323	N11	SIHA-IFN	RGB(238,238,0)			CD47	RGB(139,137,112)	UNKNOWN	SYBR	None
324	N12	SIHA-SQ	RGB(142,142,56)			CD47	RGB(139,137,112)	UNKNOWN	SYBR	None
325	N13	M231-Z	RGB(238,44,44)			CD47	RGB(139,137,112)	UNKNOWN	SYBR	None
326	N14	M231-F	RGB(51,161,201)			CD47	RGB(139,137,112)	UNKNOWN	SYBR	None
327	N15	M231-D	RGB(238,18,137)			CD47	RGB(139,137,112)	UNKNOWN	SYBR	None
328	N16	M231-DMSO	RGB(176,23,31)			CD47	RGB(139,137,112)	UNKNOWN	SYBR	None
329	N17	M231-IFN	RGB(0,0,255)			CD47	RGB(139,137,112)	UNKNOWN	SYBR	None
330	N18	M231-SQ	RGB(0,139,69)			CD47	RGB(139,137,112)	UNKNOWN	SYBR	None
331	N19
332	N20
333	N21
334	N22
335	N23
336	N24
337	O1	H1299-Z	RGB(176,23,31)			CD47	RGB(139,137,112)	UNKNOWN	SYBR	None
338	O2	H1299-F	RGB(0,0,255)			CD47	RGB(139,137,112)	UNKNOWN	SYBR	None
339	O3	H1299-D	RGB(0,139,69)			CD47	RGB(139,137,112)	UNKNOWN	SYBR	None
340	O4	H1299-DMSO	RGB(255,127,0)			CD47	RGB(139,137,112)	UNKNOWN	SYBR	None
341	O5	H1299-IFN	RGB(139,137,112)			CD47	RGB(139,137,112)	UNKNOWN	SYBR	None
342	O6	H1299-SQ	RGB(238,121,66)			CD47	RGB(139,137,112)	UNKNOWN	SYBR	None
343	O7	SIHA-Z	RGB(142,56,142)			CD47	RGB(139,137,112)	UNKNOWN	SYBR	None
344	O8	SIHA-F	RGB(198,113,113)			CD47	RGB(139,137,112)	UNKNOWN	SYBR	None
345	O9	SIHA-D	RGB(0,245,255)			CD47	RGB(139,137,112)	UNKNOWN	SYBR	None
346	O10	SIHA-DMSO	RGB(238,220,130)			CD47	RGB(139,137,112)	UNKNOWN	SYBR	None
347	O11	SIHA-IFN	RGB(238,238,0)			CD47	RGB(139,137,112)	UNKNOWN	SYBR	None
348	O12	SIHA-SQ	RGB(142,142,56)			CD47	RGB(139,137,112)	UNKNOWN	SYBR	None
349	O13	M231-Z	RGB(238,44,44)			CD47	RGB(139,137,112)	UNKNOWN	SYBR	None
350	O14	M231-F	RGB(51,161,201)			CD47	RGB(139,137,112)	UNKNOWN	SYBR	None
351	O15	M231-D	RGB(238,18,137)			CD47	RGB(139,137,112)	UNKNOWN	SYBR	None
352	O16	M231-DMSO	RGB(176,23,31)			CD47	RGB(139,137,112)	UNKNOWN	SYBR	None
353	O17	M231-IFN	RGB(0,0,255)			CD47	RGB(139,137,112)	UNKNOWN	SYBR	None
354	O18	M231-SQ	RGB(0,139,69)			CD47	RGB(139,137,112)	UNKNOWN	SYBR	None
355	O19
356	O20
357	O21
358	O22
359	O23
360	O24
361	P1
362	P2
363	P3
364	P4
365	P5
366	P6
367	P7
368	P8
369	P9
370	P10
371	P11
372	P12
373	P13
374	P14
375	P15
376	P16
377	P17
378	P18
379	P19
380	P20
381	P21
382	P22
383	P23
384	P24

## Sheet: Amplification Data
Barcode
Block Type	384-Well Block
Calibration Background is expired	No
Calibration Background performed on	04-16-2019 10:31:42 PDT
Calibration FAM is expired	No
Calibration FAM performed on	04-16-2019 11:38:38 PDT
Calibration ROI is expired	No
Calibration ROI performed on	04-16-2019 10:07:58 PDT
Calibration ROX is expired	No
Calibration ROX performed on	04-16-2019 11:09:58 PDT
Calibration SYBR is expired	No
Calibration SYBR performed on	04-16-2019 11:28:15 PDT
Calibration TAMRA is expired	No
Calibration TAMRA performed on	04-16-2019 11:00:45 PDT
Calibration Uniformity is expired	No
Calibration Uniformity performed on	04-16-2019 10:43:03 PDT
Calibration VIC is expired	No
Calibration VIC performed on	04-16-2019 11:18:26 PDT
Chemistry	SYBR_GREEN
Comment
Date Created	10-01-2019 09:31:53 PDT
Experiment File Name	C:\Applied Biosystems\QuantStudio 12K Flex Software\User Files\experiments\2019-09-27 142825.eds
Experiment Name	2019-09-27 142825
Experiment Run End Time	09-27-2019 17:27:50 PDT
Experiment Type	Comparative Cт (ΔΔCт)
Instrument Name	285880064
Instrument Serial Number	285880064
Instrument Type	QuantStudio 12K Flex
Passive Reference	ROX
Quantification Cycle Method	Ct
Signal Smoothing On	true
Stage/ Cycle where Analysis is performed	Stage 2, Step 2
User Name
Well	Cycle	Target Name	Rn	Delta Rn
1	1	UBC	0.867979	-0.0209244
1	2	UBC	0.873841	-0.0200785
1	3	UBC	0.891956	-0.00697882
1	4	UBC	0.906795	0.00284428
1	5	UBC	0.913862	0.00489594
1	6	UBC	0.916185	0.00220314
1	7	UBC	0.92044	0.00144242
1	8	UBC	0.921947	-0.00206644
1	9	UBC	0.927328	-0.00170057
1	10	UBC	0.933405	-0.00063995
1	11	UBC	0.942754	0.00369338
1	12	UBC	0.972171	0.0280953
1	13	UBC	1.03298	0.0838845
1	14	UBC	1.1393	0.185195
1	15	UBC	1.31388	0.35476
1	16	UBC	1.57342	0.609283
1	17	UBC	1.91372	0.944567
1	18	UBC	2.34773	1.37356
1	19	UBC	2.86966	1.89048
1	20	UBC	3.44426	2.46005
1	21	UBC	4.0226	3.03338
1	22	UBC	4.53579	3.54155
1	23	UBC	4.97266	3.97341
1	24	UBC	5.36285	4.35859
1	25	UBC	5.72531	4.71603
1	26	UBC	6.04225	5.02796
1	27	UBC	6.29874	5.27943
1	28	UBC	6.5085	5.48417
1	29	UBC	6.7083	5.67896
1	30	UBC	6.89954	5.86518
1	31	UBC	7.06512	6.02574
1	32	UBC	7.2129	6.16851
1	33	UBC	7.32983	6.28043
1	34	UBC	7.45093	6.3965
1	35	UBC	7.5837	6.52426
1	36	UBC	7.68866	6.62421
1	37	UBC	7.77488	6.70541
1	38	UBC	7.85514	6.78065
1	39	UBC	7.95418	6.87469
1	40	UBC	8.02586	6.94134
2	1	UBC	0.100984	0.000642904
2	2	UBC	0.100348	0.0001314
2	3	UBC	0.100174	8.32103e-05
2	4	UBC	0.0997234	-0.00024235
2	5	UBC	0.09964	-0.000200417
2	6	UBC	0.100108	0.000393224
2	7	UBC	0.0997567	0.000166675
2	8	UBC	0.0994589	-5.90247e-06
2	9	UBC	0.0994988	0.000159278
2	10	UBC	0.0993803	0.000166043
2	11	UBC	0.0985967	-0.000492304
2	12	UBC	0.0985188	-0.000445
2	13	UBC	0.0987798	-5.88128e-05
2	14	UBC	0.0991897	0.000476356
2	15	UBC	0.0992502	0.000662092
2	16	UBC	0.141657	0.0431938
2	17	UBC	0.312713	0.214376
2	18	UBC	0.355457	0.257244
2	19	UBC	0.356764	0.258677
2	20	UBC	0.359197	0.261235
2	21	UBC	0.362534	0.264698
2	22	UBC	0.36388	0.266168
2	23	UBC	0.366436	0.26885
2	24	UBC	0.368079	0.270618
2	25	UBC	0.367534	0.270198
2	26	UBC	0.367198	0.269987
2	27	UBC	0.367752	0.270667
2	28	UBC	0.369069	0.272108
2	29	UBC	0.371069	0.274234
2	30	UBC	0.371087	0.274378
2	31	UBC	0.370176	0.273591
2	32	UBC	0.367862	0.271403
2	33	UBC	0.3673	0.270967
2	34	UBC	0.367324	0.271116
2	35	UBC	0.366412	0.270328
2	36	UBC	0.368275	0.272317
2	37	UBC	0.366719	0.270886
2	38	UBC	0.365671	0.269964
2	39	UBC	0.364987	0.269405
2	40	UBC	0.365347	0.26989
3	1	UBC	0.306136	-0.0089027
3	2	UBC	0.311305	-0.00693649
3	3	UBC	0.320878	-0.000566087
3	4	UBC	0.325587	0.000939827
3	5	UBC	0.328599	0.000748946
3	6	UBC	0.331081	2.87761e-05
3	7	UBC	0.333865	-0.000390003
3	8	UBC	0.336914	-0.000543959
3	9	UBC	0.339408	-0.00125355
3	10	UBC	0.342875	-0.000988663
3	11	UBC	0.349091	0.00202471
3	12	UBC	0.361499	0.0112297
3	13	UBC	0.386092	0.0326199
3	14	UBC	0.430797	0.0741213
3	15	UBC	0.513034	0.153156
3	16	UBC	0.650068	0.286987
3	17	UBC	0.855794	0.489511
3	18	UBC	1.13815	0.768665
3	19	UBC	1.51017	1.13748
3	20	UBC	1.98157	1.60568
3	21	UBC	2.52376	2.14466
3	22	UBC	3.09167	2.70937
3	23	UBC	3.61292	3.22742
3	24	UBC	4.07655	3.68785
3	25	UBC	4.46969	4.07778
3	26	UBC	4.78828	4.39317
3	27	UBC	5.04134	4.64303
3	28	UBC	5.25438	4.85286
3	29	UBC	5.42281	5.01809
3	30	UBC	5.5604	5.15248
3	31	UBC	5.66458	5.25346
3	32	UBC	5.73142	5.31709
3	33	UBC	5.78947	5.37194
3	34	UBC	5.82944	5.40871
3	35	UBC	5.86436	5.44042
3	36	UBC	5.89618	5.46904
3	37	UBC	5.93375	5.50341
3	38	UBC	5.96888	5.53534
3	39	UBC	6.00089	5.56415
3	40	UBC	6.01269	5.57275
4	1	UBC	0.568711	-0.00190198
4	2	UBC	0.57102	-0.00261754
4	3	UBC	0.575218	-0.0014443
4	4	UBC	0.581334	0.00164655
4	5	UBC	0.584395	0.00168285
4	6	UBC	0.585107	-0.000630181
4	7	UBC	0.587335	-0.00142722
4	8	UBC	0.591232	-0.0005545
4	9	UBC	0.59454	-0.000272102
4	10	UBC	0.598835	0.000998899
4	11	UBC	0.608605	0.00774316
4	12	UBC	0.628529	0.024643
4	13	UBC	0.664955	0.0580439
4	14	UBC	0.73665	0.126714
4	15	UBC	0.86538	0.25242
4	16	UBC	1.06772	0.451735
4	17	UBC	1.34721	0.728199
4	18	UBC	1.7145	1.09246
4	19	UBC	2.17983	1.55477
4	20	UBC	2.72106	2.09298
4	21	UBC	3.29263	2.66152
4	22	UBC	3.81124	3.17711
4	23	UBC	4.27715	3.63999
4	24	UBC	4.68474	4.04455
4	25	UBC	5.0314	4.38819
4	26	UBC	5.32187	4.67564
4	27	UBC	5.57105	4.92179
4	28	UBC	5.80439	5.1521
4	29	UBC	6.00209	5.34678
4	30	UBC	6.17081	5.51247
4	31	UBC	6.30544	5.64409
4	32	UBC	6.44482	5.78044
4	33	UBC	6.58927	5.92186
4	34	UBC	6.6996	6.02917
4	35	UBC	6.78949	6.11603
4	36	UBC	6.88196	6.20548
4	37	UBC	6.96944	6.28994
4	38	UBC	7.06067	6.37814
4	39	UBC	7.14966	6.4641
4	40	UBC	7.19448	6.5059
5	1	UBC	0.434759	-0.00744314
5	2	UBC	0.441314	-0.00526358
5	3	UBC	0.449818	-0.00113435
5	4	UBC	0.455801	0.000474025
5	5	UBC	0.460816	0.00111367
5	6	UBC	0.464942	0.000864348
5	7	UBC	0.467501	-0.000951566
5	8	UBC	0.472119	-0.000708646
5	9	UBC	0.477545	0.000342513
5	10	UBC	0.485118	0.00353962
5	11	UBC	0.501146	0.015193
5	12	UBC	0.531378	0.0410497
5	13	UBC	0.584328	0.0896251
5	14	UBC	0.677966	0.178887
5	15	UBC	0.832479	0.329026
5	16	UBC	1.05276	0.544932
5	17	UBC	1.34429	0.832082
5	18	UBC	1.7344	1.21782
5	19	UBC	2.21762	1.69666
5	20	UBC	2.74724	2.22191
5	21	UBC	3.27921	2.74951
5	22	UBC	3.75046	3.21638
5	23	UBC	4.16204	3.62359
5	24	UBC	4.51755	3.97472
5	25	UBC	4.82196	4.27475
5	26	UBC	5.07409	4.52251
5	27	UBC	5.28733	4.73137
5	28	UBC	5.4935	4.93317
5	29	UBC	5.65436	5.08965
5	30	UBC	5.78699	5.21791
5	31	UBC	5.90197	5.32851
5	32	UBC	5.99957	5.42174
5	33	UBC	6.08327	5.50107
5	34	UBC	6.14957	5.56299
5	35	UBC	6.19449	5.60354
5	36	UBC	6.2185	5.62317
5	37	UBC	6.24828	5.64858
5	38	UBC	6.27931	5.67523
5	39	UBC	6.30365	5.6952
5	40	UBC	6.31163	5.6988
6	1	UBC	0.431363	-0.015151
6	2	UBC	0.437708	-0.0109574
6	3	UBC	0.44918	-0.00163745
6	4	UBC	0.454421	0.00145123
6	5	UBC	0.456847	0.00172592
6	6	UBC	0.457696	0.000423017
6	7	UBC	0.459133	-0.000291884
6	8	UBC	0.460699	-0.000878426
6	9	UBC	0.461293	-0.00243575
6	10	UBC	0.465025	-0.000855304
6	11	UBC	0.470531	0.00249865
6	12	UBC	0.480378	0.0101935
6	13	UBC	0.498529	0.0261924
6	14	UBC	0.532234	0.0577459
6	15	UBC	0.597431	0.120791
6	16	UBC	0.709006	0.230214
6	17	UBC	0.88162	0.400676
6	18	UBC	1.12447	0.641376
6	19	UBC	1.44263	0.957384
6	20	UBC	1.8519	1.3645
6	21	UBC	2.34297	1.85342
6	22	UBC	2.8718	2.3801
6	23	UBC	3.37062	2.87676
6	24	UBC	3.80502	3.30901
6	25	UBC	4.19389	3.69573
6	26	UBC	4.52569	4.02538
6	27	UBC	4.81472	4.31225
6	28	UBC	5.05149	4.54687
6	29	UBC	5.27462	4.76785
6	30	UBC	5.45948	4.95056
6	31	UBC	5.62621	5.11514
6	32	UBC	5.78659	5.27337
6	33	UBC	5.93124	5.41587
6	34	UBC	6.03121	5.51368
6	35	UBC	6.13898	5.61931
6	36	UBC	6.24839	5.72656
6	37	UBC	6.33953	5.81555
6	38	UBC	6.40867	5.88254
6	39	UBC	6.48979	5.9615
6	40	UBC	6.5302	5.99977
7	1	UBC	0.371033	-0.00954732
7	2	UBC	0.375852	-0.00720577
7	3	UBC	0.38321	-0.00232428
7	4	UBC	0.389698	0.00168599
7	5	UBC	0.392759	0.00226984
7	6	UBC	0.393372	0.000405777
7	7	UBC	0.394412	-0.00103095
7	8	UBC	0.396633	-0.00128765
7	9	UBC	0.399247	-0.00115016
7	10	UBC	0.404306	0.00143143
7	11	UBC	0.415346	0.00999386
7	12	UBC	0.436323	0.028494
7	13	UBC	0.473514	0.0632074
7	14	UBC	0.542484	0.129701
7	15	UBC	0.663826	0.248565
7	16	UBC	0.857668	0.43993
7	17	UBC	1.12793	0.707715
7	18	UBC	1.4773	1.0546
7	19	UBC	1.92903	1.50386
7	20	UBC	2.45715	2.0295
7	21	UBC	3.01503	2.58491
7	22	UBC	3.53625	3.10365
7	23	UBC	4.00207	3.56699
7	24	UBC	4.38745	3.94989
7	25	UBC	4.72298	4.28295
7	26	UBC	5.00622	4.56371
7	27	UBC	5.23574	4.79075
7	28	UBC	5.44897	5.00151
7	29	UBC	5.62735	5.1774
7	30	UBC	5.76854	5.31612
7	31	UBC	5.90748	5.45258
7	32	UBC	6.03007	5.5727
7	33	UBC	6.15623	5.69638
7	34	UBC	6.2574	5.79507
7	35	UBC	6.3291	5.86429
7	36	UBC	6.39652	5.92924
7	37	UBC	6.45247	5.98271
7	38	UBC	6.50036	6.02812
7	39	UBC	6.53326	6.05855
7	40	UBC	6.54749	6.0703
8	1	UBC	0.600775	-0.0133214
8	2	UBC	0.608032	-0.00962462
8	3	UBC	0.61898	-0.00223672
8	4	UBC	0.625629	0.000852787
8	5	UBC	0.629499	0.00116275
8	6	UBC	0.633628	0.00173194
8	7	UBC	0.635886	0.000430141
8	8	UBC	0.63798	-0.00103539
8	9	UBC	0.641155	-0.00142083
8	10	UBC	0.646651	0.000515327
8	11	UBC	0.658225	0.00852949
8	12	UBC	0.682603	0.0293483
8	13	UBC	0.726113	0.0692984
8	14	UBC	0.809853	0.149478
8	15	UBC	0.958201	0.294266
8	16	UBC	1.18502	0.517521
8	17	UBC	1.48925	0.818194
8	18	UBC	1.8795	1.20488
8	19	UBC	2.35185	1.67368
8	20	UBC	2.89321	2.21147
8	21	UBC	3.44171	2.75641
8	22	UBC	3.93299	3.24414
8	23	UBC	4.3702	3.67778
8	24	UBC	4.75094	4.05496
8	25	UBC	5.06373	4.36419
8	26	UBC	5.33917	4.63608
8	27	UBC	5.58233	4.87568
8	28	UBC	5.78414	5.07393
8	29	UBC	5.96946	5.25569
8	30	UBC	6.1533	5.43597
8	31	UBC	6.29189	5.571
8	32	UBC	6.40553	5.68108
8	33	UBC	6.53909	5.81108
8	34	UBC	6.64649	5.91492
8	35	UBC	6.74268	6.00755
8	36	UBC	6.81193	6.07324
8	37	UBC	6.89326	6.151
8	38	UBC	6.97429	6.22848
8	39	UBC	7.06741	6.31804
8	40	UBC	7.1097	6.35677
9	1	UBC	0.649059	-0.00329622
9	2	UBC	0.652912	-0.00257309
9	3	UBC	0.657942	-0.000673183
9	4	UBC	0.662825	0.0010795
9	5	UBC	0.666647	0.0017708
9	6	UBC	0.666465	-0.00154142
9	7	UBC	0.669408	-0.00172815
9	8	UBC	0.673906	-0.000361051
9	9	UBC	0.678851	0.0014535
9	10	UBC	0.685811	0.00528359
9	11	UBC	0.702228	0.0185705
9	12	UBC	0.733528	0.0467398
9	13	UBC	0.791818	0.1019
9	14	UBC	0.8962	0.203152
9	15	UBC	1.06234	0.366161
9	16	UBC	1.30569	0.606378
9	17	UBC	1.62125	0.918815
9	18	UBC	2.03131	1.32574
9	19	UBC	2.52704	1.81834
9	20	UBC	3.05818	2.34635
9	21	UBC	3.57707	2.86211
9	22	UBC	4.047	3.32891
9	23	UBC	4.46523	3.74401
9	24	UBC	4.81971	4.09536
9	25	UBC	5.13806	4.41058
9	26	UBC	5.40515	4.67453
9	27	UBC	5.62192	4.88818
9	28	UBC	5.82082	5.08395
9	29	UBC	5.99617	5.25617
9	30	UBC	6.14998	5.40685
9	31	UBC	6.27749	5.53123
9	32	UBC	6.42421	5.67482
9	33	UBC	6.5483	5.79578
9	34	UBC	6.63862	5.88297
9	35	UBC	6.7457	5.98692
9	36	UBC	6.84935	6.08744
9	37	UBC	6.9344	6.16936
9	38	UBC	6.99475	6.22658
9	39	UBC	7.07733	6.30603
9	40	UBC	7.12813	6.35369
10	1	UBC	0.588527	-0.00534261
10	2	UBC	0.591276	-0.00374
10	3	UBC	0.598121	0.00195996
10	4	UBC	0.597849	0.000541934
10	5	UBC	0.596533	-0.00191965
10	6	UBC	0.597885	-0.00171316
10	7	UBC	0.599512	-0.00123188
10	8	UBC	0.602702	0.000812403
10	9	UBC	0.604586	0.00155039
10	10	UBC	0.609474	0.00529276
10	11	UBC	0.621371	0.0160443
10	12	UBC	0.644399	0.0379273
10	13	UBC	0.687207	0.0795894
10	14	UBC	0.768053	0.15929
10	15	UBC	0.908352	0.298443
10	16	UBC	1.12432	0.513265
10	17	UBC	1.41482	0.802619
10	18	UBC	1.79279	1.17945
10	19	UBC	2.25993	1.64544
10	20	UBC	2.79265	2.17701
10	21	UBC	3.33912	2.72234
10	22	UBC	3.83076	3.21283
10	23	UBC	4.26635	3.64727
10	24	UBC	4.64408	4.02386
10	25	UBC	4.96995	4.34858
10	26	UBC	5.24631	4.6238
10	27	UBC	5.49005	4.86639
10	28	UBC	5.69344	5.06864
10	29	UBC	5.87991	5.25396
10	30	UBC	6.04147	5.41437
10	31	UBC	6.16983	5.54159
10	32	UBC	6.30765	5.67827
10	33	UBC	6.44606	5.81553
10	34	UBC	6.56219	5.93051
10	35	UBC	6.65727	6.02445
10	36	UBC	6.72631	6.09235
10	37	UBC	6.81048	6.17537
10	38	UBC	6.88656	6.25031
10	39	UBC	6.96813	6.33072
10	40	UBC	7.0311	6.39255
11	1	UBC	0.594104	0.00349236
11	2	UBC	0.597537	0.00308033
11	3	UBC	0.600077	0.00177483
11	4	UBC	0.602674	0.00052679
11	5	UBC	0.604216	-0.00177625
11	6	UBC	0.606744	-0.00309284
11	7	UBC	0.615183	0.0015012
11	8	UBC	0.617625	9.81901e-05
11	9	UBC	0.62234	0.000968079
11	10	UBC	0.630463	0.00524652
11	11	UBC	0.644382	0.0153206
11	12	UBC	0.674632	0.0417257
11	13	UBC	0.728351	0.0915996
11	14	UBC	0.827317	0.18672
11	15	UBC	0.99373	0.349289
11	16	UBC	1.24246	0.594174
11	17	UBC	1.55899	0.906859
11	18	UBC	1.97366	1.31768
11	19	UBC	2.47666	1.81684
11	20	UBC	3.02688	2.36322
11	21	UBC	3.57226	2.90475
11	22	UBC	4.04376	3.37241
11	23	UBC	4.46732	3.79212
11	24	UBC	4.83002	4.15098
11	25	UBC	5.13985	4.45696
11	26	UBC	5.40496	4.71822
11	27	UBC	5.63542	4.94484
11	28	UBC	5.84943	5.155
11	29	UBC	6.02802	5.32975
11	30	UBC	6.1853	5.48319
11	31	UBC	6.33802	5.63206
11	32	UBC	6.46154	5.75173
11	33	UBC	6.59416	5.88051
11	34	UBC	6.68326	5.96577
11	35	UBC	6.77984	6.0585
11	36	UBC	6.86267	6.13749
11	37	UBC	6.94282	6.21379
11	38	UBC	7.00944	6.27657
11	39	UBC	7.10533	6.36861
11	40	UBC	7.16176	6.42119
12	1	UBC	0.514068	0.000834531
12	2	UBC	0.515806	0.000167256
12	3	UBC	0.517386	-0.000658627
12	4	UBC	0.519977	-0.000473854
12	5	UBC	0.52334	0.00048274
12	6	UBC	0.526545	0.00128132
12	7	UBC	0.528055	0.000385642
12	8	UBC	0.530092	1.68671e-05
12	9	UBC	0.531844	-0.000637831
12	10	UBC	0.533853	-0.00103456
12	11	UBC	0.537932	0.000638302
12	12	UBC	0.543851	0.00415164
12	13	UBC	0.556936	0.0148298
12	14	UBC	0.585324	0.0408123
12	15	UBC	0.641411	0.0944935
12	16	UBC	0.740838	0.191514
12	17	UBC	0.905654	0.353924
12	18	UBC	1.1487	0.594564
12	19	UBC	1.47011	0.913571
12	20	UBC	1.86799	1.30904
12	21	UBC	2.34705	1.7857
12	22	UBC	2.88159	2.31783
12	23	UBC	3.40344	2.83728
12	24	UBC	3.85986	3.29129
12	25	UBC	4.25372	3.68274
12	26	UBC	4.59331	4.01992
12	27	UBC	4.87817	4.30238
12	28	UBC	5.12044	4.54225
12	29	UBC	5.33619	4.75559
12	30	UBC	5.53967	4.95666
12	31	UBC	5.70187	5.11645
12	32	UBC	5.8526	5.26478
12	33	UBC	5.98012	5.3899
12	34	UBC	6.09914	5.5065
12	35	UBC	6.23063	5.63559
12	36	UBC	6.35571	5.75827
12	37	UBC	6.44851	5.84866
12	38	UBC	6.52629	5.92403
12	39	UBC	6.60612	6.00145
12	40	UBC	6.63121	6.02414
13	1	UBC	0.580345	-0.00726725
13	2	UBC	0.584839	-0.00480638
13	3	UBC	0.590506	-0.00117291
13	4	UBC	0.594096	0.000384292
13	5	UBC	0.596453	0.000708097
13	6	UBC	0.598828	0.00105038
13	7	UBC	0.599648	-0.000162663
13	8	UBC	0.601302	-0.000542194
13	9	UBC	0.603612	-0.000265
13	10	UBC	0.611045	0.00513432
13	11	UBC	0.625055	0.017112
13	12	UBC	0.649648	0.0396716
13	13	UBC	0.694394	0.0823844
13	14	UBC	0.780908	0.166866
13	15	UBC	0.931255	0.31518
13	16	UBC	1.16325	0.545139
13	17	UBC	1.47384	0.853702
13	18	UBC	1.86861	1.24643
13	19	UBC	2.35621	1.732
13	20	UBC	2.9053	2.27906
13	21	UBC	3.47484	2.84657
13	22	UBC	3.98868	3.35837
13	23	UBC	4.41277	3.78043
13	24	UBC	4.79206	4.15769
13	25	UBC	5.12511	4.48871
13	26	UBC	5.38241	4.74397
13	27	UBC	5.62976	4.98929
13	28	UBC	5.84881	5.2063
13	29	UBC	6.05111	5.40657
13	30	UBC	6.2005	5.55392
13	31	UBC	6.34956	5.70096
13	32	UBC	6.48337	5.83273
13	33	UBC	6.60454	5.95187
13	34	UBC	6.69381	6.03911
13	35	UBC	6.80768	6.15094
13	36	UBC	6.90342	6.24465
13	37	UBC	6.96836	6.30756
13	38	UBC	7.04486	6.38202
13	39	UBC	7.1274	6.46253
13	40	UBC	7.17177	6.50487
14	1	UBC	0.525554	-0.00316463
14	2	UBC	0.526443	-0.00292705
14	3	UBC	0.527994	-0.00202661
14	4	UBC	0.530738	6.74796e-05
14	5	UBC	0.533022	0.00170023
14	6	UBC	0.533292	0.00131971
14	7	UBC	0.533524	0.000901102
14	8	UBC	0.532583	-0.000690762
14	9	UBC	0.532604	-0.00132037
14	10	UBC	0.534624	4.92235e-05
14	11	UBC	0.53966	0.00443427
14	12	UBC	0.549622	0.0137459
14	13	UBC	0.565427	0.0288999
14	14	UBC	0.599987	0.06281
14	15	UBC	0.66196	0.124132
14	16	UBC	0.767006	0.228528
14	17	UBC	0.932708	0.393579
14	18	UBC	1.15781	0.618029
14	19	UBC	1.44522	0.904785
14	20	UBC	1.81098	1.2699
14	21	UBC	2.23828	1.69655
14	22	UBC	2.69302	2.15064
14	23	UBC	3.12471	2.58168
14	24	UBC	3.52503	2.98135
14	25	UBC	3.89202	3.34768
14	26	UBC	4.20336	3.65838
14	27	UBC	4.48936	3.94372
14	28	UBC	4.74706	4.20077
14	29	UBC	4.9609	4.41396
14	30	UBC	5.15596	4.60838
14	31	UBC	5.33281	4.78457
14	32	UBC	5.4769	4.92801
14	33	UBC	5.64545	5.09591
14	34	UBC	5.78752	5.23733
14	35	UBC	5.91009	5.35925
14	36	UBC	5.99838	5.44689
14	37	UBC	6.11171	5.55957
14	38	UBC	6.21646	5.66367
14	39	UBC	6.31378	5.76033
14	40	UBC	6.33834	5.78425
15	1	UBC	0.526871	-0.00593373
15	2	UBC	0.529305	-0.00525183
15	3	UBC	0.535887	-0.000420918
15	4	UBC	0.540565	0.0025064
15	5	UBC	0.540968	0.00115733
15	6	UBC	0.539948	-0.00161343
15	7	UBC	0.540689	-0.00262401
15	8	UBC	0.543269	-0.00179477
15	9	UBC	0.546852	3.66583e-05
15	10	UBC	0.551319	0.00275274
15	11	UBC	0.562581	0.0122628
15	12	UBC	0.587093	0.0350236
15	13	UBC	0.630712	0.0768919
15	14	UBC	0.708414	0.152842
15	15	UBC	0.83333	0.276007
15	16	UBC	1.01965	0.460579
15	17	UBC	1.26998	0.709155
15	18	UBC	1.58525	1.02268
15	19	UBC	1.9804	1.41607
15	20	UBC	2.41984	1.85376
15	21	UBC	2.85931	2.29148
15	22	UBC	3.27888	2.70929
15	23	UBC	3.6595	3.08817
15	24	UBC	4.00148	3.42839
15	25	UBC	4.30032	3.72548
15	26	UBC	4.56202	3.98544
15	27	UBC	4.78567	4.20733
15	28	UBC	4.99381	4.41372
15	29	UBC	5.17516	4.59332
15	30	UBC	5.34812	4.76452
15	31	UBC	5.51066	4.92532
15	32	UBC	5.64665	5.05955
15	33	UBC	5.79216	5.20331
15	34	UBC	5.90792	5.31732
15	35	UBC	5.98595	5.3936
15	36	UBC	6.08195	5.48785
15	37	UBC	6.17076	5.57491
15	38	UBC	6.2495	5.6519
15	39	UBC	6.33126	5.73191
15	40	UBC	6.38057	5.77947
16	1	UBC	0.569132	-0.00297259
16	2	UBC	0.571321	-0.00256795
16	3	UBC	0.575125	-0.00054891
16	4	UBC	0.578469	0.00101016
16	5	UBC	0.579191	-5.24244e-05
16	6	UBC	0.580379	-0.000649197
16	7	UBC	0.583169	0.000356085
16	8	UBC	0.584286	-0.000312213
16	9	UBC	0.586579	0.000196502
16	10	UBC	0.595896	0.00772825
16	11	UBC	0.611136	0.0211835
16	12	UBC	0.640087	0.0483495
16	13	UBC	0.691893	0.0983714
16	14	UBC	0.787991	0.192684
16	15	UBC	0.945207	0.348115
16	16	UBC	1.16755	0.568672
16	17	UBC	1.45482	0.85416
16	18	UBC	1.82251	1.22007
16	19	UBC	2.27382	1.66959
16	20	UBC	2.76451	2.15849
16	21	UBC	3.24514	2.63734
16	22	UBC	3.67959	3.07
16	23	UBC	4.07462	3.46325
16	24	UBC	4.41125	3.7981
16	25	UBC	4.69497	4.08003
16	26	UBC	4.93819	4.32147
16	27	UBC	5.15425	4.53574
16	28	UBC	5.37	4.7497
16	29	UBC	5.53551	4.91343
16	30	UBC	5.68213	5.05827
16	31	UBC	5.83497	5.20932
16	32	UBC	5.97686	5.34943
16	33	UBC	6.08611	5.45689
16	34	UBC	6.20599	5.57498
16	35	UBC	6.3045	5.67171
16	36	UBC	6.37727	5.7427
16	37	UBC	6.49211	5.85575
16	38	UBC	6.59053	5.95239
16	39	UBC	6.66236	6.02244
16	40	UBC	6.70574	6.06403
17	1	UBC	0.547193	-0.00528531
17	2	UBC	0.551166	-0.00280125
17	3	UBC	0.554961	-0.000495235
17	4	UBC	0.558015	0.00107049
17	5	UBC	0.558104	-0.000329767
17	6	UBC	0.559915	-7.75002e-06
17	7	UBC	0.561601	0.000189693
17	8	UBC	0.562351	-0.000549014
17	9	UBC	0.563641	-0.000747525
17	10	UBC	0.566747	0.000869105
17	11	UBC	0.578026	0.0106595
17	12	UBC	0.598615	0.0297598
17	13	UBC	0.635232	0.0648885
17	14	UBC	0.702273	0.130441
17	15	UBC	0.817481	0.24416
17	16	UBC	0.990891	0.416081
17	17	UBC	1.22822	0.651922
17	18	UBC	1.53092	0.953135
17	19	UBC	1.9136	1.33432
17	20	UBC	2.35226	1.77149
17	21	UBC	2.80791	2.22566
17	22	UBC	3.23823	2.65449
17	23	UBC	3.63498	3.04975
17	24	UBC	3.99254	3.40582
17	25	UBC	4.3114	3.72319
17	26	UBC	4.57896	3.98927
17	27	UBC	4.82666	4.23547
17	28	UBC	5.03087	4.4382
17	29	UBC	5.22418	4.63002
17	30	UBC	5.39938	4.80373
17	31	UBC	5.56276	4.96562
17	32	UBC	5.70951	5.11088
17	33	UBC	5.84303	5.24291
17	34	UBC	5.97172	5.37012
17	35	UBC	6.08263	5.47953
17	36	UBC	6.19797	5.59338
17	37	UBC	6.29958	5.6935
17	38	UBC	6.36529	5.75772
17	39	UBC	6.43104	5.82198
17	40	UBC	6.48767	5.87713
18	1	UBC	0.602724	-0.00299794
18	2	UBC	0.605359	-0.00213347
18	3	UBC	0.609348	8.59925e-05
18	4	UBC	0.612152	0.00111938
18	5	UBC	0.613139	0.000337158
18	6	UBC	0.613743	-0.000829339
18	7	UBC	0.61426	-0.00208214
18	8	UBC	0.617303	-0.000809201
18	9	UBC	0.62206	0.00217815
18	10	UBC	0.628804	0.00715194
18	11	UBC	0.639594	0.0161721
18	12	UBC	0.66269	0.0374978
18	13	UBC	0.705466	0.0785041
18	14	UBC	0.783851	0.155119
18	15	UBC	0.90755	0.277048
18	16	UBC	1.0836	0.451324
18	17	UBC	1.31661	0.68257
18	18	UBC	1.61039	0.974582
18	19	UBC	1.96644	1.32886
18	20	UBC	2.36273	1.72337
18	21	UBC	2.76483	2.12371
18	22	UBC	3.14921	2.50632
18	23	UBC	3.50198	2.85732
18	24	UBC	3.82855	3.18212
18	25	UBC	4.13537	3.48717
18	26	UBC	4.39642	3.74645
18	27	UBC	4.63151	3.97977
18	28	UBC	4.84848	4.19497
18	29	UBC	5.04474	4.38945
18	30	UBC	5.23235	4.57529
18	31	UBC	5.39306	4.73424
18	32	UBC	5.53945	4.87886
18	33	UBC	5.67537	5.01301
18	34	UBC	5.79568	5.13155
18	35	UBC	5.8924	5.22649
18	36	UBC	5.99025	5.32258
18	37	UBC	6.09513	5.42568
18	38	UBC	6.18376	5.51255
18	39	UBC	6.29061	5.61763
18	40	UBC	6.35177	5.67701
19	1
19	2
19	3
19	4
19	5
19	6
19	7
19	8
19	9
19	10
19	11
19	12
19	13
19	14
19	15
19	16
19	17
19	18
19	19
19	20
19	21
19	22
19	23
19	24
19	25
19	26
19	27
19	28
19	29
19	30
19	31
19	32
19	33
19	34
19	35
19	36
19	37
19	38
19	39
19	40
20	1
20	2
20	3
20	4
20	5
20	6
20	7
20	8
20	9
20	10
20	11
20	12
20	13
20	14
20	15
20	16
20	17
20	18
20	19
20	20
20	21
20	22
20	23
20	24
20	25
20	26
20	27
20	28
20	29
20	30
20	31
20	32
20	33
20	34
20	35
20	36
20	37
20	38
20	39
20	40
21	1
21	2
21	3
21	4
21	5
21	6
21	7
21	8
21	9
21	10
21	11
21	12
21	13
21	14
21	15
21	16
21	17
21	18
21	19
21	20
21	21
21	22
21	23
21	24
21	25
21	26
21	27
21	28
21	29
21	30
21	31
21	32
21	33
21	34
21	35
21	36
21	37
21	38
21	39
21	40
22	1
22	2
22	3
22	4
22	5
22	6
22	7
22	8
22	9
22	10
22	11
22	12
22	13
22	14
22	15
22	16
22	17
22	18
22	19
22	20
22	21
22	22
22	23
22	24
22	25
22	26
22	27
22	28
22	29
22	30
22	31
22	32
22	33
22	34
22	35
22	36
22	37
22	38
22	39
22	40
23	1
23	2
23	3
23	4
23	5
23	6
23	7
23	8
23	9
23	10
23	11
23	12
23	13
23	14
23	15
23	16
23	17
23	18
23	19
23	20
23	21
23	22
23	23
23	24
23	25
23	26
23	27
23	28
23	29
23	30
23	31
23	32
23	33
23	34
23	35
23	36
23	37
23	38
23	39
23	40
24	1
24	2
24	3
24	4
24	5
24	6
24	7
24	8
24	9
24	10
24	11
24	12
24	13
24	14
24	15
24	16
24	17
24	18
24	19
24	20
24	21
24	22
24	23
24	24
24	25
24	26
24	27
24	28
24	29
24	30
24	31
24	32
24	33
24	34
24	35
24	36
24	37
24	38
24	39
24	40
25	1	UBC	0.794678	-0.0213301
25	2	UBC	0.803751	-0.018649
25	3	UBC	0.822421	-0.006371
25	4	UBC	0.836943	0.00175913
25	5	UBC	0.845766	0.00419088
25	6	UBC	0.851952	0.00398542
25	7	UBC	0.856123	0.00176413
25	8	UBC	0.858357	-0.00239312
25	9	UBC	0.863782	-0.00336008
25	10	UBC	0.873958	0.000424628
25	11	UBC	0.888946	0.00902081
25	12	UBC	0.920776	0.0344588
25	13	UBC	0.984952	0.092244
25	14	UBC	1.09225	0.193148
25	15	UBC	1.2711	0.365603
25	16	UBC	1.53336	0.621472
25	17	UBC	1.88811	0.969836
25	18	UBC	2.33097	1.4063
25	19	UBC	2.84865	1.91759
25	20	UBC	3.42349	2.48604
25	21	UBC	3.98948	3.04564
25	22	UBC	4.5008	3.55057
25	23	UBC	4.94587	3.98925
25	24	UBC	5.32905	4.36603
25	25	UBC	5.67448	4.70507
25	26	UBC	5.96542	4.98962
25	27	UBC	6.21838	5.23618
25	28	UBC	6.43504	5.44646
25	29	UBC	6.62624	5.63127
25	30	UBC	6.80746	5.8061
25	31	UBC	6.98155	5.97379
25	32	UBC	7.13051	6.11636
25	33	UBC	7.25001	6.22947
25	34	UBC	7.38394	6.357
25	35	UBC	7.51131	6.47799
25	36	UBC	7.5922	6.55249
25	37	UBC	7.66785	6.62174
25	38	UBC	7.7434	6.6909
25	39	UBC	7.81704	6.75814
25	40	UBC	7.86002	6.79474
26	1	UBC	0.615125	-0.00525609
26	2	UBC	0.617983	-0.00665725
26	3	UBC	0.626723	-0.00217675
26	4	UBC	0.634799	0.00164048
26	5	UBC	0.638718	0.00130034
26	6	UBC	0.642273	0.000596078
26	7	UBC	0.645563	-0.000373127
26	8	UBC	0.649491	-0.000704682
26	9	UBC	0.653492	-0.000962924
26	10	UBC	0.659395	0.000680581
26	11	UBC	0.672245	0.00927172
26	12	UBC	0.697597	0.0303649
26	13	UBC	0.744586	0.0730949
26	14	UBC	0.829024	0.153273
26	15	UBC	0.982019	0.302009
26	16	UBC	1.21489	0.530622
26	17	UBC	1.52386	0.835336
26	18	UBC	1.93794	1.24515
26	19	UBC	2.44703	1.74999
26	20	UBC	3.04149	2.34018
26	21	UBC	3.65738	2.95181
26	22	UBC	4.22477	3.51495
26	23	UBC	4.71162	3.99754
26	24	UBC	5.12068	4.40234
26	25	UBC	5.47602	4.75342
26	26	UBC	5.75104	5.02417
26	27	UBC	5.99671	5.26559
26	28	UBC	6.24684	5.51146
26	29	UBC	6.45177	5.71213
26	30	UBC	6.63445	5.89055
26	31	UBC	6.76353	6.01537
26	32	UBC	6.91483	6.16242
26	33	UBC	7.05422	6.29754
26	34	UBC	7.16573	6.4048
26	35	UBC	7.27341	6.50821
26	36	UBC	7.37788	6.60843
26	37	UBC	7.45233	6.67862
26	38	UBC	7.51128	6.7333
26	39	UBC	7.57314	6.79091
26	40	UBC	7.61227	6.82578
27	1	UBC	0.44207	-0.0105112
27	2	UBC	0.447539	-0.00724186
27	3	UBC	0.456987	5.64506e-06
27	4	UBC	0.459798	0.000617453
27	5	UBC	0.461702	0.000321036
27	6	UBC	0.463655	7.42096e-05
27	7	UBC	0.465269	-0.000511201
27	8	UBC	0.466554	-0.0014262
27	9	UBC	0.468919	-0.00126026
27	10	UBC	0.474559	0.00217931
27	11	UBC	0.48386	0.00928099
27	12	UBC	0.503055	0.0262763
27	13	UBC	0.537558	0.0585792
27	14	UBC	0.601457	0.120278
27	15	UBC	0.720038	0.236659
27	16	UBC	0.912703	0.427125
27	17	UBC	1.18472	0.69694
27	18	UBC	1.53781	1.04783
27	19	UBC	1.99654	1.50436
27	20	UBC	2.55247	2.05809
27	21	UBC	3.15099	2.65442
27	22	UBC	3.72817	3.22939
27	23	UBC	4.23714	3.73616
27	24	UBC	4.67075	4.16757
27	25	UBC	5.03577	4.5304
27	26	UBC	5.34076	4.83319
27	27	UBC	5.60481	5.09503
27	28	UBC	5.84616	5.33418
27	29	UBC	6.0488	5.53462
27	30	UBC	6.2342	5.71782
27	31	UBC	6.38305	5.86447
27	32	UBC	6.50667	5.9859
27	33	UBC	6.61598	6.09301
27	34	UBC	6.71488	6.18971
27	35	UBC	6.80543	6.27806
27	36	UBC	6.85462	6.32505
27	37	UBC	6.9176	6.38582
27	38	UBC	6.98873	6.45476
27	39	UBC	7.04003	6.50386
27	40	UBC	7.03431	6.49594
28	1	UBC	0.41891	-0.0105794
28	2	UBC	0.424713	-0.00681274
28	3	UBC	0.433059	-0.000503336
28	4	UBC	0.43677	0.00117046
28	5	UBC	0.438124	0.000487526
28	6	UBC	0.439548	-0.000125258
28	7	UBC	0.440691	-0.00101848
28	8	UBC	0.442991	-0.000754778
28	9	UBC	0.444912	-0.000871025
28	10	UBC	0.449434	0.00161489
28	11	UBC	0.457762	0.00790543
28	12	UBC	0.474937	0.0230438
28	13	UBC	0.506074	0.0521448
28	14	UBC	0.566569	0.110603
28	15	UBC	0.676866	0.218863
28	16	UBC	0.854096	0.394056
28	17	UBC	1.10823	0.64615
28	18	UBC	1.44164	0.977528
28	19	UBC	1.87768	1.41153
28	20	UBC	2.4007	1.93252
28	21	UBC	2.97496	2.50474
28	22	UBC	3.53323	3.06097
28	23	UBC	4.03143	3.55713
28	24	UBC	4.46169	3.98536
28	25	UBC	4.82468	4.34631
28	26	UBC	5.11839	4.63798
28	27	UBC	5.35535	4.87291
28	28	UBC	5.58712	5.10264
28	29	UBC	5.77313	5.28661
28	30	UBC	5.93088	5.44233
28	31	UBC	6.05561	5.56502
28	32	UBC	6.17781	5.68518
28	33	UBC	6.27359	5.77892
28	34	UBC	6.3326	5.8359
28	35	UBC	6.39857	5.89984
28	36	UBC	6.45524	5.95447
28	37	UBC	6.47476	5.97195
28	38	UBC	6.49248	5.98764
28	39	UBC	6.51539	6.0085
28	40	UBC	6.51373	6.00481
29	1	UBC	0.618777	-0.0109607
29	2	UBC	0.626113	-0.00727175
29	3	UBC	0.635317	-0.00171518
29	4	UBC	0.64127	0.000589784
29	5	UBC	0.645537	0.00120924
29	6	UBC	0.649162	0.00118688
29	7	UBC	0.651476	-0.000147021
29	8	UBC	0.654509	-0.000761437
29	9	UBC	0.658556	-0.000362275
29	10	UBC	0.669333	0.00676661
29	11	UBC	0.689416	0.0232027
29	12	UBC	0.728051	0.0581894
29	13	UBC	0.796933	0.123424
29	14	UBC	0.918697	0.24154
29	15	UBC	1.11574	0.434937
29	16	UBC	1.38809	0.703634
29	17	UBC	1.74012	1.05202
29	18	UBC	2.18251	1.49076
29	19	UBC	2.71227	2.01688
29	20	UBC	3.27716	2.57812
29	21	UBC	3.79712	3.09443
29	22	UBC	4.25699	3.55065
29	23	UBC	4.64496	3.93498
29	24	UBC	4.98686	4.27323
29	25	UBC	5.27444	4.55716
29	26	UBC	5.51323	4.7923
29	27	UBC	5.72605	5.00147
29	28	UBC	5.94593	5.21771
29	29	UBC	6.11692	5.38505
29	30	UBC	6.27283	5.53731
29	31	UBC	6.39761	5.65845
29	32	UBC	6.51921	5.7764
29	33	UBC	6.64713	5.90067
29	34	UBC	6.74828	5.99817
29	35	UBC	6.82382	6.07007
29	36	UBC	6.90323	6.14583
29	37	UBC	6.97758	6.21652
29	38	UBC	7.06038	6.29568
29	39	UBC	7.13048	6.36213
29	40	UBC	7.14946	6.37746
30	1	UBC	0.602719	-0.0128948
30	2	UBC	0.610848	-0.00845616
30	3	UBC	0.622405	-0.000588961
30	4	UBC	0.627467	0.000782702
30	5	UBC	0.631056	0.000682489
30	6	UBC	0.633675	-0.000389459
30	7	UBC	0.638354	0.000599901
30	8	UBC	0.641295	-0.000149109
30	9	UBC	0.643113	-0.00202077
30	10	UBC	0.647999	-0.000825598
30	11	UBC	0.654423	0.00190881
30	12	UBC	0.665018	0.00881315
30	13	UBC	0.68821	0.0283151
30	14	UBC	0.730555	0.0669708
30	15	UBC	0.812704	0.145429
30	16	UBC	0.952388	0.281423
30	17	UBC	1.15918	0.484522
30	18	UBC	1.44198	0.763635
30	19	UBC	1.81392	1.13188
30	20	UBC	2.27564	1.58992
30	21	UBC	2.81428	2.12487
30	22	UBC	3.36394	2.67084
30	23	UBC	3.87696	3.18016
30	24	UBC	4.33161	3.63112
30	25	UBC	4.72624	4.02206
30	26	UBC	5.04473	4.33686
30	27	UBC	5.33275	4.6212
30	28	UBC	5.59154	4.8763
30	29	UBC	5.79874	5.0798
30	30	UBC	5.99441	5.27178
30	31	UBC	6.17566	5.44934
30	32	UBC	6.33899	5.60899
30	33	UBC	6.47296	5.73926
30	34	UBC	6.59292	5.85554
30	35	UBC	6.72021	5.97913
30	36	UBC	6.82183	6.07706
30	37	UBC	6.92264	6.17419
30	38	UBC	7.01436	6.26221
30	39	UBC	7.10051	6.34467
30	40	UBC	7.15681	6.39728
31	1	UBC	0.568499	-0.0216606
31	2	UBC	0.578821	-0.0135696
31	3	UBC	0.591954	-0.00266728
31	4	UBC	0.598593	0.00174019
31	5	UBC	0.601326	0.00224277
31	6	UBC	0.60241	0.00109591
31	7	UBC	0.603013	-0.000532546
31	8	UBC	0.603551	-0.00222514
31	9	UBC	0.606687	-0.00131975
31	10	UBC	0.611904	0.00166585
31	11	UBC	0.623853	0.0113849
31	12	UBC	0.648863	0.0341632
31	13	UBC	0.693917	0.0769863
31	14	UBC	0.776976	0.157815
31	15	UBC	0.924429	0.303037
31	16	UBC	1.15347	0.529851
31	17	UBC	1.46548	0.839622
31	18	UBC	1.86625	1.23816
31	19	UBC	2.35462	1.7243
31	20	UBC	2.9086	2.27605
31	21	UBC	3.47465	2.83988
31	22	UBC	3.99352	3.35652
31	23	UBC	4.44102	3.80178
31	24	UBC	4.82338	4.18191
31	25	UBC	5.1368	4.4931
31	26	UBC	5.41133	4.7654
31	27	UBC	5.63997	4.9918
31	28	UBC	5.85802	5.20762
31	29	UBC	6.02903	5.3764
31	30	UBC	6.2063	5.55145
31	31	UBC	6.32778	5.6707
31	32	UBC	6.45506	5.79574
31	33	UBC	6.56988	5.90833
31	34	UBC	6.69019	6.02641
31	35	UBC	6.78876	6.12275
31	36	UBC	6.86587	6.19763
31	37	UBC	6.94764	6.27717
31	38	UBC	7.02842	6.35572
31	39	UBC	7.08734	6.4124
31	40	UBC	7.1355	6.45833
32	1	UBC	0.481946	-0.0060945
32	2	UBC	0.486637	-0.00361389
32	3	UBC	0.491986	-0.000476052
32	4	UBC	0.495973	0.00130006
32	5	UBC	0.498132	0.0012489
32	6	UBC	0.499235	0.000141362
32	7	UBC	0.499274	-0.00203035
32	8	UBC	0.501215	-0.0022994
32	9	UBC	0.505137	-0.000588049
32	10	UBC	0.510639	0.00270354
32	11	UBC	0.521304	0.0111577
32	12	UBC	0.54475	0.0323932
32	13	UBC	0.586961	0.072393
32	14	UBC	0.66638	0.149602
32	15	UBC	0.806194	0.287205
32	16	UBC	1.02523	0.50403
32	17	UBC	1.32119	0.797781
32	18	UBC	1.71385	1.18823
32	19	UBC	2.19536	1.66752
32	20	UBC	2.74709	2.21704
32	21	UBC	3.32481	2.79255
32	22	UBC	3.85449	3.32003
32	23	UBC	4.31901	3.78234
32	24	UBC	4.7079	4.16902
32	25	UBC	5.03398	4.49288
32	26	UBC	5.30346	4.76015
32	27	UBC	5.53817	4.99265
32	28	UBC	5.76681	5.21909
32	29	UBC	5.92857	5.37863
32	30	UBC	6.09828	5.54613
32	31	UBC	6.22808	5.67372
32	32	UBC	6.35914	5.80257
32	33	UBC	6.48728	5.9285
32	34	UBC	6.5901	6.02911
32	35	UBC	6.66948	6.10628
32	36	UBC	6.75587	6.19046
32	37	UBC	6.83155	6.26393
32	38	UBC	6.89687	6.32704
32	39	UBC	6.96627	6.39422
32	40	UBC	6.99455	6.42029
33	1	UBC	0.661796	-0.0141355
33	2	UBC	0.669614	-0.00813309
33	3	UBC	0.679681	0.000119169
33	4	UBC	0.682455	0.00107755
33	5	UBC	0.684116	0.000923342
33	6	UBC	0.683262	-0.00174594
33	7	UBC	0.684814	-0.0020088
33	8	UBC	0.688097	-0.000540686
33	9	UBC	0.692628	0.00217537
33	10	UBC	0.699471	0.00720326
33	11	UBC	0.715453	0.0213694
33	12	UBC	0.745493	0.0495943
33	13	UBC	0.802931	0.105217
33	14	UBC	0.907237	0.207708
33	15	UBC	1.08097	0.379631
33	16	UBC	1.32939	0.626234
33	17	UBC	1.65678	0.951809
33	18	UBC	2.06972	1.36293
33	19	UBC	2.56374	1.85514
33	20	UBC	3.10609	2.39567
33	21	UBC	3.63398	2.92174
33	22	UBC	4.10006	3.38601
33	23	UBC	4.49498	3.77911
33	24	UBC	4.84263	4.12495
33	25	UBC	5.13364	4.41414
33	26	UBC	5.37954	4.65823
33	27	UBC	5.60834	4.88522
33	28	UBC	5.81268	5.08774
33	29	UBC	5.97924	5.25248
33	30	UBC	6.1568	5.42823
33	31	UBC	6.29776	5.56737
33	32	UBC	6.40494	5.67273
33	33	UBC	6.50074	5.76672
33	34	UBC	6.61605	5.88022
33	35	UBC	6.71746	5.97982
33	36	UBC	6.80646	6.067
33	37	UBC	6.8884	6.14713
33	38	UBC	6.97498	6.23189
33	39	UBC	7.03552	6.29061
33	40	UBC	7.07898	6.33226
34	1	UBC	0.720378	-0.0135034
34	2	UBC	0.728768	-0.00728973
34	3	UBC	0.738313	7.96339e-05
34	4	UBC	0.739866	-0.000543743
34	5	UBC	0.742875	0.000288902
34	6	UBC	0.745395	0.000633146
34	7	UBC	0.746584	-0.000353939
34	8	UBC	0.749008	-0.000106254
34	9	UBC	0.751292	2.25433e-06
34	10	UBC	0.757278	0.00381144
34	11	UBC	0.770299	0.0146565
34	12	UBC	0.798096	0.0402778
34	13	UBC	0.849428	0.0894337
34	14	UBC	0.939172	0.177002
34	15	UBC	1.09677	0.332424
34	16	UBC	1.3309	0.564375
34	17	UBC	1.646	0.877299
34	18	UBC	2.0448	1.27393
34	19	UBC	2.53253	1.75948
34	20	UBC	3.06843	2.29321
34	21	UBC	3.59898	2.82157
34	22	UBC	4.08926	3.30969
34	23	UBC	4.51414	3.73238
34	24	UBC	4.88029	4.09636
34	25	UBC	5.18922	4.40312
34	26	UBC	5.4706	4.68232
34	27	UBC	5.70705	4.91659
34	28	UBC	5.91246	5.11983
34	29	UBC	6.09061	5.2958
34	30	UBC	6.24739	5.45041
34	31	UBC	6.38929	5.59012
34	32	UBC	6.51301	5.71167
34	33	UBC	6.64372	5.84021
34	34	UBC	6.74326	5.93757
34	35	UBC	6.83341	6.02555
34	36	UBC	6.91602	6.10598
34	37	UBC	7.0149	6.20268
34	38	UBC	7.11921	6.30481
34	39	UBC	7.18202	6.36545
34	40	UBC	7.20182	6.38307
35	1	UBC	0.642118	-0.0147216
35	2	UBC	0.650648	-0.00960114
35	3	UBC	0.662256	-0.00140206
35	4	UBC	0.66872	0.00165214
35	5	UBC	0.673467	0.00299037
35	6	UBC	0.674022	0.000135598
35	7	UBC	0.674973	-0.00232251
35	8	UBC	0.677135	-0.00357028
35	9	UBC	0.68263	-0.0014846
35	10	UBC	0.691525	0.00400134
35	11	UBC	0.704271	0.0133371
35	12	UBC	0.731795	0.037452
35	13	UBC	0.786683	0.088931
35	14	UBC	0.892044	0.190882
35	15	UBC	1.06777	0.363201
35	16	UBC	1.32143	0.613446
35	17	UBC	1.65371	0.942316
35	18	UBC	2.07614	1.36134
35	19	UBC	2.58489	1.86668
35	20	UBC	3.15166	2.43004
35	21	UBC	3.69648	2.97146
35	22	UBC	4.18028	3.45184
35	23	UBC	4.60444	3.87259
35	24	UBC	4.96384	4.22859
35	25	UBC	5.2748	4.53613
35	26	UBC	5.53725	4.79517
35	27	UBC	5.76657	5.02108
35	28	UBC	5.97151	5.22262
35	29	UBC	6.1721	5.4198
35	30	UBC	6.32554	5.56983
35	31	UBC	6.46838	5.70926
35	32	UBC	6.60299	5.84046
35	33	UBC	6.72473	5.95879
35	34	UBC	6.83401	6.06466
35	35	UBC	6.93224	6.15948
35	36	UBC	7.01331	6.23714
35	37	UBC	7.09438	6.3148
35	38	UBC	7.1591	6.37612
35	39	UBC	7.22993	6.44353
35	40	UBC	7.28629	6.49649
36	1	UBC	0.508026	0.000258183
36	2	UBC	0.509305	0.000280172
36	3	UBC	0.510939	0.000658178
36	4	UBC	0.512788	0.00125017
36	5	UBC	0.513163	0.000369143
36	6	UBC	0.513411	-0.000640208
36	7	UBC	0.514034	-0.00127298
36	8	UBC	0.514864	-0.00169933
36	9	UBC	0.516655	-0.00116534
36	10	UBC	0.518567	-0.000509816
36	11	UBC	0.523344	0.00301019
36	12	UBC	0.530841	0.00925109
36	13	UBC	0.545642	0.0227953
36	14	UBC	0.576309	0.0522062
36	15	UBC	0.636495	0.111135
36	16	UBC	0.742887	0.216271
36	17	UBC	0.925079	0.397207
36	18	UBC	1.19459	0.665462
36	19	UBC	1.54422	1.01384
36	20	UBC	1.98069	1.44905
36	21	UBC	2.49586	1.96296
36	22	UBC	3.06491	2.53075
36	23	UBC	3.61423	3.07881
36	24	UBC	4.10188	3.56521
36	25	UBC	4.52485	3.98693
36	26	UBC	4.8761	4.33692
36	27	UBC	5.17437	4.63394
36	28	UBC	5.44425	4.90256
36	29	UBC	5.66589	5.12294
36	30	UBC	5.88816	5.34395
36	31	UBC	6.05592	5.51046
36	32	UBC	6.20549	5.65877
36	33	UBC	6.35574	5.80777
36	34	UBC	6.48582	5.93658
36	35	UBC	6.59125	6.04076
36	36	UBC	6.70361	6.15187
36	37	UBC	6.80033	6.24733
36	38	UBC	6.89001	6.33575
36	39	UBC	6.96646	6.41095
36	40	UBC	7.00428	6.4475
37	1	UBC	0.598732	-0.00629597
37	2	UBC	0.601841	-0.00514778
37	3	UBC	0.60841	-0.000539422
37	4	UBC	0.612363	0.00145247
37	5	UBC	0.6131	0.000228337
37	6	UBC	0.614567	-0.000266654
37	7	UBC	0.614958	-0.00183661
37	8	UBC	0.61829	-0.000465981
37	9	UBC	0.622145	0.00142786
37	10	UBC	0.627516	0.00483781
37	11	UBC	0.640526	0.0158869
37	12	UBC	0.666937	0.0403364
37	13	UBC	0.716481	0.0879197
37	14	UBC	0.808919	0.178397
37	15	UBC	0.968327	0.335844
37	16	UBC	1.21013	0.575688
37	17	UBC	1.53677	0.900367
37	18	UBC	1.94881	1.31044
37	19	UBC	2.45007	1.80974
37	20	UBC	3.01707	2.37478
37	21	UBC	3.57986	2.93561
37	22	UBC	4.0854	3.43919
37	23	UBC	4.52482	3.87664
37	24	UBC	4.90523	4.2551
37	25	UBC	5.22342	4.57133
37	26	UBC	5.49619	4.84214
37	27	UBC	5.75269	5.09667
37	28	UBC	5.97201	5.31403
37	29	UBC	6.14482	5.48488
37	30	UBC	6.29622	5.63432
37	31	UBC	6.43751	5.77365
37	32	UBC	6.58636	5.92054
37	33	UBC	6.71959	6.05181
37	34	UBC	6.81612	6.14638
37	35	UBC	6.90228	6.23057
37	36	UBC	6.99308	6.31941
37	37	UBC	7.08726	6.41163
37	38	UBC	7.16645	6.48886
37	39	UBC	7.23554	6.55599
37	40	UBC	7.25089	6.56938
38	1	UBC	0.534656	0.0014013
38	2	UBC	0.53546	0.00105223
38	3	UBC	0.537163	0.001602
38	4	UBC	0.537638	0.000924085
38	5	UBC	0.537848	-1.93642e-05
38	6	UBC	0.537677	-0.00134327
38	7	UBC	0.53845	-0.00172369
38	8	UBC	0.539405	-0.00192191
38	9	UBC	0.542185	-0.000295381
38	10	UBC	0.544433	0.000799231
38	11	UBC	0.546765	0.0019783
38	12	UBC	0.556268	0.0103278
38	13	UBC	0.573624	0.0265304
38	14	UBC	0.609209	0.0609621
38	15	UBC	0.673457	0.124057
38	16	UBC	0.785786	0.235232
38	17	UBC	0.957542	0.405835
38	18	UBC	1.19425	0.641385
38	19	UBC	1.4976	0.943585
38	20	UBC	1.87244	1.31728
38	21	UBC	2.3157	1.75938
38	22	UBC	2.78108	2.2236
38	23	UBC	3.22019	2.66156
38	24	UBC	3.61802	3.05824
38	25	UBC	3.98452	3.42358
38	26	UBC	4.30089	3.7388
38	27	UBC	4.57738	4.01414
38	28	UBC	4.83117	4.26678
38	29	UBC	5.04976	4.48421
38	30	UBC	5.24236	4.67567
38	31	UBC	5.41655	4.8487
38	32	UBC	5.57203	5.00303
38	33	UBC	5.72895	5.15879
38	34	UBC	5.86157	5.29026
38	35	UBC	5.97567	5.40321
38	36	UBC	6.10165	5.52803
38	37	UBC	6.19539	5.62062
38	38	UBC	6.27191	5.69598
38	39	UBC	6.36565	5.78858
38	40	UBC	6.41637	5.83814
39	1	UBC	0.555371	-0.00837273
39	2	UBC	0.560567	-0.00596268
39	3	UBC	0.566799	-0.00251759
39	4	UBC	0.57299	0.000887628
39	5	UBC	0.577411	0.00252145
39	6	UBC	0.578256	0.000579894
39	7	UBC	0.580388	-7.4146e-05
39	8	UBC	0.582239	-0.00100982
39	9	UBC	0.585648	-0.000387424
39	10	UBC	0.592924	0.00410248
39	11	UBC	0.606673	0.0150645
39	12	UBC	0.632195	0.0378009
39	13	UBC	0.67962	0.0824387
39	14	UBC	0.770017	0.17005
39	15	UBC	0.91675	0.313997
39	16	UBC	1.12594	0.520402
39	17	UBC	1.41676	0.808432
39	18	UBC	1.78185	1.17073
39	19	UBC	2.23012	1.61622
39	20	UBC	2.73601	2.11932
39	21	UBC	3.2267	2.60723
39	22	UBC	3.6817	3.05944
39	23	UBC	4.08876	3.46371
39	24	UBC	4.43441	3.80658
39	25	UBC	4.72981	4.09919
39	26	UBC	4.98913	4.35573
39	27	UBC	5.22863	4.59244
39	28	UBC	5.43726	4.79828
39	29	UBC	5.6022	4.96044
39	30	UBC	5.76961	5.12506
39	31	UBC	5.90974	5.2624
39	32	UBC	6.04964	5.39952
39	33	UBC	6.18072	5.52781
39	34	UBC	6.30755	5.65186
39	35	UBC	6.41994	5.76146
39	36	UBC	6.49853	5.83726
39	37	UBC	6.55629	5.89223
39	38	UBC	6.64786	5.98102
39	39	UBC	6.72141	6.05179
39	40	UBC	6.78539	6.11297
40	1	UBC	0.602082	-0.00372795
40	2	UBC	0.605764	-0.00291553
40	3	UBC	0.61259	0.00104128
40	4	UBC	0.615123	0.000703995
40	5	UBC	0.616537	-0.000751476
40	6	UBC	0.618914	-0.00124439
40	7	UBC	0.621355	-0.00167323
40	8	UBC	0.626216	0.000317876
40	9	UBC	0.630373	0.00160595
40	10	UBC	0.63646	0.00482306
40	11	UBC	0.651692	0.0171856
40	12	UBC	0.682737	0.04536
40	13	UBC	0.739995	0.0997489
40	14	UBC	0.843726	0.20061
40	15	UBC	1.0096	0.363618
40	16	UBC	1.24265	0.593798
40	17	UBC	1.55025	0.898525
40	18	UBC	1.93561	1.28102
40	19	UBC	2.39742	1.73995
40	20	UBC	2.89435	2.23402
40	21	UBC	3.3725	2.70929
40	22	UBC	3.81611	3.15003
40	23	UBC	4.20333	3.53438
40	24	UBC	4.54586	3.87404
40	25	UBC	4.83381	4.15913
40	26	UBC	5.09542	4.41787
40	27	UBC	5.33191	4.65149
40	28	UBC	5.53026	4.84697
40	29	UBC	5.70317	5.01701
40	30	UBC	5.87832	5.18929
40	31	UBC	6.0387	5.3468
40	32	UBC	6.1759	5.48113
40	33	UBC	6.28758	5.58994
40	34	UBC	6.40302	5.70251
40	35	UBC	6.50211	5.79873
40	36	UBC	6.59793	5.89168
40	37	UBC	6.67581	5.96669
40	38	UBC	6.76351	6.05152
40	39	UBC	6.84423	6.12938
40	40	UBC	6.87951	6.16178
41	1	UBC	0.530814	-0.00760292
41	2	UBC	0.533467	-0.00560782
41	3	UBC	0.539102	-0.000630816
41	4	UBC	0.541679	0.00128823
41	5	UBC	0.541723	0.000674916
41	6	UBC	0.541607	-9.84378e-05
41	7	UBC	0.541453	-0.000910654
41	8	UBC	0.542051	-0.00097054
41	9	UBC	0.542058	-0.00162147
41	10	UBC	0.546606	0.00226877
41	11	UBC	0.555549	0.010554
41	12	UBC	0.574668	0.0290149
41	13	UBC	0.6141	0.0677892
41	14	UBC	0.682367	0.135399
41	15	UBC	0.793887	0.246261
41	16	UBC	0.967477	0.419193
41	17	UBC	1.20413	0.655188
41	18	UBC	1.51547	0.96587
41	19	UBC	1.89537	1.34512
41	20	UBC	2.33957	1.78865
41	21	UBC	2.80467	2.2531
41	22	UBC	3.23732	2.68509
41	23	UBC	3.63541	3.08252
41	24	UBC	3.98836	3.43482
41	25	UBC	4.29176	3.73756
41	26	UBC	4.55012	3.99526
41	27	UBC	4.78312	4.2276
41	28	UBC	5.00444	4.44826
41	29	UBC	5.19459	4.63775
41	30	UBC	5.36312	4.80563
41	31	UBC	5.48838	4.93023
41	32	UBC	5.63003	5.07122
41	33	UBC	5.76051	5.20105
41	34	UBC	5.87516	5.31504
41	35	UBC	5.97343	5.41265
41	36	UBC	6.07607	5.51463
41	37	UBC	6.1543	5.59221
41	38	UBC	6.23576	5.673
41	39	UBC	6.32316	5.75975
41	40	UBC	6.39575	5.83168
42	1	UBC	0.53116	-0.0114635
42	2	UBC	0.536547	-0.00809898
42	3	UBC	0.545216	-0.00145276
42	4	UBC	0.54984	0.00114827
42	5	UBC	0.551529	0.00081454
42	6	UBC	0.552337	-0.000400381
42	7	UBC	0.555192	0.00043158
42	8	UBC	0.556838	5.50577e-05
42	9	UBC	0.558209	-0.000596302
42	10	UBC	0.564104	0.00327508
42	11	UBC	0.576376	0.0135242
42	12	UBC	0.60071	0.0358358
42	13	UBC	0.642362	0.0754647
42	14	UBC	0.71614	0.14722
42	15	UBC	0.837125	0.266182
42	16	UBC	1.01192	0.438952
42	17	UBC	1.24313	0.668145
42	18	UBC	1.5417	0.964693
42	19	UBC	1.90473	1.3257
42	20	UBC	2.30611	1.72506
42	21	UBC	2.70995	2.12687
42	22	UBC	3.08696	2.50185
42	23	UBC	3.44195	2.85483
42	24	UBC	3.76611	3.17696
42	25	UBC	4.057	3.46583
42	26	UBC	4.30696	3.71377
42	27	UBC	4.53866	3.94345
42	28	UBC	4.7546	4.15736
42	29	UBC	4.94785	4.34859
42	30	UBC	5.11393	4.51264
42	31	UBC	5.25888	4.65557
42	32	UBC	5.41076	4.80543
42	33	UBC	5.56627	4.95892
42	34	UBC	5.67296	5.06358
42	35	UBC	5.7801	5.1687
42	36	UBC	5.89125	5.27782
42	37	UBC	5.97559	5.36014
42	38	UBC	6.05515	5.43768
42	39	UBC	6.15305	5.53356
42	40	UBC	6.22402	5.60251
43	1
43	2
43	3
43	4
43	5
43	6
43	7
43	8
43	9
43	10
43	11
43	12
43	13
43	14
43	15
43	16
43	17
43	18
43	19
43	20
43	21
43	22
43	23
43	24
43	25
43	26
43	27
43	28
43	29
43	30
43	31
43	32
43	33
43	34
43	35
43	36
43	37
43	38
43	39
43	40
44	1
44	2
44	3
44	4
44	5
44	6
44	7
44	8
44	9
44	10
44	11
44	12
44	13
44	14
44	15
44	16
44	17
44	18
44	19
44	20
44	21
44	22
44	23
44	24
44	25
44	26
44	27
44	28
44	29
44	30
44	31
44	32
44	33
44	34
44	35
44	36
44	37
44	38
44	39
44	40
45	1
45	2
45	3
45	4
45	5
45	6
45	7
45	8
45	9
45	10
45	11
45	12
45	13
45	14
45	15
45	16
45	17
45	18
45	19
45	20
45	21
45	22
45	23
45	24
45	25
45	26
45	27
45	28
45	29
45	30
45	31
45	32
45	33
45	34
45	35
45	36
45	37
45	38
45	39
45	40
46	1
46	2
46	3
46	4
46	5
46	6
46	7
46	8
46	9
46	10
46	11
46	12
46	13
46	14
46	15
46	16
46	17
46	18
46	19
46	20
46	21
46	22
46	23
46	24
46	25
46	26
46	27
46	28
46	29
46	30
46	31
46	32
46	33
46	34
46	35
46	36
46	37
46	38
46	39
46	40
47	1
47	2
47	3
47	4
47	5
47	6
47	7
47	8
47	9
47	10
47	11
47	12
47	13
47	14
47	15
47	16
47	17
47	18
47	19
47	20
47	21
47	22
47	23
47	24
47	25
47	26
47	27
47	28
47	29
47	30
47	31
47	32
47	33
47	34
47	35
47	36
47	37
47	38
47	39
47	40
48	1
48	2
48	3
48	4
48	5
48	6
48	7
48	8
48	9
48	10
48	11
48	12
48	13
48	14
48	15
48	16
48	17
48	18
48	19
48	20
48	21
48	22
48	23
48	24
48	25
48	26
48	27
48	28
48	29
48	30
48	31
48	32
48	33
48	34
48	35
48	36
48	37
48	38
48	39
48	40
49	1	UBC	0.859241	-0.00579111
49	2	UBC	0.863524	-0.00571626
49	3	UBC	0.873259	-0.000188489
49	4	UBC	0.877093	-0.000560799
49	5	UBC	0.881956	9.45947e-05
49	6	UBC	0.886	-6.86816e-05
49	7	UBC	0.891913	0.00163742
49	8	UBC	0.894971	0.000487749
49	9	UBC	0.897289	-0.0014018
49	10	UBC	0.906071	0.00317344
49	11	UBC	0.920006	0.012901
49	12	UBC	0.95248	0.0411686
49	13	UBC	1.01469	0.0991721
49	14	UBC	1.129	0.209278
49	15	UBC	1.31599	0.392054
49	16	UBC	1.59777	0.669631
49	17	UBC	1.97388	1.04153
49	18	UBC	2.44993	1.51338
49	19	UBC	3.02524	2.08448
49	20	UBC	3.66523	2.72026
49	21	UBC	4.30616	3.35698
49	22	UBC	4.88721	3.93382
49	23	UBC	5.37751	4.41992
49	24	UBC	5.80006	4.83826
49	25	UBC	6.15589	5.18988
49	26	UBC	6.46248	5.49227
49	27	UBC	6.74319	5.76877
49	28	UBC	6.98498	6.00635
49	29	UBC	7.18036	6.19753
49	30	UBC	7.37283	6.38578
49	31	UBC	7.54784	6.55659
49	32	UBC	7.67304	6.67759
49	33	UBC	7.81946	6.8198
49	34	UBC	7.94011	6.93624
49	35	UBC	8.04993	7.04185
49	36	UBC	8.14533	7.13305
49	37	UBC	8.23783	7.22134
49	38	UBC	8.34942	7.32872
49	39	UBC	8.45506	7.43015
49	40	UBC	8.49958	7.47047
50	1	UBC	0.673349	-0.00966974
50	2	UBC	0.679129	-0.00711499
50	3	UBC	0.688841	-0.00062925
50	4	UBC	0.693323	0.000626777
50	5	UBC	0.696566	0.000643981
50	6	UBC	0.699463	0.000314942
[truncated: 13,394 more rows]

## Sheet: Results
Barcode
Block Type	384-Well Block
Calibration Background is expired	No
Calibration Background performed on	04-16-2019 10:31:42 PDT
Calibration FAM is expired	No
Calibration FAM performed on	04-16-2019 11:38:38 PDT
Calibration ROI is expired	No
Calibration ROI performed on	04-16-2019 10:07:58 PDT
Calibration ROX is expired	No
Calibration ROX performed on	04-16-2019 11:09:58 PDT
Calibration SYBR is expired	No
Calibration SYBR performed on	04-16-2019 11:28:15 PDT
Calibration TAMRA is expired	No
Calibration TAMRA performed on	04-16-2019 11:00:45 PDT
Calibration Uniformity is expired	No
Calibration Uniformity performed on	04-16-2019 10:43:03 PDT
Calibration VIC is expired	No
Calibration VIC performed on	04-16-2019 11:18:26 PDT
Chemistry	SYBR_GREEN
Comment
Date Created	10-01-2019 09:31:54 PDT
Experiment File Name	C:\Applied Biosystems\QuantStudio 12K Flex Software\User Files\experiments\2019-09-27 142825.eds
Experiment Name	2019-09-27 142825
Experiment Run End Time	09-27-2019 17:27:50 PDT
Experiment Type	Comparative Cт (ΔΔCт)
Instrument Name	285880064
Instrument Serial Number	285880064
Instrument Type	QuantStudio 12K Flex
Passive Reference	ROX
Quantification Cycle Method	Ct
Signal Smoothing On	true
Stage/ Cycle where Analysis is performed	Stage 2, Step 2
User Name
Well	Well Position	Omit	Sample Name	Target Name	Task	Reporter	Quencher	RQ	RQ Min	RQ Max	CT	Ct Mean	Ct SE	Quantity	Delta Ct Mean	Delta Ct SE	Delta Delta Ct	Automatic Ct Threshold	Ct Threshold	Automatic Baseline	Baseline Start	Baseline End	Efficiency	Comments	Amp Score	Cq Conf	Tm1	Tm2	Tm3	MTP	NOISE	HIGHSD	PRFDROP	OUTLIERRG
3	A3	FALSE	H1299-D	UBC	UNKNOWN	SYBR	None				17.116	16.5574	0.284648					TRUE	0.517387	TRUE	3	11			1.51088	0.958484	81.2717			N	N	N	N	N
27	B3	FALSE	H1299-D	UBC	UNKNOWN	SYBR	None				16.374	16.5574	0.284648					TRUE	0.517387	TRUE	3	10			1.51974	0.97052	81.2717			N	N	N	N	N
51	C3	FALSE	H1299-D	UBC	UNKNOWN	SYBR	None				16.182	16.5574	0.284648					TRUE	0.517387	TRUE	3	10			1.52325	0.967559	81.5356			N	N	N	N	N
75	D3	FALSE	H1299-D	PD-L1	UNKNOWN	SYBR	None	1	0.567953	1.76071	27.563	27.4575	0.073392		10.9001	0.293957	0	TRUE	0.4067	TRUE	3	21			1.44942	0.959626	78.1057			N	N	N	N	N
99	E3	FALSE	H1299-D	PD-L1	UNKNOWN	SYBR	None	1	0.567953	1.76071	27.494	27.4575	0.073392		10.9001	0.293957	0	TRUE	0.4067	TRUE	3	21			1.45842	0.965223	78.2376			N	N	N	N	N
123	F3	FALSE	H1299-D	PD-L1	UNKNOWN	SYBR	None	1	0.567953	1.76071	27.316	27.4575	0.073392		10.9001	0.293957	0	TRUE	0.4067	TRUE	3	21			1.47525	0.960735	78.1057			N	N	N	N	N
147	G3	FALSE	H1299-D	MYC	UNKNOWN	SYBR	None	1	0.504299	1.98295	20.342	20.5809	0.213343		4.02347	0.355724	0	TRUE	0.626677	TRUE	3	13			1.55507	0.974511	85.2292			N	N	N	N	N
171	H3	FALSE	H1299-D	MYC	UNKNOWN	SYBR	None	1	0.504299	1.98295	20.394	20.5809	0.213343		4.02347	0.355724	0	TRUE	0.626677	TRUE	3	14			1.55405	0.973789	85.2292			N	N	N	N	N
195	I3	FALSE	H1299-D	MYC	UNKNOWN	SYBR	None	1	0.504299	1.98295	21.007	20.5809	0.213343		4.02347	0.355724	0	TRUE	0.626677	TRUE	3	14			1.5273	0.970125	84.9654			N	N	N	N	N
219	J3	FALSE	H1299-D	NF-KB	UNKNOWN	SYBR	None	1	0.57483	1.73965	21.825	21.9084	0.04182		5.35092	0.287704	0	TRUE	0.639993	TRUE	3	15			1.53821	0.977702	83.1186			N	N	N	N	N
243	K3	FALSE	H1299-D	NF-KB	UNKNOWN	SYBR	None	1	0.57483	1.73965	21.953	21.9084	0.04182		5.35092	0.287704	0	TRUE	0.639993	TRUE	3	15			1.52781	0.992222	83.1186			N	N	N	N	N
267	L3	FALSE	H1299-D	NF-KB	UNKNOWN	SYBR	None	1	0.57483	1.73965	21.947	21.9084	0.04182		5.35092	0.287704	0	TRUE	0.639993	TRUE	3	15			1.52851	0.978275	82.9867			N	N	N	N	N
291	M3	FALSE	H1299-D	CD47	UNKNOWN	SYBR	None	1	0.485938	2.05788	27.76	27.2759	0.244126		10.7184	0.374996	0	TRUE	0.608335	TRUE	3	21			1.51521	0.982728	77.4461			N	N	N	N	N
315	N3	FALSE	H1299-D	CD47	UNKNOWN	SYBR	None	1	0.485938	2.05788	27.091	27.2759	0.244126		10.7184	0.374996	0	TRUE	0.608335	TRUE	3	20			1.59015	0.980639	77.4461			N	N	N	N	N
339	O3	FALSE	H1299-D	CD47	UNKNOWN	SYBR	None	1	0.485938	2.05788	26.977	27.2759	0.244126		10.7184	0.374996	0	TRUE	0.608335	TRUE	3	20			1.58069	0.975668	77.4461			N	N	N	N	N
4	A4	FALSE	H1299-DMSO	UBC	UNKNOWN	SYBR	None				16.268	16.328	0.105227					TRUE	0.517387	TRUE	3	10			1.51026	0.973337	81.5356			N	N	N	N	N
28	B4	FALSE	H1299-DMSO	UBC	UNKNOWN	SYBR	None				16.533	16.328	0.105227					TRUE	0.517387	TRUE	3	10			1.50972	0.970318	81.4037			N	N	N	N	N
52	C4	FALSE	H1299-DMSO	UBC	UNKNOWN	SYBR	None				16.183	16.328	0.105227					TRUE	0.517387	TRUE	3	10			1.51111	0.958504	81.5356			N	N	N	N	N
76	D4	FALSE	H1299-DMSO	PD-L1	UNKNOWN	SYBR	None	0.91153	0.718856	1.15585	27.385	27.3617	0.0644405		11.0337	0.123391	0.133638	TRUE	0.4067	TRUE	3	21			1.46457	0.963976	78.2376			N	N	N	N	N
100	E4	FALSE	H1299-DMSO	PD-L1	UNKNOWN	SYBR	None	0.91153	0.718856	1.15585	27.46	27.3617	0.0644405		11.0337	0.123391	0.133638	TRUE	0.4067	TRUE	3	21			1.46466	0.976215	78.2376			N	N	N	N	N
124	F4	FALSE	H1299-DMSO	PD-L1	UNKNOWN	SYBR	None	0.91153	0.718856	1.15585	27.24	27.3617	0.0644405		11.0337	0.123391	0.133638	TRUE	0.4067	TRUE	3	21			1.47497	0.968771	78.3696			N	N	N	N	N
148	G4	FALSE	H1299-DMSO	MYC	UNKNOWN	SYBR	None	1.11491	0.864717	1.4375	20.046	20.1945	0.0797793		3.86654	0.132051	-0.156931	TRUE	0.626677	TRUE	3	13			1.54565	0.974118	85.3612			N	N	N	N	N
172	H4	FALSE	H1299-DMSO	MYC	UNKNOWN	SYBR	None	1.11491	0.864717	1.4375	20.219	20.1945	0.0797793		3.86654	0.132051	-0.156931	TRUE	0.626677	TRUE	3	13			1.55496	0.971621	85.2292			N	N	N	N	N
196	I4	FALSE	H1299-DMSO	MYC	UNKNOWN	SYBR	None	1.11491	0.864717	1.4375	20.319	20.1945	0.0797793		3.86654	0.132051	-0.156931	TRUE	0.626677	TRUE	3	13			1.54883	0.978467	85.2292			N	N	N	N	N
220	J4	FALSE	H1299-DMSO	NF-KB	UNKNOWN	SYBR	None	0.882508	0.719332	1.0827	21.852	21.8592	0.0145905		5.53124	0.106233	0.180319	TRUE	0.639993	TRUE	3	15			1.53405	0.984342	83.1186			N	N	N	N	N
244	K4	FALSE	H1299-DMSO	NF-KB	UNKNOWN	SYBR	None	0.882508	0.719332	1.0827	21.887	21.8592	0.0145905		5.53124	0.106233	0.180319	TRUE	0.639993	TRUE	3	15			1.53167	0.991248	83.1186			N	N	N	N	N
268	L4	FALSE	H1299-DMSO	NF-KB	UNKNOWN	SYBR	None	0.882508	0.719332	1.0827	21.838	21.8592	0.0145905		5.53124	0.106233	0.180319	TRUE	0.639993	TRUE	3	15			1.53427	0.985771	83.1186			N	N	N	N	N
292	M4	FALSE	H1299-DMSO	CD47	UNKNOWN	SYBR	None	0.850226	0.568511	1.27154	27.363	27.2805	0.180736		10.9525	0.209137	0.234082	TRUE	0.608335	TRUE	3	20			1.52563	0.979548	77.71			N	N	N	N	N
316	N4	FALSE	H1299-DMSO	CD47	UNKNOWN	SYBR	None	0.850226	0.568511	1.27154	27.544	27.2805	0.180736		10.9525	0.209137	0.234082	TRUE	0.608335	TRUE	3	20			1.52437	0.978802	77.5781			N	N	N	N	N
340	O4	FALSE	H1299-DMSO	CD47	UNKNOWN	SYBR	None	0.850226	0.568511	1.27154	26.935	27.2805	0.180736		10.9525	0.209137	0.234082	TRUE	0.608335	TRUE	3	20			1.58683	0.982618	77.5781			N	N	N	N	N
2	A2	FALSE	H1299-F	UBC	UNKNOWN	SYBR	None				Undetermined	15.8007	0.162593					TRUE	0.517387	TRUE	3	14			0	0	81.1398			N	N	N	N	N
26	B2	FALSE	H1299-F	UBC	UNKNOWN	SYBR	None				15.963	15.8007	0.162593					TRUE	0.517387	TRUE	3	10			1.5291	0.968302	81.4037			N	N	N	N	N
50	C2	FALSE	H1299-F	UBC	UNKNOWN	SYBR	None				15.638	15.8007	0.162593					TRUE	0.517387	TRUE	3	9			1.52377	0.967587	81.5356			N	N	N	N	N
74	D2	FALSE	H1299-F	PD-L1	UNKNOWN	SYBR	None	0.674247	0.460009	0.988262	27.235	27.2694	0.0600582		11.4687	0.173331	0.56865	TRUE	0.4067	TRUE	3	20			1.45622	0.974157	78.1057			N	N	N	N	N
98	E2	FALSE	H1299-F	PD-L1	UNKNOWN	SYBR	None	0.674247	0.460009	0.988262	27.386	27.2694	0.0600582		11.4687	0.173331	0.56865	TRUE	0.4067	TRUE	3	21			1.45846	0.977778	78.2376			N	N	N	N	N
122	F2	FALSE	H1299-F	PD-L1	UNKNOWN	SYBR	None	0.674247	0.460009	0.988262	27.187	27.2694	0.0600582		11.4687	0.173331	0.56865	TRUE	0.4067	TRUE	3	20			1.47037	0.985099	78.2376			N	N	N	N	N
146	G2	FALSE	H1299-F	MYC	UNKNOWN	SYBR	None	0.405326	0.230045	0.714162	21.515	21.127	0.198736		5.32631	0.256773	1.30284	TRUE	0.626677	TRUE	3	14			1.53497	0.979994	84.9654			N	N	N	N	N
170	H2	FALSE	H1299-F	MYC	UNKNOWN	SYBR	None	0.405326	0.230045	0.714162	21.009	21.127	0.198736		5.32631	0.256773	1.30284	TRUE	0.626677	TRUE	3	14			1.54066	0.981266	85.2292			N	N	N	N	N
194	I2	FALSE	H1299-F	MYC	UNKNOWN	SYBR	None	0.405326	0.230045	0.714162	20.857	21.127	0.198736		5.32631	0.256773	1.30284	TRUE	0.626677	TRUE	3	13			1.54381	0.987409	85.3612			N	N	N	N	N
218	J2	FALSE	H1299-F	NF-KB	UNKNOWN	SYBR	None	0.747556	0.511648	1.09224	21.677	21.5713	0.0557632		5.77067	0.17189	0.419746	TRUE	0.639993	TRUE	3	14			1.52827	0.991291	82.8547			N	N	N	N	N
242	K2	FALSE	H1299-F	NF-KB	UNKNOWN	SYBR	None	0.747556	0.511648	1.09224	21.55	21.5713	0.0557632		5.77067	0.17189	0.419746	TRUE	0.639993	TRUE	3	14			1.53411	0.989848	82.9867			N	N	N	N	N
266	L2	FALSE	H1299-F	NF-KB	UNKNOWN	SYBR	None	0.747556	0.511648	1.09224	21.487	21.5713	0.0557632		5.77067	0.17189	0.419746	TRUE	0.639993	TRUE	3	14			1.53557	0.98349	82.9867			N	N	N	N	N
290	M2	FALSE	H1299-F	CD47	UNKNOWN	SYBR	None	0.755504	0.425072	1.3428	27.277	26.9236	0.203812		11.1229	0.260722	0.404488	TRUE	0.608335	TRUE	3	20			1.5756	0.981749	77.3142			N	N	N	N	N
314	N2	FALSE	H1299-F	CD47	UNKNOWN	SYBR	None	0.755504	0.425072	1.3428	26.923	26.9236	0.203812		11.1229	0.260722	0.404488	TRUE	0.608335	TRUE	3	20			1.58436	0.985023	77.4461			N	N	N	N	N
338	O2	FALSE	H1299-F	CD47	UNKNOWN	SYBR	None	0.755504	0.425072	1.3428	26.571	26.9236	0.203812		11.1229	0.260722	0.404488	TRUE	0.608335	TRUE	3	20			1.60717	0.979364	77.4461			N	N	N	N	N
5	A5	FALSE	H1299-IFN	UBC	UNKNOWN	SYBR	None				15.899	15.5112	0.194151					TRUE	0.517387	TRUE	3	9			1.49282	0.955574	81.1398			N	N	N	N	N
29	B5	FALSE	H1299-IFN	UBC	UNKNOWN	SYBR	None				15.34	15.5112	0.194151					TRUE	0.517387	TRUE	3	9			1.5061	0.957726	81.5356			N	N	N	N	N
53	C5	FALSE	H1299-IFN	UBC	UNKNOWN	SYBR	None				15.295	15.5112	0.194151					TRUE	0.517387	TRUE	3	9			1.51368	0.94965	81.5356			N	N	N	N	N
77	D5	FALSE	H1299-IFN	PD-L1	UNKNOWN	SYBR	None	35.4358	24.3772	51.511	21.268	21.2641	0.00934887		5.75294	0.194376	-5.14714	TRUE	0.4067	TRUE	3	15			1.44891	0.96755	78.1057			N	N	N	N	N
101	E5	FALSE	H1299-IFN	PD-L1	UNKNOWN	SYBR	None	35.4358	24.3772	51.511	21.246	21.2641	0.00934887		5.75294	0.194376	-5.14714	TRUE	0.4067	TRUE	3	15			1.457	0.960723	78.2376			N	N	N	N	N
125	F5	FALSE	H1299-IFN	PD-L1	UNKNOWN	SYBR	None	35.4358	24.3772	51.511	21.278	21.2641	0.00934887		5.75294	0.194376	-5.14714	TRUE	0.4067	TRUE	3	15			1.45847	0.965062	78.1057			N	N	N	N	N
149	G5	FALSE	H1299-IFN	MYC	UNKNOWN	SYBR	None	0.871153	0.555215	1.36687	19.575	19.7336	0.130744		4.22247	0.234069	0.199001	TRUE	0.626677	TRUE	3	13			1.54156	0.974404	85.3612			N	N	N	N	N
173	H5	FALSE	H1299-IFN	MYC	UNKNOWN	SYBR	None	0.871153	0.555215	1.36687	19.993	19.7336	0.130744		4.22247	0.234069	0.199001	TRUE	0.626677	TRUE	3	13			1.50926	0.971659	85.2292	73.4886		Y	N	N	N	N
197	I5	FALSE	H1299-IFN	MYC	UNKNOWN	SYBR	None	0.871153	0.555215	1.36687	19.633	19.7336	0.130744		4.22247	0.234069	0.199001	TRUE	0.626677	TRUE	3	13			1.5458	0.953634	85.2292			N	N	N	N	N
221	J5	FALSE	H1299-IFN	NF-KB	UNKNOWN	SYBR	None	1.19159	0.818416	1.73491	20.572	20.6092	0.0202605		5.09804	0.195205	-0.252883	TRUE	0.639993	TRUE	3	13			1.53191	0.979855	83.2505			N	N	N	N	N
245	K5	FALSE	H1299-IFN	NF-KB	UNKNOWN	SYBR	None	1.19159	0.818416	1.73491	20.641	20.6092	0.0202605		5.09804	0.195205	-0.252883	TRUE	0.639993	TRUE	3	14			1.52656	0.974292	83.2505			N	N	N	N	N
269	L5	FALSE	H1299-IFN	NF-KB	UNKNOWN	SYBR	None	1.19159	0.818416	1.73491	20.615	20.6092	0.0202605		5.09804	0.195205	-0.252883	TRUE	0.639993	TRUE	3	14			1.53015	0.973418	83.1186			N	N	N	N	N
293	M5	FALSE	H1299-IFN	CD47	UNKNOWN	SYBR	None	30.2158	20.313	44.9461	21.196	21.3123	0.0698728		5.80119	0.206342	-4.91723	TRUE	0.608335	TRUE	3	14			1.53132	0.965046	77.71			N	N	N	N	N
317	N5	FALSE	H1299-IFN	CD47	UNKNOWN	SYBR	None	30.2158	20.313	44.9461	21.437	21.3123	0.0698728		5.80119	0.206342	-4.91723	TRUE	0.608335	TRUE	3	15			1.52819	0.973967	77.5781			N	N	N	N	N
341	O5	FALSE	H1299-IFN	CD47	UNKNOWN	SYBR	None	30.2158	20.313	44.9461	21.304	21.3123	0.0698728		5.80119	0.206342	-4.91723	TRUE	0.608335	TRUE	3	14			1.51147	0.972475	77.5781			N	N	N	N	N
6	A6	FALSE	H1299-SQ	UBC	UNKNOWN	SYBR	None				17.525	17.2139	0.161239					TRUE	0.517387	TRUE	3	11			1.49204	0.964701	81.2717			N	N	N	N	N
30	B6	FALSE	H1299-SQ	UBC	UNKNOWN	SYBR	None				17.133	17.2139	0.161239					TRUE	0.517387	TRUE	3	11			1.50674	0.95842	81.5356			N	N	N	N	N
54	C6	FALSE	H1299-SQ	UBC	UNKNOWN	SYBR	None				16.984	17.2139	0.161239					TRUE	0.517387	TRUE	3	11			1.51107	0.961795	81.6675			N	N	N	N	N
78	D6	FALSE	H1299-SQ	PD-L1	UNKNOWN	SYBR	None	0.854879	0.605524	1.20692	28.445	28.3402	0.0781945		11.1263	0.179199	0.226208	TRUE	0.4067	TRUE	3	22			1.43126	0.965223	78.3696			N	N	N	N	N
102	E6	FALSE	H1299-SQ	PD-L1	UNKNOWN	SYBR	None	0.854879	0.605524	1.20692	28.187	28.3402	0.0781945		11.1263	0.179199	0.226208	TRUE	0.4067	TRUE	3	21			1.44739	0.970291	78.2376			N	N	N	N	N
126	F6	FALSE	H1299-SQ	PD-L1	UNKNOWN	SYBR	None	0.854879	0.605524	1.20692	28.388	28.3402	0.0781945		11.1263	0.179199	0.226208	TRUE	0.4067	TRUE	3	22			1.45011	0.969649	78.2376			N	N	N	N	N
150	G6	FALSE	H1299-SQ	MYC	UNKNOWN	SYBR	None	1.09764	0.79609	1.51342	21.053	21.103	0.0431248		3.88906	0.166906	-0.13441	TRUE	0.626677	TRUE	3	14			1.54676	0.977093	85.2292			N	N	N	N	N
174	H6	FALSE	H1299-SQ	MYC	UNKNOWN	SYBR	None	1.09764	0.79609	1.51342	21.189	21.103	0.0431248		3.88906	0.166906	-0.13441	TRUE	0.626677	TRUE	3	14			1.54193	0.972415	85.2292			N	N	N	N	N
198	I6	FALSE	H1299-SQ	MYC	UNKNOWN	SYBR	None	1.09764	0.79609	1.51342	21.068	21.103	0.0431248		3.88906	0.166906	-0.13441	TRUE	0.626677	TRUE	3	14			1.54712	0.960145	85.3612			N	N	N	N	N
222	J6	FALSE	H1299-SQ	NF-KB	UNKNOWN	SYBR	None	0.946698	0.663098	1.35159	22.526	22.6439	0.0907324		5.42995	0.185014	0.079024	TRUE	0.639993	TRUE	3	15			1.53202	0.984024	83.2505			N	N	N	N	N
246	K6	FALSE	H1299-SQ	NF-KB	UNKNOWN	SYBR	None	0.946698	0.663098	1.35159	22.584	22.6439	0.0907324		5.42995	0.185014	0.079024	TRUE	0.639993	TRUE	3	15			1.52164	0.989206	83.2505			N	N	N	N	N
270	L6	FALSE	H1299-SQ	NF-KB	UNKNOWN	SYBR	None	0.946698	0.663098	1.35159	22.822	22.6439	0.0907324		5.42995	0.185014	0.079024	TRUE	0.639993	TRUE	3	16			1.51907	0.990399	83.1186			N	N	N	N	N
294	M6	FALSE	H1299-SQ	CD47	UNKNOWN	SYBR	None	0.972531	0.692399	1.366	28.115	27.9725	0.0718799		10.7586	0.176535	0.0401834	TRUE	0.608335	TRUE	3	21			1.49862	0.977989	77.8419			N	N	N	N	N
318	N6	FALSE	H1299-SQ	CD47	UNKNOWN	SYBR	None	0.972531	0.692399	1.366	27.916	27.9725	0.0718799		10.7586	0.176535	0.0401834	TRUE	0.608335	TRUE	3	21			1.50617	0.988989	77.8419			N	N	N	N	N
342	O6	FALSE	H1299-SQ	CD47	UNKNOWN	SYBR	None	0.972531	0.692399	1.366	27.886	27.9725	0.0718799		10.7586	0.176535	0.0401834	TRUE	0.608335	TRUE	3	20			1.58761	0.980685	77.71			N	Y	N	N	N
1	A1	FALSE	H1299-Z	UBC	UNKNOWN	SYBR	None				15.674	15.5944	0.056712					TRUE	0.517387	TRUE	3	10			1.51151	0.954216	81.5356			N	N	N	N	N
25	B1	FALSE	H1299-Z	UBC	UNKNOWN	SYBR	None				15.625	15.5944	0.056712					TRUE	0.517387	TRUE	3	10			1.51074	0.944088	81.6675			N	N	N	N	N
49	C1	FALSE	H1299-Z	UBC	UNKNOWN	SYBR	None				15.485	15.5944	0.056712					TRUE	0.517387	TRUE	3	9			1.53338	0.968454	81.6675			N	N	N	N	N
73	D1	FALSE	H1299-Z	PD-L1	UNKNOWN	SYBR	None	0.12717	0.00111622	14.4884	26.92	29.4696	2.46004		13.8752	2.4607	2.97516	TRUE	0.4067	TRUE	3	20			1.46644	0.979007	78.2376			N	N	Y	N	N
97	E1	FALSE	H1299-Z	PD-L1	UNKNOWN	SYBR	None	0.12717	0.00111622	14.4884	27.1	29.4696	2.46004		13.8752	2.4607	2.97516	TRUE	0.4067	TRUE	3	20			1.46422	0.970743	78.1057			N	N	Y	N	N
121	F1	FALSE	H1299-Z	PD-L1	UNKNOWN	SYBR	None	0.12717	0.00111622	14.4884	34.389	29.4696	2.46004		13.8752	2.4607	2.97516	TRUE	0.4067	TRUE	3	24			1.03212	0.438214	78.5015			N	N	Y	N	Y
145	G1	FALSE	H1299-Z	MYC	UNKNOWN	SYBR	None	0.198816	0.07375	0.535971	22.747	21.9484	0.512176		6.35396	0.515306	2.33049	TRUE	0.626677	TRUE	3	15			1.50235	0.972472	84.7016			N	N	Y	N	N
169	H1	FALSE	H1299-Z	MYC	UNKNOWN	SYBR	None	0.198816	0.07375	0.535971	22.105	21.9484	0.512176		6.35396	0.515306	2.33049	TRUE	0.626677	TRUE	3	14			1.47484	0.980385	84.5697			N	N	Y	N	N
193	I1	FALSE	H1299-Z	MYC	UNKNOWN	SYBR	None	0.198816	0.07375	0.535971	20.993	21.9484	0.512176		6.35396	0.515306	2.33049	TRUE	0.626677	TRUE	3	13			1.52568	0.989191	84.8335			N	N	Y	N	N
217	J1	FALSE	H1299-Z	NF-KB	UNKNOWN	SYBR	None	0.609367	0.462989	0.802023	21.868	21.66	0.130999		6.06554	0.142748	0.714617	TRUE	0.639993	TRUE	3	15			1.49833	0.986845	82.9867			N	N	N	N	N
241	K1	FALSE	H1299-Z	NF-KB	UNKNOWN	SYBR	None	0.609367	0.462989	0.802023	21.694	21.66	0.130999		6.06554	0.142748	0.714617	TRUE	0.639993	TRUE	3	14			1.53694	0.990564	82.7228			N	N	N	N	N
265	L1	FALSE	H1299-Z	NF-KB	UNKNOWN	SYBR	None	0.609367	0.462989	0.802023	21.418	21.66	0.130999		6.06554	0.142748	0.714617	TRUE	0.639993	TRUE	3	14			1.55507	0.989256	82.7228			N	N	N	N	N
289	M1	FALSE	H1299-Z	CD47	UNKNOWN	SYBR	None	0.73153	0.359324	1.48929	26.036	26.7638	0.365025		11.1694	0.369405	0.45101	TRUE	0.608335	TRUE	3	19			1.58758	0.969123	77.8419			N	N	Y	N	N
313	N1	FALSE	H1299-Z	CD47	UNKNOWN	SYBR	None	0.73153	0.359324	1.48929	27.076	26.7638	0.365025		11.1694	0.369405	0.45101	TRUE	0.608335	TRUE	3	20			1.53019	0.971945	77.4461			N	N	Y	N	N
337	O1	FALSE	H1299-Z	CD47	UNKNOWN	SYBR	None	0.73153	0.359324	1.48929	27.18	26.7638	0.365025		11.1694	0.369405	0.45101	TRUE	0.608335	TRUE	3	20			1.54921	0.964882	77.1823			N	N	Y	N	N
15	A15	FALSE	H-D	UBC	UNKNOWN	SYBR	None				16.255	16.0464	0.106285					TRUE	0.517387	TRUE	3	10			1.45009	0.971763	81.6675			N	N	N	N	N
39	B15	FALSE	H-D	UBC	UNKNOWN	SYBR	None				15.978	16.0464	0.106285					TRUE	0.517387	TRUE	3	9			1.47832	0.96755	81.6675			N	N	N	N	N
63	C15	FALSE	H-D	UBC	UNKNOWN	SYBR	None				15.906	16.0464	0.106285					TRUE	0.517387	TRUE	3	9			1.48525	0.978737	81.6675			N	N	N	N	N
87	D15	FALSE	H-D	PD-L1	UNKNOWN	SYBR	None	14.6947	11.7648	18.3542	23.125	23.0693	0.0453349		7.02285	0.11555	-3.87722	TRUE	0.4067	TRUE	3	16			1.42781	0.976286	77.9738			N	N	N	N	N
111	E15	FALSE	H-D	PD-L1	UNKNOWN	SYBR	None	14.6947	11.7648	18.3542	22.979	23.0693	0.0453349		7.02285	0.11555	-3.87722	TRUE	0.4067	TRUE	3	16			1.44112	0.991509	78.1057			N	N	N	N	N
135	F15	FALSE	H-D	PD-L1	UNKNOWN	SYBR	None	14.6947	11.7648	18.3542	23.103	23.0693	0.0453349		7.02285	0.11555	-3.87722	TRUE	0.4067	TRUE	3	16			1.43259	0.972397	77.9738			N	N	N	N	N
159	G15	FALSE	H-D	MYC	UNKNOWN	SYBR	None	0.589699	0.479165	0.725731	20.795	20.8318	0.0183419		4.78542	0.107856	0.761949	TRUE	0.626677	TRUE	3	14			1.5351	0.978895	85.2292			N	N	N	N	N
183	H15	FALSE	H-D	MYC	UNKNOWN	SYBR	None	0.589699	0.479165	0.725731	20.853	20.8318	0.0183419		4.78542	0.107856	0.761949	TRUE	0.626677	TRUE	3	14			1.52926	0.97759	85.2292			N	N	N	N	N
207	I15	FALSE	H-D	MYC	UNKNOWN	SYBR	None	0.589699	0.479165	0.725731	20.847	20.8318	0.0183419		4.78542	0.107856	0.761949	TRUE	0.626677	TRUE	3	14			1.53109	0.978012	85.0973			N	N	N	N	N
231	J15	FALSE	H-D	NF-KB	UNKNOWN	SYBR	None	0.774942	0.62033	0.968091	21.85	21.7652	0.0455505		5.71876	0.115635	0.367839	TRUE	0.639993	TRUE	3	15			1.51448	0.986883	83.1186			N	N	N	N	N
255	K15	FALSE	H-D	NF-KB	UNKNOWN	SYBR	None	0.774942	0.62033	0.968091	21.752	21.7652	0.0455505		5.71876	0.115635	0.367839	TRUE	0.639993	TRUE	3	14			1.51473	0.98973	83.2505			N	N	N	N	N
279	L15	FALSE	H-D	NF-KB	UNKNOWN	SYBR	None	0.774942	0.62033	0.968091	21.694	21.7652	0.0455505		5.71876	0.115635	0.367839	TRUE	0.639993	TRUE	3	14			1.51479	0.988484	83.2505			N	N	N	N	N
303	M15	FALSE	H-D	CD47	UNKNOWN	SYBR	None	14.7424	11.816	18.3937	22.968	22.8829	0.0438597		6.83652	0.114979	-3.8819	TRUE	0.608335	TRUE	3	16			1.50186	0.968194	77.71			N	N	N	N	N
327	N15	FALSE	H-D	CD47	UNKNOWN	SYBR	None	14.7424	11.816	18.3937	22.858	22.8829	0.0438597		6.83652	0.114979	-3.8819	TRUE	0.608335	TRUE	3	16			1.50517	0.982813	77.71			N	N	N	N	N
351	O15	FALSE	H-D	CD47	UNKNOWN	SYBR	None	14.7424	11.816	18.3937	22.822	22.8829	0.0438597		6.83652	0.114979	-3.8819	TRUE	0.608335	TRUE	3	15			1.50604	0.984041	77.71			N	N	N	N	N
16	A16	FALSE	H-DMSO	UBC	UNKNOWN	SYBR	None				15.798	15.7507	0.0287219					TRUE	0.517387	TRUE	3	9			1.47595	0.978636	81.5356			N	N	N	N	N
40	B16	FALSE	H-DMSO	UBC	UNKNOWN	SYBR	None				15.699	15.7507	0.0287219					TRUE	0.517387	TRUE	3	9			1.47979	0.971534	81.7994			N	N	N	N	N
64	C16	FALSE	H-DMSO	UBC	UNKNOWN	SYBR	None				15.755	15.7507	0.0287219					TRUE	0.517387	TRUE	3	9			1.48646	0.979107	81.5356			N	N	N	N	N
88	D16	FALSE	H-DMSO	PD-L1	UNKNOWN	SYBR	None	16.5398	15.5974	17.5391	22.613	22.6029	0.0102119		6.8522	0.0304833	-4.04787	TRUE	0.4067	TRUE	3	16			1.42103	0.976028	78.2376			N	N	N	N	N
112	E16	FALSE	H-DMSO	PD-L1	UNKNOWN	SYBR	None	16.5398	15.5974	17.5391	22.613	22.6029	0.0102119		6.8522	0.0304833	-4.04787	TRUE	0.4067	TRUE	3	16			1.43272	0.976916	78.1057			N	N	N	N	N
136	F16	FALSE	H-DMSO	PD-L1	UNKNOWN	SYBR	None	16.5398	15.5974	17.5391	22.582	22.6029	0.0102119		6.8522	0.0304833	-4.04787	TRUE	0.4067	TRUE	3	16			1.44046	0.970973	78.1057			N	N	N	N	N
160	G16	FALSE	H-DMSO	MYC	UNKNOWN	SYBR	None	0.623881	0.580339	0.670691	20.503	20.4548	0.0242557		4.70412	0.0375937	0.680656	TRUE	0.626677	TRUE	3	13			1.5274	0.978485	85.2292			N	N	N	N	N
184	H16	FALSE	H-DMSO	MYC	UNKNOWN	SYBR	None	0.623881	0.580339	0.670691	20.425	20.4548	0.0242557		4.70412	0.0375937	0.680656	TRUE	0.626677	TRUE	3	13			1.53457	0.975893	85.2292			N	N	N	N	N
208	I16	FALSE	H-DMSO	MYC	UNKNOWN	SYBR	None	0.623881	0.580339	0.670691	20.436	20.4548	0.0242557		4.70412	0.0375937	0.680656	TRUE	0.626677	TRUE	3	13			1.53591	0.978705	85.2292			N	N	N	N	N
232	J16	FALSE	H-DMSO	NF-KB	UNKNOWN	SYBR	None	0.849781	0.8021	0.900297	21.329	21.3365	0.00868392		5.58576	0.0300059	0.234837	TRUE	0.639993	TRUE	3	15			1.50648	0.979768	83.3824			N	N	N	N	N
256	K16	FALSE	H-DMSO	NF-KB	UNKNOWN	SYBR	None	0.849781	0.8021	0.900297	21.327	21.3365	0.00868392		5.58576	0.0300059	0.234837	TRUE	0.639993	TRUE	3	14			1.50302	0.987033	83.2505			N	N	N	N	N
280	L16	FALSE	H-DMSO	NF-KB	UNKNOWN	SYBR	None	0.849781	0.8021	0.900297	21.354	21.3365	0.00868392		5.58576	0.0300059	0.234837	TRUE	0.639993	TRUE	3	14			1.51667	0.985817	83.2505			N	N	N	N	N
304	M16	FALSE	H-DMSO	CD47	UNKNOWN	SYBR	None	17.6976	16.6553	18.8051	22.302	22.3236	0.013036		6.57294	0.0315417	-4.14548	TRUE	0.608335	TRUE	3	15			1.48391	0.986698	77.8419			N	N	N	N	N
328	N16	FALSE	H-DMSO	CD47	UNKNOWN	SYBR	None	17.6976	16.6553	18.8051	22.347	22.3236	0.013036		6.57294	0.0315417	-4.14548	TRUE	0.608335	TRUE	3	16			1.5033	0.979962	77.71			N	N	N	N	N
352	O16	FALSE	H-DMSO	CD47	UNKNOWN	SYBR	None	17.6976	16.6553	18.8051	22.322	22.3236	0.013036		6.57294	0.0315417	-4.14548	TRUE	0.608335	TRUE	3	15			1.48582	0.981069	77.71			N	N	N	N	N
14	A14	FALSE	H-F	UBC	UNKNOWN	SYBR	None				17.591	17.5177	0.0397346					TRUE	0.517387	TRUE	3	10			1.46207	0.98362	81.5356			N	N	N	N	N
38	B14	FALSE	H-F	UBC	UNKNOWN	SYBR	None				17.507	17.5177	0.0397346					TRUE	0.517387	TRUE	3	11			1.46758	0.985529	81.5356			N	N	N	N	N
62	C14	FALSE	H-F	UBC	UNKNOWN	SYBR	None				17.455	17.5177	0.0397346					TRUE	0.517387	TRUE	3	11			1.47598	0.985033	81.5356			N	N	N	N	N
86	D14	FALSE	H-F	PD-L1	UNKNOWN	SYBR	None	5.04956	4.46253	5.71381	26.17	26.0816	0.0504478		8.56392	0.064217	-2.33616	TRUE	0.4067	TRUE	3	19			1.40898	0.982957	77.9738			N	N	N	N	N
110	E14	FALSE	H-F	PD-L1	UNKNOWN	SYBR	None	5.04956	4.46253	5.71381	25.995	26.0816	0.0504478		8.56392	0.064217	-2.33616	TRUE	0.4067	TRUE	3	19			1.40782	0.990635	77.9738			N	N	N	N	N
134	F14	FALSE	H-F	PD-L1	UNKNOWN	SYBR	None	5.04956	4.46253	5.71381	26.08	26.0816	0.0504478		8.56392	0.064217	-2.33616	TRUE	0.4067	TRUE	3	19			1.4307	0.97919	77.9738			N	N	N	N	N
158	G14	FALSE	H-F	MYC	UNKNOWN	SYBR	None	0.296814	0.272196	0.323659	23.325	23.2935	0.0211027		5.77584	0.0449907	1.75237	TRUE	0.626677	TRUE	3	16			1.53084	0.982605	85.0973			N	N	N	N	N
182	H14	FALSE	H-F	MYC	UNKNOWN	SYBR	None	0.296814	0.272196	0.323659	23.254	23.2935	0.0211027		5.77584	0.0449907	1.75237	TRUE	0.626677	TRUE	3	16			1.53044	0.988156	85.0973			N	N	N	N	N
206	I14	FALSE	H-F	MYC	UNKNOWN	SYBR	None	0.296814	0.272196	0.323659	23.302	23.2935	0.0211027		5.77584	0.0449907	1.75237	TRUE	0.626677	TRUE	3	16			1.52961	0.978248	85.0973			N	N	N	N	N
230	J14	FALSE	H-F	NF-KB	UNKNOWN	SYBR	None	0.381776	0.34173	0.426514	24.199	24.2578	0.0416733		6.74013	0.0575804	1.3892	TRUE	0.639993	TRUE	3	17			1.50359	0.984593	83.1186			N	N	N	N	N
254	K14	FALSE	H-F	NF-KB	UNKNOWN	SYBR	None	0.381776	0.34173	0.426514	24.338	24.2578	0.0416733		6.74013	0.0575804	1.3892	TRUE	0.639993	TRUE	3	17			1.49861	0.987194	82.9867			N	N	N	N	N
278	L14	FALSE	H-F	NF-KB	UNKNOWN	SYBR	None	0.381776	0.34173	0.426514	24.236	24.2578	0.0416733		6.74013	0.0575804	1.3892	TRUE	0.639993	TRUE	3	17			1.4954	0.985262	83.1186			N	N	N	N	N
302	M14	FALSE	H-F	CD47	UNKNOWN	SYBR	None	5.47703	4.58751	6.53904	25.805	25.7827	0.0830773		8.26503	0.0920906	-2.45339	TRUE	0.608335	TRUE	3	18			1.49249	0.991019	77.5781			N	N	N	N	N
326	N14	FALSE	H-F	CD47	UNKNOWN	SYBR	None	5.47703	4.58751	6.53904	25.629	25.7827	0.0830773		8.26503	0.0920906	-2.45339	TRUE	0.608335	TRUE	3	18			1.4937	0.989313	77.71			N	N	N	N	N
350	O14	FALSE	H-F	CD47	UNKNOWN	SYBR	None	5.47703	4.58751	6.53904	25.914	25.7827	0.0830773		8.26503	0.0920906	-2.45339	TRUE	0.608335	TRUE	3	18			1.48042	0.991493	77.5781			N	N	N	N	N
17	A17	FALSE	H-IFN	UBC	UNKNOWN	SYBR	None				16.467	16.3921	0.0649339					TRUE	0.517387	TRUE	3	10			1.46564	0.974454	81.4037			N	N	N	N	N
41	B17	FALSE	H-IFN	UBC	UNKNOWN	SYBR	None				16.447	16.3921	0.0649339					TRUE	0.517387	TRUE	3	10			1.46748	0.977162	81.4037			N	N	N	N	N
65	C17	FALSE	H-IFN	UBC	UNKNOWN	SYBR	None				16.263	16.3921	0.0649339					TRUE	0.517387	TRUE	3	10			1.47686	0.978091	81.6675			N	N	N	N	N
89	D17	FALSE	H-IFN	PD-L1	UNKNOWN	SYBR	None	25.0771	21.3552	29.4477	22.746	22.6438	0.0524671		6.25177	0.0834818	-4.6483	TRUE	0.4067	TRUE	3	16			1.40508	0.973001	78.1057			N	N	N	N	N
113	E17	FALSE	H-IFN	PD-L1	UNKNOWN	SYBR	None	25.0771	21.3552	29.4477	22.612	22.6438	0.0524671		6.25177	0.0834818	-4.6483	TRUE	0.4067	TRUE	3	16			1.42099	0.970754	78.1057			N	N	N	N	N
137	F17	FALSE	H-IFN	PD-L1	UNKNOWN	SYBR	None	25.0771	21.3552	29.4477	22.573	22.6438	0.0524671		6.25177	0.0834818	-4.6483	TRUE	0.4067	TRUE	3	16			1.42923	0.965877	78.2376			N	N	N	N	N
161	G17	FALSE	H-IFN	MYC	UNKNOWN	SYBR	None	0.377764	0.33323	0.428249	21.827	21.82	0.00565017		5.42791	0.0651793	1.40444	TRUE	0.626677	TRUE	3	15			1.52929	0.984251	85.0973			N	N	N	N	N
185	H17	FALSE	H-IFN	MYC	UNKNOWN	SYBR	None	0.377764	0.33323	0.428249	21.825	21.82	0.00565017		5.42791	0.0651793	1.40444	TRUE	0.626677	TRUE	3	15			1.52479	0.980637	85.0973			N	N	N	N	N
209	I17	FALSE	H-IFN	MYC	UNKNOWN	SYBR	None	0.377764	0.33323	0.428249	21.809	21.82	0.00565017		5.42791	0.0651793	1.40444	TRUE	0.626677	TRUE	3	15			1.5346	0.981797	85.0973			N	N	N	N	N
233	J17	FALSE	H-IFN	NF-KB	UNKNOWN	SYBR	None	0.666147	0.573163	0.774216	22.313	22.3291	0.0434313		5.93701	0.0781197	0.586088	TRUE	0.639993	TRUE	3	15			1.50394	0.981198	83.2505			N	N	N	N	N
257	K17	FALSE	H-IFN	NF-KB	UNKNOWN	SYBR	None	0.666147	0.573163	0.774216	22.263	22.3291	0.0434313		5.93701	0.0781197	0.586088	TRUE	0.639993	TRUE	3	15			1.50334	0.985139	83.2505			N	N	N	N	N
281	L17	FALSE	H-IFN	NF-KB	UNKNOWN	SYBR	None	0.666147	0.573163	0.774216	22.411	22.3291	0.0434313		5.93701	0.0781197	0.586088	TRUE	0.639993	TRUE	3	15			1.50751	0.986537	83.1186			N	N	N	N	N
305	M17	FALSE	H-IFN	CD47	UNKNOWN	SYBR	None	26.7927	21.2869	33.7225	22.43	22.3667	0.100356		5.97466	0.119531	-4.74377	TRUE	0.608335	TRUE	3	15			1.50473	0.983704	77.71			N	N	N	N	N
329	N17	FALSE	H-IFN	CD47	UNKNOWN	SYBR	None	26.7927	21.2869	33.7225	22.17	22.3667	0.100356		5.97466	0.119531	-4.74377	TRUE	0.608335	TRUE	3	15			1.48138	0.972697	77.8419			N	N	N	N	N
353	O17	FALSE	H-IFN	CD47	UNKNOWN	SYBR	None	26.7927	21.2869	33.7225	22.5	22.3667	0.100356		5.97466	0.119531	-4.74377	TRUE	0.608335	TRUE	3	15			1.49122	0.983652	77.5781			N	N	N	N	N
18	A18	FALSE	H-SQ	UBC	UNKNOWN	SYBR	None				16.31	16.3133	0.0330077					TRUE	0.517387	TRUE	3	9			1.4299	0.971726	81.4037			N	N	N	N	N
42	B18	FALSE	H-SQ	UBC	UNKNOWN	SYBR	None				16.372	16.3133	0.0330077					TRUE	0.517387	TRUE	3	9			1.43267	0.96112	81.4037			N	N	N	N	N
66	C18	FALSE	H-SQ	UBC	UNKNOWN	SYBR	None				16.258	16.3133	0.0330077					TRUE	0.517387	TRUE	3	10			1.4395	0.959635	81.4037			N	N	N	N	N
90	D18	FALSE	H-SQ	PD-L1	UNKNOWN	SYBR	None	13.5891	11.9222	15.489	23.555	23.449	0.0594514		7.13569	0.0679998	-3.76438	TRUE	0.4067	TRUE	3	16			1.37623	0.969426	77.9738			N	N	N	N	N
114	E18	FALSE	H-SQ	PD-L1	UNKNOWN	SYBR	None	13.5891	11.9222	15.489	23.442	23.449	0.0594514		7.13569	0.0679998	-3.76438	TRUE	0.4067	TRUE	3	16			1.36393	0.968469	78.1057			N	N	N	N	N
138	F18	FALSE	H-SQ	PD-L1	UNKNOWN	SYBR	None	13.5891	11.9222	15.489	23.35	23.449	0.0594514		7.13569	0.0679998	-3.76438	TRUE	0.4067	TRUE	3	16			1.39891	0.976179	77.9738			N	N	N	N	N
162	G18	FALSE	H-SQ	MYC	UNKNOWN	SYBR	None	0.65848	0.605897	0.715627	20.955	20.9396	0.02794		4.62625	0.0432452	0.602788	TRUE	0.626677	TRUE	3	14			1.51413	0.977111	85.0973			N	N	N	N	N
186	H18	FALSE	H-SQ	MYC	UNKNOWN	SYBR	None	0.65848	0.605897	0.715627	20.885	20.9396	0.02794		4.62625	0.0432452	0.602788	TRUE	0.626677	TRUE	3	14			1.5167	0.983198	84.9654			N	N	N	N	N
210	I18	FALSE	H-SQ	MYC	UNKNOWN	SYBR	None	0.65848	0.605897	0.715627	20.978	20.9396	0.02794		4.62625	0.0432452	0.602788	TRUE	0.626677	TRUE	3	13			1.51078	0.985947	84.9654			N	N	N	N	N
234	J18	FALSE	H-SQ	NF-KB	UNKNOWN	SYBR	None	0.796383	0.665926	0.952397	21.879	21.9927	0.0869033		5.67939	0.0929607	0.328466	TRUE	0.639993	TRUE	3	15			1.49509	0.987191	82.9867			N	N	N	N	N
258	K18	FALSE	H-SQ	NF-KB	UNKNOWN	SYBR	None	0.796383	0.665926	0.952397	21.936	21.9927	0.0869033		5.67939	0.0929607	0.328466	TRUE	0.639993	TRUE	3	14			1.4931	0.987806	82.9867			N	N	N	N	N
282	L18	FALSE	H-SQ	NF-KB	UNKNOWN	SYBR	None	0.796383	0.665926	0.952397	22.163	21.9927	0.0869033		5.67939	0.0929607	0.328466	TRUE	0.639993	TRUE	3	15			1.4868	0.982937	82.8547			N	N	N	N	N
306	M18	FALSE	H-SQ	CD47	UNKNOWN	SYBR	None	13.8712	12.5324	15.353	23.206	23.2377	0.0411316		6.9244	0.0527382	-3.79402	TRUE	0.608335	TRUE	3	16			1.46096	0.977293	77.5781			N	N	N	N	N
330	N18	FALSE	H-SQ	CD47	UNKNOWN	SYBR	None	13.8712	12.5324	15.353	23.187	23.2377	0.0411316		6.9244	0.0527382	-3.79402	TRUE	0.608335	TRUE	3	16			1.4593	0.980714	77.5781			N	N	N	N	N
354	O18	FALSE	H-SQ	CD47	UNKNOWN	SYBR	None	13.8712	12.5324	15.353	23.319	23.2377	0.0411316		6.9244	0.0527382	-3.79402	TRUE	0.608335	TRUE	3	16			1.45849	0.984376	77.4461			N	N	N	N	N
13	A13	FALSE	H-Z	UBC	UNKNOWN	SYBR	None				15.897	15.8321	0.0338602					TRUE	0.517387	TRUE	3	9			1.50011	0.973952	81.7994			N	N	N	N	N
37	B13	FALSE	H-Z	UBC	UNKNOWN	SYBR	None				15.782	15.8321	0.0338602					TRUE	0.517387	TRUE	3	9			1.50463	0.976484	81.9313			N	N	N	N	N
61	C13	FALSE	H-Z	UBC	UNKNOWN	SYBR	None				15.818	15.8321	0.0338602					TRUE	0.517387	TRUE	3	9			1.50598	0.968605	81.7994			N	N	N	N	N
85	D13	FALSE	H-Z	PD-L1	UNKNOWN	SYBR	None	12.1817	11.1603	13.2965	23.123	23.1255	0.0303953		7.29343	0.0455015	-3.60664	TRUE	0.4067	TRUE	3	16			1.46069	0.975149	78.3696			N	N	N	N	N
109	E13	FALSE	H-Z	PD-L1	UNKNOWN	SYBR	None	12.1817	11.1603	13.2965	23.179	23.1255	0.0303953		7.29343	0.0455015	-3.60664	TRUE	0.4067	TRUE	3	17			1.46264	0.969262	78.2376			N	N	N	N	N
133	F13	FALSE	H-Z	PD-L1	UNKNOWN	SYBR	None	12.1817	11.1603	13.2965	23.074	23.1255	0.0303953		7.29343	0.0455015	-3.60664	TRUE	0.4067	TRUE	3	17			1.47283	0.97764	78.3696			N	N	N	N	N
157	G13	FALSE	H-Z	MYC	UNKNOWN	SYBR	None	0.49531	0.456741	0.537137	20.916	20.8692	0.0250601		5.03706	0.0421251	1.01359	TRUE	0.626677	TRUE	3	14			1.52778	0.983415	85.3612			N	N	N	N	N
181	H13	FALSE	H-Z	MYC	UNKNOWN	SYBR	None	0.49531	0.456741	0.537137	20.861	20.8692	0.0250601		5.03706	0.0421251	1.01359	TRUE	0.626677	TRUE	3	14			1.54073	0.972239	85.4931			N	N	N	N	N
205	I13	FALSE	H-Z	MYC	UNKNOWN	SYBR	None	0.49531	0.456741	0.537137	20.83	20.8692	0.0250601		5.03706	0.0421251	1.01359	TRUE	0.626677	TRUE	3	13			1.54003	0.985966	85.3612			N	N	N	N	N
229	J13	FALSE	H-Z	NF-KB	UNKNOWN	SYBR	None	0.658286	0.611052	0.709171	21.78	21.7862	0.0187185		5.95414	0.0386898	0.603214	TRUE	0.639993	TRUE	3	14			1.52757	0.991081	83.3824			N	N	N	N	N
253	K13	FALSE	H-Z	NF-KB	UNKNOWN	SYBR	None	0.658286	0.611052	0.709171	21.821	21.7862	0.0187185		5.95414	0.0386898	0.603214	TRUE	0.639993	TRUE	3	15			1.52874	0.964141	83.3824			N	N	N	N	N
277	L13	FALSE	H-Z	NF-KB	UNKNOWN	SYBR	None	0.658286	0.611052	0.709171	21.758	21.7862	0.0187185		5.95414	0.0386898	0.603214	TRUE	0.639993	TRUE	3	15			1.5264	0.989311	83.3824			N	N	N	N	N
301	M13	FALSE	H-Z	CD47	UNKNOWN	SYBR	None	12.014	11.2534	12.8259	22.959	22.9639	0.00288383		7.13178	0.0339828	-3.58664	TRUE	0.608335	TRUE	3	16			1.51993	0.989306	77.9738			N	N	N	N	N
325	N13	FALSE	H-Z	CD47	UNKNOWN	SYBR	None	12.014	11.2534	12.8259	22.969	22.9639	0.00288383		7.13178	0.0339828	-3.58664	TRUE	0.608335	TRUE	3	16			1.51656	0.9895	77.9738			N	N	N	N	N
349	O13	FALSE	H-Z	CD47	UNKNOWN	SYBR	None	12.014	11.2534	12.8259	22.964	22.9639	0.00288383		7.13178	0.0339828	-3.58664	TRUE	0.608335	TRUE	3	16			1.51894	0.992938	77.9738			N	N	N	N	N
9	A9	FALSE	SIHA-D	UBC	UNKNOWN	SYBR	None				15.669	15.5772	0.058638					TRUE	0.517387	TRUE	3	9			1.49515	0.970935	81.6675			N	N	N	N	N
33	B9	FALSE	SIHA-D	UBC	UNKNOWN	SYBR	None				15.595	15.5772	0.058638					TRUE	0.517387	TRUE	3	9			1.49751	0.967928	81.6675			N	N	N	N	N
57	C9	FALSE	SIHA-D	UBC	UNKNOWN	SYBR	None				15.468	15.5772	0.058638					TRUE	0.517387	TRUE	3	9			1.50813	0.94754	81.9313			N	N	N	N	N
81	D9	FALSE	SIHA-D	PD-L1	UNKNOWN	SYBR	None	1.2173	1.04033	1.42437	26.243	26.1936	0.056791		10.6164	0.081631	-0.28368	TRUE	0.4067	TRUE	3	19			1.45055	0.965676	78.3696			N	N	N	N	N
105	E9	FALSE	SIHA-D	PD-L1	UNKNOWN	SYBR	None	1.2173	1.04033	1.42437	26.257	26.1936	0.056791		10.6164	0.081631	-0.28368	TRUE	0.4067	TRUE	3	20			1.46012	0.945038	78.3696			N	N	N	N	N
129	F9	FALSE	SIHA-D	PD-L1	UNKNOWN	SYBR	None	1.2173	1.04033	1.42437	26.08	26.1936	0.056791		10.6164	0.081631	-0.28368	TRUE	0.4067	TRUE	3	19			1.46515	0.962441	78.3696			N	N	N	N	N
153	G9	FALSE	SIHA-D	MYC	UNKNOWN	SYBR	None	1.24569	1.04202	1.48917	19.427	19.2837	0.0718834		3.70652	0.0927665	-0.316948	TRUE	0.626677	TRUE	3	13			1.54947	0.95154	85.3612			N	N	N	N	N
177	H9	FALSE	SIHA-D	MYC	UNKNOWN	SYBR	None	1.24569	1.04202	1.48917	19.213	19.2837	0.0718834		3.70652	0.0927665	-0.316948	TRUE	0.626677	TRUE	3	13			1.5516	0.954378	85.4931			N	N	N	N	N
201	I9	FALSE	SIHA-D	MYC	UNKNOWN	SYBR	None	1.24569	1.04202	1.48917	19.211	19.2837	0.0718834		3.70652	0.0927665	-0.316948	TRUE	0.626677	TRUE	3	13			1.53672	0.959482	85.4931			N	N	N	N	N
225	J9	FALSE	SIHA-D	NF-KB	UNKNOWN	SYBR	None	0.864331	0.763432	0.978565	21.093	21.1385	0.0268695		5.56127	0.064501	0.210345	TRUE	0.639993	TRUE	3	14			1.52443	0.979593	83.5143			N	N	N	N	N
249	K9	FALSE	SIHA-D	NF-KB	UNKNOWN	SYBR	None	0.864331	0.763432	0.978565	21.137	21.1385	0.0268695		5.56127	0.064501	0.210345	TRUE	0.639993	TRUE	3	14			1.52437	0.979083	83.3824			N	N	N	N	N
273	L9	FALSE	SIHA-D	NF-KB	UNKNOWN	SYBR	None	0.864331	0.763432	0.978565	21.186	21.1385	0.0268695		5.56127	0.064501	0.210345	TRUE	0.639993	TRUE	3	15			1.51905	0.97222	83.3824			N	N	N	Y	N
297	M9	FALSE	SIHA-D	CD47	UNKNOWN	SYBR	None	1.13098	0.940953	1.35939	26.105	26.118	0.0754846		10.5408	0.0955842	-0.177579	TRUE	0.608335	TRUE	3	19			1.51909	0.981909	77.71			N	N	N	N	N
321	N9	FALSE	SIHA-D	CD47	UNKNOWN	SYBR	None	1.13098	0.940953	1.35939	25.994	26.118	0.0754846		10.5408	0.0955842	-0.177579	TRUE	0.608335	TRUE	3	18			1.51959	0.983287	77.8419			N	N	N	N	N
345	O9	FALSE	SIHA-D	CD47	UNKNOWN	SYBR	None	1.13098	0.940953	1.35939	26.255	26.118	0.0754846		10.5408	0.0955842	-0.177579	TRUE	0.608335	TRUE	3	19			1.50441	0.971092	77.71			N	N	N	N	N
10	A10	FALSE	SIHA-DMSO	UBC	UNKNOWN	SYBR	None				16.019	15.8699	0.0759278					TRUE	0.517387	TRUE	3	9			1.50408	0.977579	81.6675			N	N	N	N	N
34	B10	FALSE	SIHA-DMSO	UBC	UNKNOWN	SYBR	None				15.821	15.8699	0.0759278					TRUE	0.517387	TRUE	3	9			1.49483	0.966697	81.9313			N	N	N	N	N
58	C10	FALSE	SIHA-DMSO	UBC	UNKNOWN	SYBR	None				15.77	15.8699	0.0759278					TRUE	0.517387	TRUE	3	9			1.50115	0.978988	81.9313			N	N	N	N	N
82	D10	FALSE	SIHA-DMSO	PD-L1	UNKNOWN	SYBR	None	0.817202	0.694962	0.960943	27.088	27.0612	0.0363804		11.1913	0.0841936	0.291236	TRUE	0.4067	TRUE	3	20			1.45188	0.963835	78.5015			N	N	N	N	N
106	E10	FALSE	SIHA-DMSO	PD-L1	UNKNOWN	SYBR	None	0.817202	0.694962	0.960943	27.106	27.0612	0.0363804		11.1913	0.0841936	0.291236	TRUE	0.4067	TRUE	3	20			1.46166	0.964418	78.5015			N	N	N	N	N
130	F10	FALSE	SIHA-DMSO	PD-L1	UNKNOWN	SYBR	None	0.817202	0.694962	0.960943	26.989	27.0612	0.0363804		11.1913	0.0841936	0.291236	TRUE	0.4067	TRUE	3	20			1.46335	0.964702	78.6334			N	N	N	N	N
154	G10	FALSE	SIHA-DMSO	MYC	UNKNOWN	SYBR	None	1.25239	1.08173	1.44998	19.578	19.5687	0.00543554		3.69878	0.0761221	-0.324689	TRUE	0.626677	TRUE	3	13			1.54475	0.973225	85.4931			N	N	N	N	N
178	H10	FALSE	SIHA-DMSO	MYC	UNKNOWN	SYBR	None	1.25239	1.08173	1.44998	19.569	19.5687	0.00543554		3.69878	0.0761221	-0.324689	TRUE	0.626677	TRUE	3	13			1.5358	0.97766	85.4931			N	N	N	N	N
202	I10	FALSE	SIHA-DMSO	MYC	UNKNOWN	SYBR	None	1.25239	1.08173	1.44998	19.559	19.5687	0.00543554		3.69878	0.0761221	-0.324689	TRUE	0.626677	TRUE	3	13			1.53678	0.969615	85.3612			N	N	N	N	N
226	J10	FALSE	SIHA-DMSO	NF-KB	UNKNOWN	SYBR	None	0.781855	0.6583	0.928599	21.531	21.5759	0.0471549		5.70595	0.0893791	0.355028	TRUE	0.639993	TRUE	3	15			1.5328	0.989828	83.5143			N	N	N	N	N
250	K10	FALSE	SIHA-DMSO	NF-KB	UNKNOWN	SYBR	None	0.781855	0.6583	0.928599	21.526	21.5759	0.0471549		5.70595	0.0893791	0.355028	TRUE	0.639993	TRUE	3	15			1.53033	0.987614	83.5143			N	N	N	N	N
274	L10	FALSE	SIHA-DMSO	NF-KB	UNKNOWN	SYBR	None	0.781855	0.6583	0.928599	21.67	21.5759	0.0471549		5.70595	0.0893791	0.355028	TRUE	0.639993	TRUE	3	15			1.531	0.983947	83.3824			N	N	N	N	N
298	M10	FALSE	SIHA-DMSO	CD47	UNKNOWN	SYBR	None	0.730352	0.576533	0.925209	27.109	27.0417	0.0966236		11.1718	0.122887	0.453336	TRUE	0.608335	TRUE	3	20			1.51258	0.98559	77.8419			N	N	N	N	N
322	N10	FALSE	SIHA-DMSO	CD47	UNKNOWN	SYBR	None	0.730352	0.576533	0.925209	26.851	27.0417	0.0966236		11.1718	0.122887	0.453336	TRUE	0.608335	TRUE	3	20			1.51562	0.988009	77.9738			N	N	N	N	N
346	O10	FALSE	SIHA-DMSO	CD47	UNKNOWN	SYBR	None	0.730352	0.576533	0.925209	27.165	27.0417	0.0966236		11.1718	0.122887	0.453336	TRUE	0.608335	TRUE	3	20			1.51073	0.9812	77.8419			N	N	N	N	N
8	A8	FALSE	SIHA-F	UBC	UNKNOWN	SYBR	None				16.004	16.0004	0.0323308					TRUE	0.517387	TRUE	3	10			1.49478	0.956521	81.7994			N	N	N	N	N
32	B8	FALSE	SIHA-F	UBC	UNKNOWN	SYBR	None				16.054	16.0004	0.0323308					TRUE	0.517387	TRUE	3	10			1.51476	0.970634	81.6675			N	N	N	N	N
56	C8	FALSE	SIHA-F	UBC	UNKNOWN	SYBR	None				15.943	16.0004	0.0323308					TRUE	0.517387	TRUE	3	10			1.50516	0.975664	81.6675			N	N	N	N	N
80	D8	FALSE	SIHA-F	PD-L1	UNKNOWN	SYBR	None	1.78294	1.64125	1.93685	26.103	26.0662	0.02839		10.0658	0.0430264	-0.834254	TRUE	0.4067	TRUE	3	20			1.46331	0.977761	78.3696			N	N	N	N	N
104	E8	FALSE	SIHA-F	PD-L1	UNKNOWN	SYBR	None	1.78294	1.64125	1.93685	26.01	26.0662	0.02839		10.0658	0.0430264	-0.834254	TRUE	0.4067	TRUE	3	19			1.47522	0.97176	78.3696			N	N	N	N	N
128	F8	FALSE	SIHA-F	PD-L1	UNKNOWN	SYBR	None	1.78294	1.64125	1.93685	26.086	26.0662	0.02839		10.0658	0.0430264	-0.834254	TRUE	0.4067	TRUE	3	19			1.47194	0.962175	78.3696			N	N	N	N	N
152	G8	FALSE	SIHA-F	MYC	UNKNOWN	SYBR	None	1.49874	1.36727	1.64285	19.41	19.4401	0.0350804		3.43972	0.0477065	-0.583749	TRUE	0.626677	TRUE	3	13			1.554	0.971104	85.3612			N	N	N	N	N
176	H8	FALSE	SIHA-F	MYC	UNKNOWN	SYBR	None	1.49874	1.36727	1.64285	19.4	19.4401	0.0350804		3.43972	0.0477065	-0.583749	TRUE	0.626677	TRUE	3	13			1.55481	0.971844	85.4931			N	N	N	N	N
200	I8	FALSE	SIHA-F	MYC	UNKNOWN	SYBR	None	1.49874	1.36727	1.64285	19.51	19.4401	0.0350804		3.43972	0.0477065	-0.583749	TRUE	0.626677	TRUE	3	13			1.54456	0.972448	85.3612			N	N	N	N	N
224	J8	FALSE	SIHA-F	NF-KB	UNKNOWN	SYBR	None	0.831193	0.779829	0.88594	21.604	21.618	0.00730233		5.61767	0.0331452	0.266745	TRUE	0.639993	TRUE	3	14			1.53684	0.981879	83.5143			N	N	N	N	N
248	K8	FALSE	SIHA-F	NF-KB	UNKNOWN	SYBR	None	0.831193	0.779829	0.88594	21.622	21.618	0.00730233		5.61767	0.0331452	0.266745	TRUE	0.639993	TRUE	3	14			1.52974	0.990177	83.3824			N	N	N	N	N
272	L8	FALSE	SIHA-F	NF-KB	UNKNOWN	SYBR	None	0.831193	0.779829	0.88594	21.628	21.618	0.00730233		5.61767	0.0331452	0.266745	TRUE	0.639993	TRUE	3	15			1.52926	0.984166	83.3824			N	N	N	N	N
296	M8	FALSE	SIHA-F	CD47	UNKNOWN	SYBR	None	1.23012	1.12905	1.34023	26.375	26.42	0.0306449		10.4196	0.0445466	-0.298797	TRUE	0.608335	TRUE	3	19			1.52393	0.982132	77.71			N	N	N	N	N
320	N8	FALSE	SIHA-F	CD47	UNKNOWN	SYBR	None	1.23012	1.12905	1.34023	26.478	26.42	0.0306449		10.4196	0.0445466	-0.298797	TRUE	0.608335	TRUE	3	19			1.52229	0.978097	77.71			N	N	N	N	N
344	O8	FALSE	SIHA-F	CD47	UNKNOWN	SYBR	None	1.23012	1.12905	1.34023	26.407	26.42	0.0306449		10.4196	0.0445466	-0.298797	TRUE	0.608335	TRUE	3	19			1.51893	0.986263	77.71			N	N	N	N	N
11	A11	FALSE	SIHA-IFN	UBC	UNKNOWN	SYBR	None				15.727	15.6503	0.0452596					TRUE	0.517387	TRUE	3	9			1.50144	0.975214	81.7994			N	N	N	N	N
35	B11	FALSE	SIHA-IFN	UBC	UNKNOWN	SYBR	None				15.653	15.6503	0.0452596					TRUE	0.517387	TRUE	3	10			1.5046	0.960623	81.9313			N	N	N	N	N
59	C11	FALSE	SIHA-IFN	UBC	UNKNOWN	SYBR	None				15.571	15.6503	0.0452596					TRUE	0.517387	TRUE	3	10			1.50634	0.953075	81.9313			N	N	N	N	N
83	D11	FALSE	SIHA-IFN	PD-L1	UNKNOWN	SYBR	None	10.89	9.56274	12.4014	23.158	23.1054	0.050124		7.45514	0.0675341	-3.44493	TRUE	0.4067	TRUE	3	16			1.452	0.96421	78.3696			N	N	N	N	N
107	E11	FALSE	SIHA-IFN	PD-L1	UNKNOWN	SYBR	None	10.89	9.56274	12.4014	23.153	23.1054	0.050124		7.45514	0.0675341	-3.44493	TRUE	0.4067	TRUE	3	17			1.46075	0.966367	78.3696			N	N	N	N	N
131	F11	FALSE	SIHA-IFN	PD-L1	UNKNOWN	SYBR	None	10.89	9.56274	12.4014	23.005	23.1054	0.050124		7.45514	0.0675341	-3.44493	TRUE	0.4067	TRUE	3	17			1.4931	0.963605	78.3696			N	N	N	N	N
155	G11	FALSE	SIHA-IFN	MYC	UNKNOWN	SYBR	None	1.07686	0.967402	1.1987	19.513	19.5669	0.0324632		3.91664	0.0556982	-0.10683	TRUE	0.626677	TRUE	3	13			1.54236	0.957675	85.625			N	N	N	N	N
179	H11	FALSE	SIHA-IFN	MYC	UNKNOWN	SYBR	None	1.07686	0.967402	1.1987	19.562	19.5669	0.0324632		3.91664	0.0556982	-0.10683	TRUE	0.626677	TRUE	3	13			1.54445	0.946174	85.625			N	N	N	N	N
203	I11	FALSE	SIHA-IFN	MYC	UNKNOWN	SYBR	None	1.07686	0.967402	1.1987	19.625	19.5669	0.0324632		3.91664	0.0556982	-0.10683	TRUE	0.626677	TRUE	3	13			1.54353	0.957844	85.625			N	N	N	N	N
227	J11	FALSE	SIHA-IFN	NF-KB	UNKNOWN	SYBR	None	0.928114	0.80917	1.06454	21.002	21.1088	0.0550459		5.45855	0.0712635	0.107626	TRUE	0.639993	TRUE	3	14			1.5236	0.97469	83.6462			N	N	N	N	N
251	K11	FALSE	SIHA-IFN	NF-KB	UNKNOWN	SYBR	None	0.928114	0.80917	1.06454	21.138	21.1088	0.0550459		5.45855	0.0712635	0.107626	TRUE	0.639993	TRUE	3	14			1.52369	0.987267	83.5143			N	N	N	N	N
275	L11	FALSE	SIHA-IFN	NF-KB	UNKNOWN	SYBR	None	0.928114	0.80917	1.06454	21.186	21.1088	0.0550459		5.45855	0.0712635	0.107626	TRUE	0.639993	TRUE	3	14			1.52063	0.985848	83.3824			N	N	N	N	N
299	M11	FALSE	SIHA-IFN	CD47	UNKNOWN	SYBR	None	10.3536	8.78674	12.2	22.856	22.9967	0.072263		7.34636	0.0852665	-3.37207	TRUE	0.608335	TRUE	3	16			1.51913	0.982422	77.9738			N	N	N	N	N
323	N11	FALSE	SIHA-IFN	CD47	UNKNOWN	SYBR	None	10.3536	8.78674	12.2	23.096	22.9967	0.072263		7.34636	0.0852665	-3.37207	TRUE	0.608335	TRUE	3	16			1.51377	0.982413	77.8419			N	N	N	N	N
347	O11	FALSE	SIHA-IFN	CD47	UNKNOWN	SYBR	None	10.3536	8.78674	12.2	23.037	22.9967	0.072263		7.34636	0.0852665	-3.37207	TRUE	0.608335	TRUE	3	16			1.51681	0.983734	77.8419			N	N	N	N	N
12	A12	FALSE	SIHA-SQ	UBC	UNKNOWN	SYBR	None				17.707	17.5156	0.10158					TRUE	0.517387	TRUE	3	11			1.49264	0.980038	81.7994			N	N	N	N	N
36	B12	FALSE	SIHA-SQ	UBC	UNKNOWN	SYBR	None				17.48	17.5156	0.10158					TRUE	0.517387	TRUE	3	11			1.50747	0.986204	81.9313			N	N	N	N	N
60	C12	FALSE	SIHA-SQ	UBC	UNKNOWN	SYBR	None				17.36	17.5156	0.10158					TRUE	0.517387	TRUE	3	10			1.51097	0.986233	81.9313			N	N	N	N	N
84	D12	FALSE	SIHA-SQ	PD-L1	UNKNOWN	SYBR	None	1.85533	1.48596	2.31651	27.624	27.524	0.0546657		10.0084	0.115356	-0.891673	TRUE	0.4067	TRUE	3	21			1.4506	0.985509	78.5015			N	N	N	N	N
108	E12	FALSE	SIHA-SQ	PD-L1	UNKNOWN	SYBR	None	1.85533	1.48596	2.31651	27.511	27.524	0.0546657		10.0084	0.115356	-0.891673	TRUE	0.4067	TRUE	3	21			1.4592	0.984102	78.6334			N	N	N	N	N
132	F12	FALSE	SIHA-SQ	PD-L1	UNKNOWN	SYBR	None	1.85533	1.48596	2.31651	27.436	27.524	0.0546657		10.0084	0.115356	-0.891673	TRUE	0.4067	TRUE	3	21			1.46445	0.981191	78.7653			N	N	N	N	N
156	G12	FALSE	SIHA-SQ	MYC	UNKNOWN	SYBR	None	1.20628	0.980962	1.48334	21.246	21.2685	0.0349865		3.75291	0.107437	-0.270561	TRUE	0.626677	TRUE	3	14			1.5563	0.981196	85.625			N	N	N	N	N
180	H12	FALSE	SIHA-SQ	MYC	UNKNOWN	SYBR	None	1.20628	0.980962	1.48334	21.222	21.2685	0.0349865		3.75291	0.107437	-0.270561	TRUE	0.626677	TRUE	3	14			1.55602	0.978079	85.625			N	N	N	N	N
204	I12	FALSE	SIHA-SQ	MYC	UNKNOWN	SYBR	None	1.20628	0.980962	1.48334	21.337	21.2685	0.0349865		3.75291	0.107437	-0.270561	TRUE	0.626677	TRUE	3	14			1.54686	0.967059	85.625			N	N	N	N	N
228	J12	FALSE	SIHA-SQ	NF-KB	UNKNOWN	SYBR	None	0.587402	0.450041	0.76669	23.554	23.6341	0.0940181		6.1185	0.138412	0.767579	TRUE	0.639993	TRUE	3	16			1.53011	0.986328	83.5143			N	N	N	N	N
252	K12	FALSE	SIHA-SQ	NF-KB	UNKNOWN	SYBR	None	0.587402	0.450041	0.76669	23.822	23.6341	0.0940181		6.1185	0.138412	0.767579	TRUE	0.639993	TRUE	3	17			1.52745	0.99192	83.3824			N	N	N	N	N
276	L12	FALSE	SIHA-SQ	NF-KB	UNKNOWN	SYBR	None	0.587402	0.450041	0.76669	23.527	23.6341	0.0940181		6.1185	0.138412	0.767579	TRUE	0.639993	TRUE	3	16			1.5296	0.988949	83.5143			N	N	N	N	N
300	M12	FALSE	SIHA-SQ	CD47	UNKNOWN	SYBR	None	1.40507	1.01795	1.9394	27.526	27.7434	0.133146		10.2278	0.167471	-0.490639	TRUE	0.608335	TRUE	3	21			1.52818	0.986828	77.9738			N	N	N	N	N
324	N12	FALSE	SIHA-SQ	CD47	UNKNOWN	SYBR	None	1.40507	1.01795	1.9394	27.986	27.7434	0.133146		10.2278	0.167471	-0.490639	TRUE	0.608335	TRUE	3	21			1.52092	0.99361	77.8419			N	N	N	N	N
348	O12	FALSE	SIHA-SQ	CD47	UNKNOWN	SYBR	None	1.40507	1.01795	1.9394	27.718	27.7434	0.133146		10.2278	0.167471	-0.490639	TRUE	0.608335	TRUE	3	21			1.52423	0.988615	77.8419			N	N	N	N	N
7	A7	FALSE	SIHA-Z	UBC	UNKNOWN	SYBR	None				16.325	16.0665	0.129831					TRUE	0.517387	TRUE	3	10			1.50631	0.965236	81.4037			N	N	N	N	N
31	B7	FALSE	SIHA-Z	UBC	UNKNOWN	SYBR	None				15.955	16.0665	0.129831					TRUE	0.517387	TRUE	3	10			1.50099	0.961644	81.6675			N	N	N	N	N
55	C7	FALSE	SIHA-Z	UBC	UNKNOWN	SYBR	None				15.92	16.0665	0.129831					TRUE	0.517387	TRUE	3	9			1.50691	0.963957	81.7994			N	N	N	N	N
79	D7	FALSE	SIHA-Z	PD-L1	UNKNOWN	SYBR	None	1.15574	0.877096	1.52292	26.872	26.7578	0.0607823		10.6912	0.143355	-0.208823	TRUE	0.4067	TRUE	3	20			1.46642	0.967274	78.2376			N	N	N	N	N
103	E7	FALSE	SIHA-Z	PD-L1	UNKNOWN	SYBR	None	1.15574	0.877096	1.52292	26.736	26.7578	0.0607823		10.6912	0.143355	-0.208823	TRUE	0.4067	TRUE	3	20			1.47325	0.972074	78.3696			N	N	N	N	N
127	F7	FALSE	SIHA-Z	PD-L1	UNKNOWN	SYBR	None	1.15574	0.877096	1.52292	26.665	26.7578	0.0607823		10.6912	0.143355	-0.208823	TRUE	0.4067	TRUE	3	20			1.48496	0.972432	78.3696			N	N	N	N	N
151	G7	FALSE	SIHA-Z	MYC	UNKNOWN	SYBR	None	1.46841	1.07297	2.00959	19.446	19.5358	0.0986028		3.46921	0.16303	-0.554255	TRUE	0.626677	TRUE	3	13			1.55039	0.960695	85.3612			N	N	N	N	N
175	H7	FALSE	SIHA-Z	MYC	UNKNOWN	SYBR	None	1.46841	1.07297	2.00959	19.429	19.5358	0.0986028		3.46921	0.16303	-0.554255	TRUE	0.626677	TRUE	3	13			1.55025	0.970282	85.4931			N	N	N	N	N
199	I7	FALSE	SIHA-Z	MYC	UNKNOWN	SYBR	None	1.46841	1.07297	2.00959	19.733	19.5358	0.0986028		3.46921	0.16303	-0.554255	TRUE	0.626677	TRUE	3	13			1.54429	0.976236	85.2292			N	N	N	N	N
223	J7	FALSE	SIHA-Z	NF-KB	UNKNOWN	SYBR	None	0.838285	0.649062	1.08267	21.679	21.672	0.0285567		5.60541	0.132935	0.254487	TRUE	0.639993	TRUE	3	15			1.53389	0.981952	83.3824			N	N	N	N	N
247	K7	FALSE	SIHA-Z	NF-KB	UNKNOWN	SYBR	None	0.838285	0.649062	1.08267	21.619	21.672	0.0285567		5.60541	0.132935	0.254487	TRUE	0.639993	TRUE	3	15			1.54422	0.988833	83.3824			N	N	N	N	N
271	L7	FALSE	SIHA-Z	NF-KB	UNKNOWN	SYBR	None	0.838285	0.649062	1.08267	21.718	21.672	0.0285567		5.60541	0.132935	0.254487	TRUE	0.639993	TRUE	3	14			1.52935	0.98926	83.2505			N	N	N	N	N
295	M7	FALSE	SIHA-Z	CD47	UNKNOWN	SYBR	None	1.06348	0.828009	1.36591	26.71	26.6962	0.00751657		10.6296	0.130049	-0.0887915	TRUE	0.608335	TRUE	3	19			1.52266	0.986148	77.8419			N	N	N	N	N
319	N7	FALSE	SIHA-Z	CD47	UNKNOWN	SYBR	None	1.06348	0.828009	1.36591	26.684	26.6962	0.00751657		10.6296	0.130049	-0.0887915	TRUE	0.608335	TRUE	3	19			1.51762	0.982945	77.71			N	N	N	N	N
343	O7	FALSE	SIHA-Z	CD47	UNKNOWN	SYBR	None	1.06348	0.828009	1.36591	26.695	26.6962	0.00751657		10.6296	0.130049	-0.0887915	TRUE	0.608335	TRUE	3	19			1.51805	0.985751	77.71			N	N	N	N	N
Analysis Type	Singleplex
Endogenous Control	UBC
RQ Min/Max Confidence Level	95.0
Reference Sample	H1299-D

## Sheet: Melt Curve Raw Data
Barcode
Block Type	384-Well Block
Calibration Background is expired	No
Calibration Background performed on	04-16-2019 10:31:42 PDT
Calibration FAM is expired	No
Calibration FAM performed on	04-16-2019 11:38:38 PDT
Calibration ROI is expired	No
Calibration ROI performed on	04-16-2019 10:07:58 PDT
Calibration ROX is expired	No
Calibration ROX performed on	04-16-2019 11:09:58 PDT
Calibration SYBR is expired	No
Calibration SYBR performed on	04-16-2019 11:28:15 PDT
Calibration TAMRA is expired	No
Calibration TAMRA performed on	04-16-2019 11:00:45 PDT
Calibration Uniformity is expired	No
Calibration Uniformity performed on	04-16-2019 10:43:03 PDT
Calibration VIC is expired	No
Calibration VIC performed on	04-16-2019 11:18:26 PDT
Chemistry	SYBR_GREEN
Comment
Date Created	10-01-2019 09:31:54 PDT
Experiment File Name	C:\Applied Biosystems\QuantStudio 12K Flex Software\User Files\experiments\2019-09-27 142825.eds
Experiment Name	2019-09-27 142825
Experiment Run End Time	09-27-2019 17:27:50 PDT
Experiment Type	Comparative Cт (ΔΔCт)
Instrument Name	285880064
Instrument Serial Number	285880064
Instrument Type	QuantStudio 12K Flex
Passive Reference	ROX
Quantification Cycle Method	Ct
Signal Smoothing On	true
Stage/ Cycle where Analysis is performed	Stage 2, Step 2
User Name
Well	Well Position	Reading	Temperature	Fluorescence	Derivative
1	A1	1	60.165	6.36781	0.457968
1	A1	2	60.4288	6.40181	0.440419
1	A1	3	60.6927	6.40946	0.427851
1	A1	4	60.9565	6.34959	0.424354
1	A1	5	61.2203	6.34629	0.431244
1	A1	6	61.4842	6.26876	0.446785
1	A1	7	61.748	6.2282	0.467078
1	A1	8	62.0118	6.21685	0.487461
1	A1	9	62.2757	6.14509	0.503914
1	A1	10	62.5395	6.07255	0.514158
1	A1	11	62.8033	6.04138	0.51826
1	A1	12	63.0672	5.95974	0.518335
1	A1	13	63.331	5.92783	0.517388
1	A1	14	63.5948	5.9209	0.517773
1	A1	15	63.8587	5.8309	0.520181
1	A1	16	64.1225	5.80007	0.523697
1	A1	17	64.3864	5.72974	0.52672
1	A1	18	64.6502	5.69805	0.528024
1	A1	19	64.914	5.63467	0.527316
1	A1	20	65.1778	5.56443	0.525064
1	A1	21	65.4417	5.56166	0.522009
1	A1	22	65.7055	5.48934	0.518806
1	A1	23	65.9694	5.42939	0.516006
1	A1	24	66.2332	5.38607	0.51421
1	A1	25	66.497	5.33943	0.514021
1	A1	26	66.7609	5.30408	0.515665
1	A1	27	67.0247	5.24288	0.518537
1	A1	28	67.2885	5.20317	0.521115
1	A1	29	67.5524	5.15185	0.521506
1	A1	30	67.8162	5.08797	0.518394
1	A1	31	68.08	5.03339	0.511903
1	A1	32	68.3439	4.99137	0.503796
1	A1	33	68.6077	4.9455	0.496778
1	A1	34	68.8715	4.88322	0.49324
1	A1	35	69.1354	4.89253	0.494121
1	A1	36	69.3992	4.81735	0.498567
1	A1	37	69.663	4.76416	0.504538
1	A1	38	69.9269	4.7031	0.509875
1	A1	39	70.1907	4.66809	0.513102
1	A1	40	70.4545	4.62386	0.513636
1	A1	41	70.7184	4.56871	0.511588
1	A1	42	70.9822	4.50693	0.507568
1	A1	43	71.246	4.48058	0.502612
1	A1	44	71.5099	4.39824	0.498006
1	A1	45	71.7737	4.38582	0.49484
1	A1	46	72.0375	4.33535	0.493421
1	A1	47	72.3014	4.29559	0.492981
1	A1	48	72.5652	4.21437	0.491971
1	A1	49	72.829	4.21356	0.488811
1	A1	50	73.0929	4.1154	0.482688
1	A1	51	73.3567	4.09254	0.474009
1	A1	52	73.6205	4.05472	0.464334
1	A1	53	73.8844	4.00312	0.455919
1	A1	54	74.1482	3.95541	0.450926
1	A1	55	74.412	3.91895	0.450561
1	A1	56	74.6759	3.90238	0.454392
1	A1	57	74.9397	3.85305	0.460383
1	A1	58	75.2036	3.80195	0.465797
1	A1	59	75.4674	3.72917	0.468632
1	A1	60	75.7312	3.6948	0.468694
1	A1	61	75.9951	3.65199	0.467697
1	A1	62	76.2589	3.62606	0.468432
1	A1	63	76.5227	3.57991	0.47377
1	A1	64	76.7866	3.5144	0.486127
1	A1	65	77.0504	3.49412	0.507494
1	A1	66	77.3142	3.4389	0.539536
1	A1	67	77.5781	3.39913	0.58333
1	A1	68	77.8419	3.33153	0.638638
1	A1	69	78.1057	3.29436	0.703241
1	A1	70	78.3696	3.20983	0.773098
1	A1	71	78.6334	3.14735	0.844023
1	A1	72	78.8972	3.04227	0.914675
1	A1	73	79.1611	2.90864	0.98953
1	A1	74	79.4249	2.81236	1.07975
1	A1	75	79.6887	2.73368	1.20041
1	A1	76	79.9526	2.7005	1.36464
1	A1	77	80.2164	2.57603	1.57682
1	A1	78	80.4802	2.42891	1.82787
1	A1	79	80.7441	2.21346	2.09405
1	A1	80	81.0079	1.97746	2.33958
1	A1	81	81.2717	1.73874	2.52261
1	A1	82	81.5356	1.39971	2.60401
1	A1	83	81.7994	1.01082	2.55778
1	A1	84	82.0632	0.662436	2.37991
1	A1	85	82.3271	0.40685	2.0919
1	A1	86	82.5909	0.258991	1.73575
1	A1	87	82.8547	0.193208	1.36202
1	A1	88	83.1186	0.160622	1.01563
1	A1	89	83.3824	0.138009	0.725607
1	A1	90	83.6462	0.108902	0.502164
1	A1	91	83.9101	0.0801293	0.340661
1	A1	92	84.1739	0.0657547	0.228777
1	A1	93	84.4378	0.0645153	0.153005
1	A1	94	84.7016	0.0609731	0.102284
1	A1	95	84.9654	0.0600574	0.06879
1	A1	96	85.2292	0.0585122	0.0471962
1	A1	97	85.4931	0.0548381	0.0336997
1	A1	98	85.7569	0.0537573	0.0254551
1	A1	99	86.0208	0.0507772	0.0203972
1	A1	100	86.2846	0.0488793	0.0171886
1	A1	101	86.5484	0.0504284	0.0151029
1	A1	102	86.8123	0.046777	0.0138205
1	A1	103	87.0761	0.0466477	0.0132111
1	A1	104	87.3399	0.0447055	0.0131676
1	A1	105	87.6038	0.0453445	0.0135174
1	A1	106	87.8676	0.0435637	0.0140106
1	A1	107	88.1314	0.0397043	0.0143754
1	A1	108	88.3953	0.0394823	0.0144113
1	A1	109	88.6591	0.03706	0.0140665
1	A1	110	88.9229	0.0363418	0.0134472
1	A1	111	89.1868	0.036399	0.0127523
1	A1	112	89.4506	0.0350883	0.0121792
1	A1	113	89.7144	0.0336431	0.0118694
1	A1	114	89.9783	0.0317337	0.011925
1	A1	115	90.2421	0.0315955	0.0124794
1	A1	116	90.5059	0.0318447	0.0137787
1	A1	117	90.7698	0.0288158	0.0162354
1	A1	118	91.0336	0.0278976	0.0204089
1	A1	119	91.2974	0.0262709	0.0268549
1	A1	120	91.5613	0.0246666	0.0358174
1	A1	121	91.8251	0.0246033	0.0468521
1	A1	122	92.0889	0.019659	0.0586156
1	A1	123	92.3528	0.00452742	0.0690627
1	A1	124	92.6166	-0.00959873	0.0760809
1	A1	125	92.8804	-0.0196905	0.0782764
1	A1	126	93.1443	-0.0271211	0.075463
1	A1	127	93.4081	-0.031884	0.0685765
1	A1	128	93.672	-0.0343935	0.0591139
1	A1	129	93.9358	-0.0388117	0.0484968
1	A1	130	94.1996	-0.0432716	0.0377331
1	A1	131	94.4634	-0.0475048	0.0274702
1	A1	132	94.7273	-0.0505871	0.0182277
2	A2	1	60.165	-1.51913	-0.624936
2	A2	2	60.4288	-1.50513	-0.611816
2	A2	3	60.6927	-1.49067	-0.599799
2	A2	4	60.9565	-1.46711	-0.593161
2	A2	5	61.2203	-1.45975	-0.594812
2	A2	6	61.4842	-1.44489	-0.604798
2	A2	7	61.748	-1.40848	-0.62024
2	A2	8	62.0118	-1.40088	-0.636796
2	A2	9	62.2757	-1.35901	-0.650694
2	A2	10	62.5395	-1.3395	-0.660135
2	A2	11	62.8033	-1.31655	-0.665432
2	A2	12	63.0672	-1.29618	-0.668161
2	A2	13	63.331	-1.27121	-0.67013
2	A2	14	63.5948	-1.24714	-0.672764
2	A2	15	63.8587	-1.2205	-0.676934
2	A2	16	64.1225	-1.19634	-0.682886
2	A2	17	64.3864	-1.17813	-0.690097
2	A2	18	64.6502	-1.15855	-0.697239
2	A2	19	64.914	-1.12015	-0.702513
2	A2	20	65.1778	-1.09753	-0.704304
2	A2	21	65.4417	-1.07274	-0.701818
2	A2	22	65.7055	-1.04838	-0.69534
2	A2	23	65.9694	-1.02236	-0.686105
2	A2	24	66.2332	-0.997445	-0.675947
2	A2	25	66.497	-0.973958	-0.666862
2	A2	26	66.7609	-0.947507	-0.660502
2	A2	27	67.0247	-0.93794	-0.657678
2	A2	28	67.2885	-0.90438	-0.65809
2	A2	29	67.5524	-0.886462	-0.660463
2	A2	30	67.8162	-0.858729	-0.663057
2	A2	31	68.08	-0.83598	-0.66429
2	A2	32	68.3439	-0.81064	-0.663206
2	A2	33	68.6077	-0.790001	-0.659684
2	A2	34	68.8715	-0.762238	-0.654398
2	A2	35	69.1354	-0.73899	-0.648536
2	A2	36	69.3992	-0.71704	-0.643356
2	A2	37	69.663	-0.699711	-0.63969
2	A2	38	69.9269	-0.676503	-0.637666
2	A2	39	70.1907	-0.650004	-0.636809
2	A2	40	70.4545	-0.628209	-0.636421
2	A2	41	70.7184	-0.606744	-0.635949
2	A2	42	70.9822	-0.582909	-0.635094
2	A2	43	71.246	-0.562023	-0.633671
2	A2	44	71.5099	-0.538123	-0.631443
2	A2	45	71.7737	-0.517048	-0.62811
2	A2	46	72.0375	-0.491808	-0.623506
2	A2	47	72.3014	-0.471002	-0.617758
2	A2	48	72.5652	-0.444661	-0.611296
2	A2	49	72.829	-0.429948	-0.604654
2	A2	50	73.0929	-0.408088	-0.598261
2	A2	51	73.3567	-0.384809	-0.592405
2	A2	52	73.6205	-0.362148	-0.587324
2	A2	53	73.8844	-0.341683	-0.583278
2	A2	54	74.1482	-0.325679	-0.580436
2	A2	55	74.412	-0.305264	-0.57868
2	A2	56	74.6759	-0.28148	-0.577559
2	A2	57	74.9397	-0.26152	-0.576492
2	A2	58	75.2036	-0.239518	-0.57508
2	A2	59	75.4674	-0.222954	-0.573377
2	A2	60	75.7312	-0.200349	-0.571988
2	A2	61	75.9951	-0.177808	-0.572086
2	A2	62	76.2589	-0.162355	-0.575401
2	A2	63	76.5227	-0.138432	-0.584212
2	A2	64	76.7866	-0.12298	-0.601254
2	A2	65	77.0504	-0.100764	-0.629488
2	A2	66	77.3142	-0.078629	-0.671515
2	A2	67	77.5781	-0.0598718	-0.728628
2	A2	68	77.8419	-0.0343293	-0.799637
2	A2	69	78.1057	-0.00699856	-0.879994
2	A2	70	78.3696	0.0222744	-0.961791
2	A2	71	78.6334	0.0610027	-1.0346
2	A2	72	78.8972	0.116349	-1.08595
2	A2	73	79.1611	0.171577	-1.09999
2	A2	74	79.4249	0.20648	-1.0547
2	A2	75	79.6887	0.235493	-0.921918
2	A2	76	79.9526	0.270127	-0.676797
2	A2	77	80.2164	0.322898	-0.31873
2	A2	78	80.4802	0.403711	0.105943
2	A2	79	80.7441	0.503174	0.499411
2	A2	80	81.0079	0.605927	0.741529
2	A2	81	81.2717	-0.263393	0.745209
2	A2	82	81.5356	-0.104675	0.505656
2	A2	83	81.7994	0.0557853	0.108428
2	A2	84	82.0632	0.176995	-0.311853
2	A2	85	82.3271	0.246272	-0.635161
2	A2	86	82.5909	0.276442	-0.80207
2	A2	87	82.8547	0.296642	-0.819913
2	A2	88	83.1186	0.313077	-0.736825
2	A2	89	83.3824	0.329737	-0.607979
2	A2	90	83.6462	0.350607	-0.473863
2	A2	91	83.9101	0.360987	-0.355358
2	A2	92	84.1739	0.365498	-0.259156
2	A2	93	84.4378	0.367974	-0.185066
2	A2	94	84.7016	0.367801	-0.130626
2	A2	95	84.9654	0.368589	-0.092764
2	A2	96	85.2292	0.372024	-0.0680864
2	A2	97	85.4931	0.371823	-0.0530795
2	A2	98	85.7569	0.374657	-0.0445615
2	A2	99	86.0208	0.375294	-0.0400796
2	A2	100	86.2846	0.377176	-0.0379935
2	A2	101	86.5484	0.376483	-0.0372533
2	A2	102	86.8123	0.37922	-0.0370828
2	A2	103	87.0761	0.381464	-0.0368358
2	A2	104	87.3399	0.383103	-0.0360554
2	A2	105	87.6038	0.38408	-0.0346432
2	A2	106	87.8676	0.385983	-0.0328882
2	A2	107	88.1314	0.384478	-0.0313196
2	A2	108	88.3953	0.386926	-0.0304117
2	A2	109	88.6591	0.386959	-0.0303619
2	A2	110	88.9229	0.389524	-0.0310226
2	A2	111	89.1868	0.388366	-0.0320329
2	A2	112	89.4506	0.392758	-0.0330345
2	A2	113	89.7144	0.392092	-0.0338305
2	A2	114	89.9783	0.394115	-0.0344338
2	A2	115	90.2421	0.394512	-0.0349682
2	A2	116	90.5059	0.395524	-0.0355425
2	A2	117	90.7698	0.397563	-0.036162
2	A2	118	91.0336	0.399565	-0.0367542
2	A2	119	91.2974	0.399766	-0.0372591
2	A2	120	91.5613	0.401018	-0.0376938
2	A2	121	91.8251	0.403087	-0.0381984
2	A2	122	92.0889	0.405265	-0.0389625
2	A2	123	92.3528	0.404621	-0.0401339
2	A2	124	92.6166	0.405113	-0.0417171
2	A2	125	92.8804	0.409617	-0.0435201
2	A2	126	93.1443	0.411699	-0.0451666
2	A2	127	93.4081	0.409909	-0.0461228
2	A2	128	93.672	0.414246	-0.0457317
2	A2	129	93.9358	0.415407	-0.0433366
2	A2	130	94.1996	0.418195	-0.0385143
2	A2	131	94.4634	0.420305	-0.0313959
2	A2	132	94.7273	0.423323	-0.0228222
3	A3	1	60.165	5.39345	0.74218
3	A3	2	60.4288	5.35382	0.736492
3	A3	3	60.6927	5.31142	0.729497
3	A3	4	60.9565	5.28529	0.723153
3	A3	5	61.2203	5.2177	0.719915
3	A3	6	61.4842	5.18969	0.721752
3	A3	7	61.748	5.16445	0.729219
3	A3	8	62.0118	5.08027	0.741113
3	A3	9	62.2757	5.0656	0.754837
3	A3	10	62.5395	5.01242	0.767281
3	A3	11	62.8033	4.94241	0.775946
3	A3	12	63.0672	4.90472	0.779746
3	A3	13	63.331	4.84521	0.779243
3	A3	14	63.5948	4.80483	0.776158
3	A3	15	63.8587	4.75398	0.772484
3	A3	16	64.1225	4.70662	0.769651
3	A3	17	64.3864	4.66729	0.768181
3	A3	18	64.6502	4.60919	0.767827
3	A3	19	64.914	4.56335	0.767975
3	A3	20	65.1778	4.50879	0.767967
3	A3	21	65.4417	4.47769	0.767224
3	A3	22	65.7055	4.41358	0.765275
3	A3	23	65.9694	4.37006	0.761898
3	A3	24	66.2332	4.32935	0.757303
3	A3	25	66.497	4.25605	0.752158
3	A3	26	66.7609	4.22868	0.747279
3	A3	27	67.0247	4.19897	0.743166
3	A3	28	67.2885	4.13305	0.739776
3	A3	29	67.5524	4.07575	0.736694
3	A3	30	67.8162	4.05414	0.733502
3	A3	31	68.08	3.99297	0.7301
3	A3	32	68.3439	3.94809	0.726684
3	A3	33	68.6077	3.91108	0.723559
3	A3	34	68.8715	3.85561	0.720943
3	A3	35	69.1354	3.82289	0.718891
3	A3	36	69.3992	3.76327	0.717313
3	A3	37	69.663	3.73475	0.715984
3	A3	38	69.9269	3.67604	0.714586
3	A3	39	70.1907	3.64154	0.712757
3	A3	40	70.4545	3.59473	0.710184
3	A3	41	70.7184	3.53721	0.706736
3	A3	42	70.9822	3.51325	0.702487
3	A3	43	71.246	3.45445	0.697688
3	A3	44	71.5099	3.41355	0.692642
3	A3	45	71.7737	3.37543	0.687578
3	A3	46	72.0375	3.32983	0.682626
3	A3	47	72.3014	3.28286	0.677831
3	A3	48	72.5652	3.24671	0.673203
3	A3	49	72.829	3.19976	0.668703
3	A3	50	73.0929	3.15878	0.664202
3	A3	51	73.3567	3.12568	0.659494
3	A3	52	73.6205	3.07548	0.654462
3	A3	53	73.8844	3.03329	0.649289
3	A3	54	74.1482	2.99479	0.644579
3	A3	55	74.412	2.95727	0.641148
3	A3	56	74.6759	2.91469	0.639636
3	A3	57	74.9397	2.88414	0.640116
3	A3	58	75.2036	2.83984	0.64212
3	A3	59	75.4674	2.79512	0.645038
3	A3	60	75.7312	2.75519	0.648774
3	A3	61	75.9951	2.71697	0.654249
3	A3	62	76.2589	2.67363	0.663558
3	A3	63	76.5227	2.63161	0.679671
3	A3	64	76.7866	2.59779	0.70593
3	A3	65	77.0504	2.56053	0.745436
3	A3	66	77.3142	2.50532	0.800412
3	A3	67	77.5781	2.46395	0.871353
3	A3	68	77.8419	2.40713	0.956092
3	A3	69	78.1057	2.3553	1.04932
3	A3	70	78.3696	2.29003	1.1435
3	A3	71	78.6334	2.20717	1.23172
3	A3	72	78.8972	2.08898	1.31157
3	A3	73	79.1611	1.97942	1.38769
3	A3	74	79.4249	1.91452	1.47065
3	A3	75	79.6887	1.85366	1.57165
3	A3	76	79.9526	1.77711	1.6956
3	A3	77	80.2164	1.67231	1.83629
3	A3	78	80.4802	1.52968	1.97661
3	A3	79	80.7441	1.37541	2.09396
3	A3	80	81.0079	1.22495	2.16816
3	A3	81	81.2717	1.0383	2.18833
3	A3	82	81.5356	0.866468	2.15556
3	A3	83	81.7994	0.741276	2.08027
3	A3	84	82.0632	0.647133	1.97571
3	A3	85	82.3271	0.536957	1.85095
3	A3	86	82.5909	0.426037	1.70747
3	A3	87	82.8547	0.306309	1.54108
3	A3	88	83.1186	0.18184	1.34798
3	A3	89	83.3824	0.0858396	1.1309
3	A3	90	83.6462	0.0370283	0.901596
3	A3	91	83.9101	0.0186196	0.678191
3	A3	92	84.1739	0.013396	0.479204
3	A3	93	84.4378	0.0111514	0.317667
3	A3	94	84.7016	0.0095115	0.198174
3	A3	95	84.9654	0.00763846	0.117539
3	A3	96	85.2292	0.00759536	0.0678198
3	A3	97	85.4931	0.00683109	0.0397535
3	A3	98	85.7569	0.00600052	0.0252076
3	A3	99	86.0208	0.00523115	0.0182436
3	A3	100	86.2846	0.00429972	0.0151212
3	A3	101	86.5484	0.00193995	0.0137828
3	A3	102	86.8123	0.00266431	0.0132339
3	A3	103	87.0761	0.00203654	0.0130356
3	A3	104	87.3399	7.56837e-05	0.0129807
3	A3	105	87.6038	-0.000180161	0.0129482
3	A3	106	87.8676	-0.00185366	0.0128712
3	A3	107	88.1314	-0.00150974	0.0127407
3	A3	108	88.3953	-0.00303154	0.0125857
3	A3	109	88.6591	-0.00308078	0.0124312
3	A3	110	88.9229	-0.00386876	0.0122664
3	A3	111	89.1868	-0.00572265	0.0120546
3	A3	112	89.4506	-0.00581831	0.0117715
3	A3	113	89.7144	-0.00681764	0.0114323
3	A3	114	89.9783	-0.00667104	0.0110818
3	A3	115	90.2421	-0.00779603	0.0107599
3	A3	116	90.5059	-0.00835075	0.0104883
3	A3	117	90.7698	-0.00911071	0.0103108
3	A3	118	91.0336	-0.0105804	0.0103821
3	A3	119	91.2974	-0.00950903	0.0110593
3	A3	120	91.5613	-0.0111755	0.0129344
3	A3	121	91.8251	-0.0112298	0.0167437
3	A3	122	92.0889	-0.0113216	0.0231211
3	A3	123	92.3528	-0.0121764	0.0322232
3	A3	124	92.6166	-0.0132636	0.0433725
3	A3	125	92.8804	-0.0161793	0.0549438
3	A3	126	93.1443	-0.0258509	0.0646699
3	A3	127	93.4081	-0.0359229	0.0703195
3	A3	128	93.672	-0.0408417	0.0704543
3	A3	129	93.9358	-0.0439897	0.0649006
3	A3	130	94.1996	-0.0476846	0.0547475
3	A3	131	94.4634	-0.0518371	0.0419471
3	A3	132	94.7273	-0.0540218	0.0287326
4	A4	1	60.165	6.83712	0.591394
4	A4	2	60.4288	6.78643	0.598213
4	A4	3	60.6927	6.72911	0.607225
4	A4	4	60.9565	6.70629	0.616618
4	A4	5	61.2203	6.61747	0.624179
4	A4	6	61.4842	6.57485	0.628012
4	A4	7	61.748	6.51071	0.627291
4	A4	8	62.0118	6.40242	0.622641
4	A4	9	62.2757	6.40465	0.615814
4	A4	10	62.5395	6.34072	0.608834
4	A4	11	62.8033	6.25858	0.603048
4	A4	12	63.0672	6.21781	0.598617
4	A4	13	63.331	6.17614	0.594675
4	A4	14	63.5948	6.12024	0.590013
4	A4	15	63.8587	6.04592	0.583896
4	A4	16	64.1225	5.96457	0.576484
4	A4	17	64.3864	5.9628	0.568643
4	A4	18	64.6502	5.91931	0.561413
4	A4	19	64.914	5.81714	0.555576
4	A4	20	65.1778	5.79003	0.551617
4	A4	21	65.4417	5.75398	0.549857
4	A4	22	65.7055	5.68499	0.550526
4	A4	23	65.9694	5.63689	0.553521
4	A4	24	66.2332	5.60775	0.558226
4	A4	25	66.497	5.52918	0.563536
4	A4	26	66.7609	5.49374	0.568266
4	A4	27	67.0247	5.43306	0.571649
4	A4	28	67.2885	5.36259	0.573597
4	A4	29	67.5524	5.32774	0.57452
4	A4	30	67.8162	5.27133	0.574845
4	A4	31	68.08	5.23443	0.574598
4	A4	32	68.3439	5.15068	0.573366
4	A4	33	68.6077	5.10745	0.570614
4	A4	34	68.8715	5.05738	0.566009
4	A4	35	69.1354	5.01099	0.559599
4	A4	36	69.3992	4.93782	0.55174
4	A4	37	69.663	4.9097	0.543034
4	A4	38	69.9269	4.85075	0.534314
4	A4	39	70.1907	4.79939	0.526633
4	A4	40	70.4545	4.74556	0.521148
4	A4	41	70.7184	4.72494	0.518772
4	A4	42	70.9822	4.64957	0.519754
4	A4	43	71.246	4.62844	0.523442
4	A4	44	71.5099	4.57012	0.528407
4	A4	45	71.7737	4.51399	0.533007
4	A4	46	72.0375	4.46608	0.536029
4	A4	47	72.3014	4.40788	0.537146
4	A4	48	72.5652	4.3603	0.536809
4	A4	49	72.829	4.31788	0.535676
4	A4	50	73.0929	4.26008	0.533984
4	A4	51	73.3567	4.22599	0.531298
4	A4	52	73.6205	4.17573	0.526903
4	A4	53	73.8844	4.09417	0.520506
4	A4	54	74.1482	4.05944	0.512731
4	A4	55	74.412	4.02283	0.504944
4	A4	56	74.6759	3.98171	0.498536
4	A4	57	74.9397	3.93012	0.494233
4	A4	58	75.2036	3.88667	0.491905
4	A4	59	75.4674	3.84099	0.49096
4	A4	60	75.7312	3.79037	0.49093
4	A4	61	75.9951	3.74586	0.49191
4	A4	62	76.2589	3.70804	0.494695
4	A4	63	76.5227	3.66113	0.500782
4	A4	64	76.7866	3.60802	0.51236
4	A4	65	77.0504	3.56502	0.532227
4	A4	66	77.3142	3.5272	0.563445
4	A4	67	77.5781	3.47685	0.608526
4	A4	68	77.8419	3.41838	0.668266
4	A4	69	78.1057	3.37255	0.740709
4	A4	70	78.3696	3.29822	0.821181
4	A4	71	78.6334	3.23287	0.904118
4	A4	72	78.8972	3.11629	0.98664
4	A4	73	79.1611	2.96704	1.07225
4	A4	74	79.4249	2.87274	1.17225
4	A4	75	79.6887	2.79041	1.30289
4	A4	76	79.9526	2.73244	1.47876
4	A4	77	80.2164	2.62701	1.70489
4	A4	78	80.4802	2.47173	1.9711
4	A4	79	80.7441	2.23207	2.25056
4	A4	80	81.0079	1.98775	2.50318
4	A4	81	81.2717	1.7287	2.6831
4	A4	82	81.5356	1.38928	2.74933
4	A4	83	81.7994	0.955881	2.67755
4	A4	84	82.0632	0.609714	2.469
4	A4	85	82.3271	0.374866	2.15231
4	A4	86	82.5909	0.256495	1.77569
4	A4	87	82.8547	0.197211	1.39244
4	A4	88	83.1186	0.158842	1.04592
4	A4	89	83.3824	0.126598	0.760505
4	A4	90	83.6462	0.0806108	0.541207
4	A4	91	83.9101	0.0455573	0.379915
4	A4	92	84.1739	0.0313079	0.263483
4	A4	93	84.4378	0.0284492	0.17973
4	A4	94	84.7016	0.0261601	0.119815
4	A4	95	84.9654	0.024589	0.0778848
4	A4	96	85.2292	0.0236915	0.0497561
4	A4	97	85.4931	0.0225968	0.0319334
4	A4	98	85.7569	0.0207938	0.0213253
4	A4	99	86.0208	0.019377	0.015376
4	A4	100	86.2846	0.0191394	0.0122176
4	A4	101	86.5484	0.0187965	0.0106469
4	A4	102	86.8123	0.0173323	0.0099515
4	A4	103	87.0761	0.0161848	0.00970438
4	A4	104	87.3399	0.0156645	0.00962144
4	A4	105	87.6038	0.0147222	0.00950743
4	A4	106	87.8676	0.0126667	0.00925795
4	A4	107	88.1314	0.011975	0.0088666
4	A4	108	88.3953	0.0123921	0.00840211
4	A4	109	88.6591	0.0118016	0.00795867
4	A4	110	88.9229	0.0106286	0.0076093
4	A4	111	89.1868	0.00949621	0.00738954
4	A4	112	89.4506	0.00911333	0.0073074
4	A4	113	89.7144	0.00912208	0.00735208
4	A4	114	89.9783	0.00831496	0.00748562
4	A4	115	90.2421	0.00774817	0.00763484
4	A4	116	90.5059	0.00637704	0.00771609
4	A4	117	90.7698	0.00488579	0.00770267
4	A4	118	91.0336	0.00520064	0.00770216
4	A4	119	91.2974	0.00356094	0.00798692
4	A4	120	91.5613	0.00449581	0.00893457
4	A4	121	91.8251	0.00401432	0.0108773
4	A4	122	92.0889	0.00311573	0.0139104
4	A4	123	92.3528	0.00291453	0.0177495
4	A4	124	92.6166	0.000439608	0.0217293
4	A4	125	92.8804	-0.00551792	0.0249813
4	A4	126	93.1443	-0.00997237	0.0267329
4	A4	127	93.4081	-0.0132077	0.0265772
4	A4	128	93.672	-0.0148973	0.0245773
4	A4	129	93.9358	-0.0154367	0.0211679
4	A4	130	94.1996	-0.0172335	0.016952
4	A4	131	94.4634	-0.0198023	0.0125236
4	A4	132	94.7273	-0.02066	0.00838071
5	A5	1	60.165	5.9751	0.696863
5	A5	2	60.4288	5.88699	0.704917
5	A5	3	60.6927	5.83761	0.710723
5	A5	4	60.9565	5.80299	0.712501
5	A5	5	61.2203	5.73777	0.710071
5	A5	6	61.4842	5.68809	0.704955
5	A5	7	61.748	5.61448	0.699761
5	A5	8	62.0118	5.58412	0.696989
5	A5	9	62.2757	5.52747	0.697778
5	A5	10	62.5395	5.50276	0.701217
5	A5	11	62.8033	5.41984	0.704778
5	A5	12	63.0672	5.37604	0.705737
5	A5	13	63.331	5.30329	0.702788
5	A5	14	63.5948	5.2522	0.696788
5	A5	15	63.8587	5.20569	0.690203
5	A5	16	64.1225	5.16612	0.685697
5	A5	17	64.3864	5.12017	0.68483
5	A5	18	64.6502	5.05342	0.687438
5	A5	19	64.914	5.00062	0.691843
5	A5	20	65.1778	4.9689	0.695533
5	A5	21	65.4417	4.90724	0.696012
5	A5	22	65.7055	4.83663	0.691694
5	A5	23	65.9694	4.78981	0.682587
5	A5	24	66.2332	4.7339	0.670425
5	A5	25	66.497	4.68674	0.658065
5	A5	26	66.7609	4.64606	0.648356
5	A5	27	67.0247	4.60257	0.643019
5	A5	28	67.2885	4.5547	0.642068
5	A5	29	67.5524	4.49782	0.643992
5	A5	30	67.8162	4.4706	0.646497
5	A5	31	68.08	4.39257	0.647437
5	A5	32	68.3439	4.3585	0.645556
5	A5	33	68.6077	4.29854	0.640776
5	A5	34	68.8715	4.25487	0.633985
5	A5	35	69.1354	4.21229	0.626478
5	A5	36	69.3992	4.16123	0.619339
5	A5	37	69.663	4.11287	0.613073
5	A5	38	69.9269	4.08674	0.607695
5	A5	39	70.1907	4.02614	0.603142
5	A5	40	70.4545	3.96594	0.599652
5	A5	41	70.7184	3.93896	0.597739
5	A5	42	70.9822	3.89693	0.597703
5	A5	43	71.246	3.85913	0.599101
5	A5	44	71.5099	3.80729	0.600721
5	A5	45	71.7737	3.7488	0.601097
5	A5	46	72.0375	3.70728	0.599232
5	A5	47	72.3014	3.67034	0.594974
5	A5	48	72.5652	3.6101	0.588845
5	A5	49	72.829	3.58627	0.581621
5	A5	50	73.0929	3.52328	0.573978
5	A5	51	73.3567	3.49684	0.566499
5	A5	52	73.6205	3.44138	0.559791
5	A5	53	73.8844	3.40735	0.554562
5	A5	54	74.1482	3.3629	0.551421
5	A5	55	74.412	3.32421	0.550534
5	A5	56	74.6759	3.29625	0.551419
5	A5	57	74.9397	3.2426	0.553141
5	A5	58	75.2036	3.19122	0.554858
5	A5	59	75.4674	3.16765	0.556434
5	A5	60	75.7312	3.10402	0.558684
5	A5	61	75.9951	3.07726	0.5632
5	A5	62	76.2589	3.03781	0.571971
5	A5	63	76.5227	2.99959	0.587204
5	A5	64	76.7866	2.94394	0.611402
5	A5	65	77.0504	2.90046	0.647351
5	A5	66	77.3142	2.86246	0.697536
5	A5	67	77.5781	2.81573	0.762855
5	A5	68	77.8419	2.76578	0.841238
5	A5	69	78.1057	2.69876	0.927319
5	A5	70	78.3696	2.62406	1.01409
5	A5	71	78.6334	2.53292	1.0965
5	A5	72	78.8972	2.41956	1.1754
5	A5	73	79.1611	2.29528	1.25951
5	A5	74	79.4249	2.23203	1.36315
5	A5	75	79.6887	2.16938	1.49985
5	A5	76	79.9526	2.09653	1.67436
5	A5	77	80.2164	1.97209	1.87691
5	A5	78	80.4802	1.78653	2.08263
5	A5	79	80.7441	1.59879	2.25692
5	A5	80	81.0079	1.39614	2.36496
5	A5	81	81.2717	1.13719	2.38223
5	A5	82	81.5356	0.866524	2.30234
5	A5	83	81.7994	0.661595	2.13877
5	A5	84	82.0632	0.553662	1.91956
5	A5	85	82.3271	0.472273	1.67678
5	A5	86	82.5909	0.383229	1.43596
5	A5	87	82.8547	0.297868	1.21042
5	A5	88	83.1186	0.205258	1.00261
5	A5	89	83.3824	0.119167	0.810087
5	A5	90	83.6462	0.0725034	0.631745
5	A5	91	83.9101	0.0600873	0.470531
5	A5	92	84.1739	0.0563373	0.33209
5	A5	93	84.4378	0.0542517	0.221358
5	A5	94	84.7016	0.052391	0.139783
5	A5	95	84.9654	0.0504118	0.0846941
5	A5	96	85.2292	0.0502136	0.050585
5	A5	97	85.4931	0.0489701	0.0311296
5	A5	98	85.7569	0.0474174	0.0208025
5	A5	99	86.0208	0.046897	0.0156216
5	A5	100	86.2846	0.0457415	0.013133
5	A5	101	86.5484	0.0452344	0.012005
5	A5	102	86.8123	0.0446263	0.0115625
5	A5	103	87.0761	0.0431846	0.0114443
5	A5	104	87.3399	0.0419808	0.0114235
5	A5	105	87.6038	0.0415476	0.0113486
5	A5	106	87.8676	0.0404671	0.0111394
5	A5	107	88.1314	0.0394713	0.0107853
5	A5	108	88.3953	0.0388946	0.0103256
5	A5	109	88.6591	0.0381729	0.00982012
5	A5	110	88.9229	0.0379151	0.00932169
5	A5	111	89.1868	0.0366101	0.008865
5	A5	112	89.4506	0.0361452	0.00847075
5	A5	113	89.7144	0.0363815	0.00815709
5	A5	114	89.9783	0.0343527	0.00794456
5	A5	115	90.2421	0.034943	0.00784771
5	A5	116	90.5059	0.034482	0.00786015
5	A5	117	90.7698	0.0337623	0.00795416
5	A5	118	91.0336	0.0323603	0.00811319
5	A5	119	91.2974	0.032158	0.00839594
5	A5	120	91.5613	0.0317338	0.00899914
5	A5	121	91.8251	0.0306067	0.0102642
5	A5	122	92.0889	0.0307781	0.012581
5	A5	123	92.3528	0.030191	0.0161853
5	A5	124	92.6166	0.0301817	0.0209253
5	A5	125	92.8804	0.0289553	0.0261325
5	A5	126	93.1443	0.0231885	0.0307212
5	A5	127	93.4081	0.0175483	0.0335241
5	A5	128	93.672	0.0136606	0.0337198
5	A5	129	93.9358	0.0122787	0.0311337
5	A5	130	94.1996	0.00999956	0.0262745
5	A5	131	94.4634	0.0088442	0.0201216
5	A5	132	94.7273	0.00662664	0.0137935
6	A6	1	60.165	6.26126	0.608273
6	A6	2	60.4288	6.22585	0.619466
6	A6	3	60.6927	6.14685	0.62884
6	A6	4	60.9565	6.0944	0.633663
6	A6	5	61.2203	6.03945	0.632967
6	A6	6	61.4842	5.97107	0.627666
6	A6	7	61.748	5.95209	0.619731
6	A6	8	62.0118	5.86844	0.611151
6	A6	9	62.2757	5.83585	0.603381
6	A6	10	62.5395	5.76768	0.597372
6	A6	11	62.8033	5.74366	0.593824
6	A6	12	63.0672	5.65914	0.593155
6	A6	13	63.331	5.61949	0.59519
6	A6	14	63.5948	5.61286	0.598901
6	A6	15	63.8587	5.53233	0.60269
6	A6	16	64.1225	5.44684	0.605197
6	A6	17	64.3864	5.42669	0.606023
6	A6	18	64.6502	5.3643	0.605705
6	A6	19	64.914	5.31636	0.604946
6	A6	20	65.1778	5.26919	0.603765
6	A6	21	65.4417	5.23847	0.601442
6	A6	22	65.7055	5.14809	0.597298
6	A6	23	65.9694	5.08373	0.591648
6	A6	24	66.2332	5.06546	0.585988
6	A6	25	66.497	5.01464	0.582187
6	A6	26	66.7609	4.96513	0.581351
6	A6	27	67.0247	4.92815	0.5832
6	A6	28	67.2885	4.84835	0.58634
6	A6	29	67.5524	4.82531	0.589086
6	A6	30	67.8162	4.75087	0.590166
6	A6	31	68.08	4.71427	0.58899
6	A6	32	68.3439	4.66081	0.585548
6	A6	33	68.6077	4.6054	0.580252
6	A6	34	68.8715	4.55606	0.573864
6	A6	35	69.1354	4.51464	0.567429
6	A6	36	69.3992	4.45103	0.562061
6	A6	37	69.663	4.42142	0.558557
6	A6	38	69.9269	4.37763	0.557004
6	A6	39	70.1907	4.32101	0.556699
6	A6	40	70.4545	4.27781	0.55641
6	A6	41	70.7184	4.2256	0.554919
6	A6	42	70.9822	4.17207	0.551548
6	A6	43	71.246	4.13529	0.546436
6	A6	44	71.5099	4.08361	0.540542
6	A6	45	71.7737	4.02873	0.535319
6	A6	46	72.0375	3.99367	0.532167
6	A6	47	72.3014	3.95073	0.531751
6	A6	48	72.5652	3.91219	0.533561
6	A6	49	72.829	3.86732	0.535976
6	A6	50	73.0929	3.80461	0.536952
6	A6	51	73.3567	3.76601	0.534947
6	A6	52	73.6205	3.71004	0.529583
6	A6	53	73.8844	3.66799	0.521699
6	A6	54	74.1482	3.62602	0.512812
6	A6	55	74.412	3.59372	0.504435
6	A6	56	74.6759	3.53481	0.497624
6	A6	57	74.9397	3.50305	0.492918
6	A6	58	75.2036	3.46497	0.490529
6	A6	59	75.4674	3.41334	0.490591
6	A6	60	75.7312	3.37957	0.493272
6	A6	61	75.9951	3.34293	0.498839
6	A6	62	76.2589	3.28548	0.507741
6	A6	63	76.5227	3.26272	0.520849
6	A6	64	76.7866	3.19977	0.539794
6	A6	65	77.0504	3.17079	0.567197
6	A6	66	77.3142	3.10259	0.606378
6	A6	67	77.5781	3.07738	0.660349
6	A6	68	77.8419	3.01872	0.730151
6	A6	69	78.1057	2.96109	0.813456
6	A6	70	78.3696	2.90419	0.904599
6	A6	71	78.6334	2.82142	0.996994
6	A6	72	78.8972	2.68676	1.08736
6	A6	73	79.1611	2.55854	1.1796
6	A6	74	79.4249	2.45256	1.28536
6	A6	75	79.6887	2.38684	1.4198
6	A6	76	79.9526	2.32443	1.59378
6	A6	77	80.2164	2.20326	1.80602
6	A6	78	80.4802	2.02837	2.03897
6	A6	79	80.7441	1.79857	2.26028
6	A6	80	81.0079	1.57238	2.42944
6	A6	81	81.2717	1.32569	2.50797
6	A6	82	81.5356	0.986679	2.47036
6	A6	83	81.7994	0.663267	2.31276
6	A6	84	82.0632	0.437283	2.05557
6	A6	85	82.3271	0.326073	1.73784
6	A6	86	82.5909	0.268603	1.40519
6	A6	87	82.8547	0.221013	1.09623
6	A6	88	83.1186	0.177843	0.833739
6	A6	89	83.3824	0.127017	0.62362
6	A6	90	83.6462	0.0777487	0.460202
6	A6	91	83.9101	0.0561075	0.333672
6	A6	92	84.1739	0.0513894	0.23548
6	A6	93	84.4378	0.0496775	0.160145
6	A6	94	84.7016	0.0482769	0.104377
6	A6	95	84.9654	0.0472864	0.065443
6	A6	96	85.2292	0.047045	0.0401941
6	A6	97	85.4931	0.0449462	0.0250748
6	A6	98	85.7569	0.0454884	0.0166731
6	A6	99	86.0208	0.0438884	0.0122562
6	A6	100	86.2846	0.0419645	0.00999208
6	A6	101	86.5484	0.0420237	0.00885439
6	A6	102	86.8123	0.0421962	0.00835583
6	A6	103	87.0761	0.0416138	0.00826963
6	A6	104	87.3399	0.0394865	0.00844148
6	A6	105	87.6038	0.0400949	0.00871832
6	A6	106	87.8676	0.0380121	0.00895701
6	A6	107	88.1314	0.0377062	0.00905613
6	A6	108	88.3953	0.0371149	0.00897176
6	A6	109	88.6591	0.0360959	0.00871173
6	A6	110	88.9229	0.0351082	0.00832236
6	A6	111	89.1868	0.0343537	0.0078751
6	A6	112	89.4506	0.0349238	0.00745057
6	A6	113	89.7144	0.0329937	0.00711597
6	A6	114	89.9783	0.0335778	0.00690204
6	A6	115	90.2421	0.0330843	0.00679439
6	A6	116	90.5059	0.0312031	0.00674972
6	A6	117	90.7698	0.0316703	0.00673421
6	A6	118	91.0336	0.031077	0.00676864
6	A6	119	91.2974	0.0295776	0.00695885
6	A6	120	91.5613	0.0296071	0.00749355
6	A6	121	91.8251	0.0301197	0.00860028
6	A6	122	92.0889	0.0287899	0.0104641
6	A6	123	92.3528	0.0280899	0.0131292
6	A6	124	92.6166	0.0271131	0.016415
6	A6	125	92.8804	0.0257082	0.0198878
6	A6	126	93.1443	0.0226058	0.0229181
6	A6	127	93.4081	0.0180277	0.0248267
6	A6	128	93.672	0.0153489	0.025078
6	A6	129	93.9358	0.0131513	0.0234534
6	A6	130	94.1996	0.0107332	0.0201376
6	A6	131	94.4634	0.00874804	0.0156854
6	A6	132	94.7273	0.00775039	0.0108736
7	A7	1	60.165	6.2049	0.627106
7	A7	2	60.4288	6.13039	0.638139
7	A7	3	60.6927	6.10059	0.648349
7	A7	4	60.9565	6.03102	0.654742
7	A7	5	61.2203	5.97899	0.655612
7	A7	6	61.4842	5.91818	0.651256
7	A7	7	61.748	5.86134	0.643777
7	A7	8	62.0118	5.80821	0.636007
7	A7	9	62.2757	5.7549	0.630109
7	A7	10	62.5395	5.73001	0.626591
7	A7	11	62.8033	5.69066	0.624421
7	A7	12	63.0672	5.57987	0.622143
7	A7	13	63.331	5.54791	0.619103
7	A7	14	63.5948	5.50715	0.615798
7	A7	15	63.8587	5.45408	0.613176
7	A7	16	64.1225	5.4216	0.611673
7	A7	17	64.3864	5.36797	0.61096
7	A7	18	64.6502	5.28694	0.610475
7	A7	19	64.914	5.23992	0.61016
7	A7	20	65.1778	5.21429	0.610514
7	A7	21	65.4417	5.16735	0.611993
7	A7	22	65.7055	5.09511	0.614349
7	A7	23	65.9694	5.05378	0.61655
7	A7	24	66.2332	5.0146	0.617378
7	A7	25	66.497	4.93851	0.616231
7	A7	26	66.7609	4.88336	0.613511
7	A7	27	67.0247	4.85823	0.610341
7	A7	28	67.2885	4.79381	0.607825
7	A7	29	67.5524	4.74896	0.606307
7	A7	30	67.8162	4.70725	0.60512
7	A7	31	68.08	4.64363	0.602984
7	A7	32	68.3439	4.59902	0.598777
7	A7	33	68.6077	4.53986	0.592239
7	A7	34	68.8715	4.48931	0.584162
7	A7	35	69.1354	4.45579	0.576035
7	A7	36	69.3992	4.39777	0.569369
7	A7	37	69.663	4.36495	0.565068
7	A7	38	69.9269	4.31426	0.563171
7	A7	39	70.1907	4.26395	0.562924
7	A7	40	70.4545	4.22263	0.56308
7	A7	41	70.7184	4.17193	0.562276
7	A7	42	70.9822	4.13529	0.55945
7	A7	43	71.246	4.06979	0.554218
7	A7	44	71.5099	4.02701	0.547087
7	A7	45	71.7737	3.9847	0.539329
7	A7	46	72.0375	3.94698	0.532488
7	A7	47	72.3014	3.89706	0.527767
7	A7	48	72.5652	3.86544	0.525581
7	A7	49	72.829	3.81178	0.525506
7	A7	50	73.0929	3.77879	0.526581
7	A7	51	73.3567	3.72151	0.527759
7	A7	52	73.6205	3.69174	0.528299
7	A7	53	73.8844	3.63362	0.527908
7	A7	54	74.1482	3.59483	0.526675
7	A7	55	74.412	3.55259	0.52481
7	A7	56	74.6759	3.5164	0.522439
7	A7	57	74.9397	3.46271	0.519531
7	A7	58	75.2036	3.41662	0.516049
7	A7	59	75.4674	3.38736	0.512258
7	A7	60	75.7312	3.3389	0.509024
7	A7	61	75.9951	3.29099	0.50799
7	A7	62	76.2589	3.24827	0.511443
7	A7	63	76.5227	3.22341	0.521906
7	A7	64	76.7866	3.18465	0.541596
7	A7	65	77.0504	3.12733	0.572057
7	A7	66	77.3142	3.09934	0.614076
7	A7	67	77.5781	3.04359	0.667747
7	A7	68	77.8419	2.97681	0.732336
7	A7	69	78.1057	2.92774	0.805829
7	A7	70	78.3696	2.85572	0.884697
7	A7	71	78.6334	2.80196	0.964799
7	A7	72	78.8972	2.69679	1.04389
7	A7	73	79.1611	2.56238	1.12486
7	A7	74	79.4249	2.45139	1.21732
7	A7	75	79.6887	2.38792	1.33548
7	A7	76	79.9526	2.3271	1.49204
7	A7	77	80.2164	2.22975	1.6905
7	A7	78	80.4802	2.08752	1.91956
7	A7	79	80.7441	1.89344	2.15226
7	A7	80	81.0079	1.6744	2.35073
7	A7	81	81.2717	1.4479	2.4754
7	A7	82	81.5356	1.13793	2.49619
7	A7	83	81.7994	0.821196	2.40219
7	A7	84	82.0632	0.570667	2.20591
7	A7	85	82.3271	0.431174	1.93947
7	A7	86	82.5909	0.352983	1.6438
7	A7	87	82.8547	0.281433	1.35549
7	A7	88	83.1186	0.213869	1.09738
7	A7	89	83.3824	0.143602	0.87675
7	A7	90	83.6462	0.0660158	0.69018
7	A7	91	83.9101	0.0151714	0.530967
7	A7	92	84.1739	-0.000702571	0.394608
7	A7	93	84.4378	-0.0029851	0.28023
7	A7	94	84.7016	-0.00585184	0.188824
7	A7	95	84.9654	-0.00762876	0.120653
7	A7	96	85.2292	-0.00743068	0.0737624
7	A7	97	85.4931	-0.00989368	0.0441499
7	A7	98	85.7569	-0.00977072	0.0269552
7	A7	99	86.0208	-0.0113372	0.0177135
7	A7	100	86.2846	-0.0124745	0.013073
7	A7	101	86.5484	-0.0128056	0.0108939
7	A7	102	86.8123	-0.0134177	0.00996238
7	A7	103	87.0761	-0.0137575	0.00961549
7	A7	104	87.3399	-0.0153417	0.00946753
7	A7	105	87.6038	-0.0169905	0.00928791
7	A7	106	87.8676	-0.0173815	0.00897721
7	A7	107	88.1314	-0.0173668	0.00855804
7	A7	108	88.3953	-0.0182395	0.00813278
7	A7	109	88.6591	-0.0185266	0.00781698
7	A7	110	88.9229	-0.0197254	0.00768408
7	A7	111	89.1868	-0.0197278	0.00774337
7	A7	112	89.4506	-0.0203736	0.00794631
7	A7	113	89.7144	-0.0213561	0.00820539
7	A7	114	89.9783	-0.021863	0.00841759
7	A7	115	90.2421	-0.02297	0.00849256
7	A7	116	90.5059	-0.0240612	0.00838364
7	A7	117	90.7698	-0.02412	0.00811465
7	A7	118	91.0336	-0.0250728	0.007796
7	A7	119	91.2974	-0.0255069	0.00762757
7	A7	120	91.5613	-0.0262714	0.00788422
7	A7	121	91.8251	-0.0259948	0.00887137
7	A7	122	92.0889	-0.0265646	0.0108357
7	A7	123	92.3528	-0.0274411	0.0138368
7	A7	124	92.6166	-0.0276078	0.0176258
7	A7	125	92.8804	-0.0292905	0.0216067
7	A7	126	93.1443	-0.0344958	0.0249431
7	A7	127	93.4081	-0.0382332	0.0267999
7	A7	128	93.672	-0.0411819	0.0266259
7	A7	129	93.9358	-0.0439249	0.0243461
7	A7	130	94.1996	-0.0453553	0.0203787
7	A7	131	94.4634	-0.0455377	0.0154845
7	A7	132	94.7273	-0.0477853	0.0105245
8	A8	1	60.165	6.80964	0.556673
8	A8	2	60.4288	6.7483	0.563412
8	A8	3	60.6927	6.70984	0.567874
8	A8	4	60.9565	6.65146	0.568071
8	A8	5	61.2203	6.57102	0.563743
8	A8	6	61.4842	6.52918	0.556596
8	A8	7	61.748	6.48543	0.549471
8	A8	8	62.0118	6.41512	0.544923
8	A8	9	62.2757	6.42135	0.544116
8	A8	10	62.5395	6.31932	0.54662
8	A8	11	62.8033	6.27842	0.551126
8	A8	12	63.0672	6.23134	0.556302
8	A8	13	63.331	6.16278	0.561195
8	A8	14	63.5948	6.11527	0.565034
8	A8	15	63.8587	6.09196	0.566868
8	A8	16	64.1225	6.00667	0.565738
8	A8	17	64.3864	5.9408	0.561247
8	A8	18	64.6502	5.89935	0.554121
8	A8	19	64.914	5.82175	0.546023
8	A8	20	65.1778	5.82255	0.538722
8	A8	21	65.4417	5.74745	0.533247
8	A8	22	65.7055	5.70226	0.529673
8	A8	23	65.9694	5.63596	0.527643
8	A8	24	66.2332	5.59706	0.52698
8	A8	25	66.497	5.5427	0.527822
8	A8	26	66.7609	5.5001	0.530201
8	A8	27	67.0247	5.46499	0.533552
8	A8	28	67.2885	5.3873	0.536675
8	A8	29	67.5524	5.35544	0.538247
8	A8	30	67.8162	5.27412	0.537513
8	A8	31	68.08	5.23992	0.534657
8	A8	32	68.3439	5.20264	0.530638
8	A8	33	68.6077	5.11874	0.526654
8	A8	34	68.8715	5.09055	0.523592
8	A8	35	69.1354	5.06081	0.521765
8	A8	36	69.3992	4.98593	0.521004
8	A8	37	69.663	4.93282	0.520908
8	A8	38	69.9269	4.89015	0.521028
8	A8	39	70.1907	4.85446	0.520878
8	A8	40	70.4545	4.79928	0.519936
8	A8	41	70.7184	4.73561	0.517791
8	A8	42	70.9822	4.68761	0.514453
8	A8	43	71.246	4.64747	0.510496
8	A8	44	71.5099	4.59317	0.506905
8	A8	45	71.7737	4.55166	0.504546
8	A8	46	72.0375	4.49669	0.503684
8	A8	47	72.3014	4.46225	0.503724
8	A8	48	72.5652	4.41172	0.503504
8	A8	49	72.829	4.35492	0.501931
8	A8	50	73.0929	4.29839	0.498617
8	A8	51	73.3567	4.2536	0.494127
8	A8	52	73.6205	4.21712	0.489641
8	A8	53	73.8844	4.17057	0.486293
8	A8	54	74.1482	4.13461	0.48463
8	A8	55	74.412	4.06308	0.484453
8	A8	56	74.6759	4.0317	0.484989
8	A8	57	74.9397	3.99796	0.485286
8	A8	58	75.2036	3.93971	0.484612
8	A8	59	75.4674	3.88014	0.48282
8	A8	60	75.7312	3.84233	0.480522
8	A8	61	75.9951	3.80133	0.478918
8	A8	62	76.2589	3.75525	0.479371
8	A8	63	76.5227	3.71766	0.483022
8	A8	64	76.7866	3.66725	0.490782
8	A8	65	77.0504	3.6189	0.503787
8	A8	66	77.3142	3.57895	0.523918
8	A8	67	77.5781	3.515	0.553856
8	A8	68	77.8419	3.47316	0.596277
8	A8	69	78.1057	3.4413	0.65241
8	A8	70	78.3696	3.36884	0.720815
8	A8	71	78.6334	3.31189	0.797504
8	A8	72	78.8972	3.22273	0.878056
8	A8	73	79.1611	3.10891	0.961106
8	A8	74	79.4249	2.99378	1.05147
8	A8	75	79.6887	2.87692	1.1606
8	A8	76	79.9526	2.81986	1.30333
8	A8	77	80.2164	2.73502	1.49159
8	A8	78	80.4802	2.6193	1.72752
8	A8	79	80.7441	2.44564	1.99868
8	A8	80	81.0079	2.20457	2.27694
8	A8	81	81.2717	1.96889	2.5217
8	A8	82	81.5356	1.69291	2.68739
8	A8	83	81.7994	1.28809	2.73444
8	A8	84	82.0632	0.891275	2.64118
8	A8	85	82.3271	0.548276	2.41233
8	A8	86	82.5909	0.319931	2.07956
8	A8	87	82.8547	0.207007	1.69284
8	A8	88	83.1186	0.153569	1.30554
8	A8	89	83.3824	0.121865	0.96007
8	A8	90	83.6462	0.0958598	0.679601
8	A8	91	83.9101	0.0597169	0.468226
8	A8	92	84.1739	0.0338747	0.317105
8	A8	93	84.4378	0.0254154	0.212286
8	A8	94	84.7016	0.0235141	0.140529
8	A8	95	84.9654	0.0217573	0.0918246
8	A8	96	85.2292	0.0201186	0.0593541
8	A8	97	85.4931	0.0189095	0.0384403
8	A8	98	85.7569	0.016774	0.0256159
8	A8	99	86.0208	0.0170841	0.018177
8	A8	100	86.2846	0.0154802	0.0140719
8	A8	101	86.5484	0.0144662	0.0118684
8	A8	102	86.8123	0.0124722	0.0106695
8	A8	103	87.0761	0.0127951	0.00997477
8	A8	104	87.3399	0.011099	0.00953501
8	A8	105	87.6038	0.0100556	0.00923749
8	A8	106	87.8676	0.00991548	0.00903023
8	A8	107	88.1314	0.00903736	0.00887755
8	A8	108	88.3953	0.00762682	0.00873722
8	A8	109	88.6591	0.00722465	0.00855564
8	A8	110	88.9229	0.00646242	0.00828195
8	A8	111	89.1868	0.00554855	0.00789558
8	A8	112	89.4506	0.00378663	0.00743037
8	A8	113	89.7144	0.00395857	0.00697253
8	A8	114	89.9783	0.00435455	0.00662451
8	A8	115	90.2421	0.00392921	0.00645539
8	A8	116	90.5059	0.00241129	0.00647596
8	A8	117	90.7698	0.00115085	0.00666168
8	A8	118	91.0336	0.00192034	0.00700867
8	A8	119	91.2974	0.000559134	0.00758061
8	A8	120	91.5613	-0.000212939	0.00850854
8	A8	121	91.8251	-0.000418169	0.00993237
8	A8	122	92.0889	-0.00158012	0.0119032
8	A8	123	92.3528	-0.00160937	0.0142914
8	A8	124	92.6166	-0.00364607	0.0167557
8	A8	125	92.8804	-0.00735692	0.0188121
8	A8	126	93.1443	-0.010669	0.0199847
8	A8	127	93.4081	-0.0135118	0.0199643
8	A8	128	93.672	-0.0140396	0.0186941
8	A8	129	93.9358	-0.0156743	0.0163527
8	A8	130	94.1996	-0.0176349	0.0132771
8	A8	131	94.4634	-0.0192861	0.00988097
8	A8	132	94.7273	-0.0191984	0.00658998
9	A9	1	60.165	6.82948	0.558393
9	A9	2	60.4288	6.77754	0.56727
9	A9	3	60.6927	6.72286	0.575048
9	A9	4	60.9565	6.6824	0.578715
9	A9	5	61.2203	6.61334	0.576472
9	A9	6	61.4842	6.54174	0.568823
9	A9	7	61.748	6.47548	0.558606
9	A9	8	62.0118	6.44089	0.54982
9	A9	9	62.2757	6.41747	0.545708
9	A9	10	62.5395	6.3512	0.547273
9	A9	11	62.8033	6.30442	0.552988
9	A9	12	63.0672	6.25418	0.559837
9	A9	13	63.331	6.17922	0.564908
9	A9	14	63.5948	6.12692	0.566556
9	A9	15	63.8587	6.07405	0.564662
9	A9	16	64.1225	6.03032	0.560126
9	A9	17	64.3864	5.96795	0.554184
9	A9	18	64.6502	5.91549	0.547967
9	A9	19	64.914	5.85983	0.542444
9	A9	20	65.1778	5.81826	0.53846
9	A9	21	65.4417	5.77933	0.536725
9	A9	22	65.7055	5.68151	0.537558
9	A9	23	65.9694	5.6877	0.540577
9	A9	24	66.2332	5.62214	0.544611
9	A9	25	66.497	5.56646	0.548027
9	A9	26	66.7609	5.47867	0.549413
9	A9	27	67.0247	5.47503	0.548229
9	A9	28	67.2885	5.39001	0.54509
9	A9	29	67.5524	5.33956	0.541383
9	A9	30	67.8162	5.29774	0.538541
9	A9	31	68.08	5.25562	0.537296
9	A9	32	68.3439	5.2015	0.537357
9	A9	33	68.6077	5.14652	0.5377
9	A9	34	68.8715	5.09089	0.537215
9	A9	35	69.1354	5.03462	0.535322
9	A9	36	69.3992	4.99476	0.532118
9	A9	37	69.663	4.93481	0.528097
9	A9	38	69.9269	4.89034	0.523674
9	A9	39	70.1907	4.85322	0.518962
9	A9	40	70.4545	4.78139	0.513979
9	A9	41	70.7184	4.74296	0.509015
9	A9	42	70.9822	4.69179	0.504841
9	A9	43	71.246	4.63974	0.502396
9	A9	44	71.5099	4.60045	0.502115
9	A9	45	71.7737	4.57491	0.5034
9	A9	46	72.0375	4.50549	0.504726
9	A9	47	72.3014	4.44575	0.504414
9	A9	48	72.5652	4.40689	0.501613
9	A9	49	72.829	4.34338	0.496814
9	A9	50	73.0929	4.31459	0.491601
9	A9	51	73.3567	4.27057	0.487819
9	A9	52	73.6205	4.21112	0.486673
9	A9	53	73.8844	4.18235	0.488186
9	A9	54	74.1482	4.13413	0.491251
9	A9	55	74.412	4.08803	0.494178
9	A9	56	74.6759	4.02667	0.495491
9	A9	57	74.9397	3.97664	0.494569
9	A9	58	75.2036	3.92985	0.491803
9	A9	59	75.4674	3.9022	0.488301
9	A9	60	75.7312	3.83984	0.485383
9	A9	61	75.9951	3.79493	0.48426
9	A9	62	76.2589	3.75707	0.486006
9	A9	63	76.5227	3.70788	0.491727
9	A9	64	76.7866	3.66403	0.50273
9	A9	65	77.0504	3.61436	0.520585
9	A9	66	77.3142	3.57243	0.547053
9	A9	67	77.5781	3.52938	0.583827
9	A9	68	77.8419	3.4558	0.631993
9	A9	69	78.1057	3.4111	0.691239
9	A9	70	78.3696	3.34546	0.759295
9	A9	71	78.6334	3.28943	0.832425
9	A9	72	78.8972	3.19789	0.907598
9	A9	73	79.1611	3.05897	0.985811
9	A9	74	79.4249	2.94282	1.07468
9	A9	75	79.6887	2.86092	1.18801
9	A9	76	79.9526	2.79203	1.34146
9	A9	77	80.2164	2.71386	1.5454
9	A9	78	80.4802	2.57379	1.79809
9	A9	79	80.7441	2.39238	2.08149
9	A9	80	81.0079	2.13917	2.36155
9	A9	81	81.2717	1.89844	2.5931
9	A9	82	81.5356	1.59026	2.7293
9	A9	83	81.7994	1.1505	2.73402
9	A9	84	82.0632	0.757203	2.59365
9	A9	85	82.3271	0.454626	2.32338
9	A9	86	82.5909	0.272804	1.96405
9	A9	87	82.8547	0.187341	1.56994
9	A9	88	83.1186	0.143294	1.19269
9	A9	89	83.3824	0.113558	0.868391
9	A9	90	83.6462	0.0804526	0.612542
9	A9	91	83.9101	0.0416997	0.42322
9	A9	92	84.1739	0.0220247	0.288683
9	A9	93	84.4378	0.0158359	0.194871
9	A9	94	84.7016	0.0143499	0.12994
9	A9	95	84.9654	0.0121758	0.0855019
9	A9	96	85.2292	0.0107358	0.0558872
9	A9	97	85.4931	0.00830224	0.0369978
9	A9	98	85.7569	0.0082209	0.0255775
9	A9	99	86.0208	0.00637553	0.0189992
9	A9	100	86.2846	0.00507748	0.0152906
9	A9	101	86.5484	0.00317255	0.0131463
9	A9	102	86.8123	0.00189178	0.0118304
9	A9	103	87.0761	0.00192193	0.0109984
9	A9	104	87.3399	0.000349749	0.010509
9	A9	105	87.6038	5.37583e-05	0.0102832
9	A9	106	87.8676	-0.00157676	0.0102375
9	A9	107	88.1314	-0.00210973	0.0102771
9	A9	108	88.3953	-0.0041135	0.0103164
9	A9	109	88.6591	-0.00398815	0.0102929
9	A9	110	88.9229	-0.00524553	0.0101654
9	A9	111	89.1868	-0.00625821	0.00990772
9	A9	112	89.4506	-0.00798731	0.00951194
9	A9	113	89.7144	-0.0083392	0.00899982
9	A9	114	89.9783	-0.0089646	0.00842855
9	A9	115	90.2421	-0.00939629	0.00788081
9	A9	116	90.5059	-0.010435	0.00744576
9	A9	117	90.7698	-0.0108777	0.007206
9	A9	118	91.0336	-0.0114351	0.00724038
9	A9	119	91.2974	-0.0118724	0.0076378
9	A9	120	91.5613	-0.0121263	0.00850563
9	A9	121	91.8251	-0.0145637	0.00995062
9	A9	122	92.0889	-0.0134075	0.0120185
9	A9	123	92.3528	-0.0150675	0.014606
9	A9	124	92.6166	-0.0159067	0.0173951
9	A9	125	92.8804	-0.0189633	0.0198769
9	A9	126	93.1443	-0.0243484	0.0214857
9	A9	127	93.4081	-0.0263635	0.0217921
9	A9	128	93.672	-0.0283405	0.0206506
9	A9	129	93.9358	-0.030635	0.0182286
9	A9	130	94.1996	-0.0303975	0.0149224
9	A9	131	94.4634	-0.0328859	0.0112295
9	A9	132	94.7273	-0.0344879	0.00763736
10	A10	1	60.165	6.74595	0.55583
10	A10	2	60.4288	6.67923	0.564183
10	A10	3	60.6927	6.61737	0.570239
10	A10	4	60.9565	6.52577	0.572772
10	A10	5	61.2203	6.5236	0.572179
10	A10	6	61.4842	6.46138	0.569869
10	A10	7	61.748	6.4067	0.567195
10	A10	8	62.0118	6.34465	0.564805
10	A10	9	62.2757	6.29235	0.562564
10	A10	10	62.5395	6.23186	0.559865
10	A10	11	62.8033	6.21523	0.556041
10	A10	12	63.0672	6.13071	0.550799
10	A10	13	63.331	6.07248	0.544598
10	A10	14	63.5948	6.02296	0.53867
10	A10	15	63.8587	5.9866	0.534535
10	A10	16	64.1225	5.94151	0.533199
10	A10	17	64.3864	5.90513	0.534628
10	A10	18	64.6502	5.82782	0.537844
10	A10	19	64.914	5.77243	0.541498
10	A10	20	65.1778	5.74451	0.544465
10	A10	21	65.4417	5.69451	0.546103
10	A10	22	65.7055	5.61732	0.546253
10	A10	23	65.9694	5.5628	0.545098
10	A10	24	66.2332	5.55343	0.543086
10	A10	25	66.497	5.46531	0.540788
10	A10	26	66.7609	5.40926	0.538804
10	A10	27	67.0247	5.39259	0.537587
10	A10	28	67.2885	5.32056	0.537358
10	A10	29	67.5524	5.27547	0.53805
10	A10	30	67.8162	5.22481	0.539378
10	A10	31	68.08	5.17607	0.540875
10	A10	32	68.3439	5.10981	0.541905
10	A10	33	68.6077	5.0848	0.54173
10	A10	34	68.8715	5.02575	0.539736
10	A10	35	69.1354	4.95661	0.535789
10	A10	36	69.3992	4.90588	0.530467
10	A10	37	69.663	4.8692	0.524926
10	A10	38	69.9269	4.82047	0.520391
10	A10	39	70.1907	4.79056	0.51767
10	A10	40	70.4545	4.70664	0.516966
10	A10	41	70.7184	4.67786	0.517931
10	A10	42	70.9822	4.62438	0.519777
10	A10	43	71.246	4.59507	0.521368
10	A10	44	71.5099	4.52202	0.521421
10	A10	45	71.7737	4.486	0.51904
10	A10	46	72.0375	4.41416	0.514237
10	A10	47	72.3014	4.36528	0.508066
10	A10	48	72.5652	4.33929	0.502085
10	A10	49	72.829	4.29501	0.497516
10	A10	50	73.0929	4.24075	0.49467
10	A10	51	73.3567	4.19785	0.49301
10	A10	52	73.6205	4.14129	0.49171
10	A10	53	73.8844	4.09773	0.490174
10	A10	54	74.1482	4.06138	0.488223
10	A10	55	74.412	4.01116	0.485991
10	A10	56	74.6759	3.96165	0.483739
10	A10	57	74.9397	3.91438	0.481742
10	A10	58	75.2036	3.87248	0.480252
10	A10	59	75.4674	3.8364	0.47942
10	A10	60	75.7312	3.78601	0.479292
10	A10	61	75.9951	3.73345	0.479894
10	A10	62	76.2589	3.69011	0.481464
10	A10	63	76.5227	3.66181	0.484767
10	A10	64	76.7866	3.5962	0.491404
10	A10	65	77.0504	3.56048	0.503947
10	A10	66	77.3142	3.50209	0.525694
10	A10	67	77.5781	3.48273	0.559856
10	A10	68	77.8419	3.42222	0.608296
10	A10	69	78.1057	3.37072	0.6703
10	A10	70	78.3696	3.31745	0.742194
10	A10	71	78.6334	3.24704	0.818529
10	A10	72	78.8972	3.14563	0.89497
10	A10	73	79.1611	3.03306	0.971884
10	A10	74	79.4249	2.92227	1.05677
10	A10	75	79.6887	2.82397	1.16354
10	A10	76	79.9526	2.75836	1.30803
10	A10	77	80.2164	2.68838	1.50117
10	A10	78	80.4802	2.56738	1.74236
10	A10	79	80.7441	2.38068	2.01562
10	A10	80	81.0079	2.13752	2.28984
10	A10	81	81.2717	1.9066	2.52305
10	A10	82	81.5356	1.62827	2.67067
10	A10	83	81.7994	1.21758	2.69644
10	A10	84	82.0632	0.836859	2.58361
10	A10	85	82.3271	0.521841	2.3419
10	A10	86	82.5909	0.316975	2.00636
10	A10	87	82.8547	0.221269	1.62735
10	A10	88	83.1186	0.170912	1.25566
10	A10	89	83.3824	0.137108	0.929132
10	A10	90	83.6462	0.103934	0.6663
10	A10	91	83.9101	0.0632546	0.468037
10	A10	92	84.1739	0.0353144	0.324387
10	A10	93	84.4378	0.0281742	0.222089
10	A10	94	84.7016	0.0245625	0.149557
10	A10	95	84.9654	0.0223043	0.0985328
10	A10	96	85.2292	0.0211901	0.0635145
10	A10	97	85.4931	0.0202816	0.0405472
10	A10	98	85.7569	0.0193086	0.0263919
10	A10	99	86.0208	0.0186966	0.0182699
10	A10	100	86.2846	0.0172028	0.0139292
10	A10	101	86.5484	0.0161058	0.0117332
10	A10	102	86.8123	0.0145322	0.0106335
10	A10	103	87.0761	0.0143455	0.0100381
10	A10	104	87.3399	0.0131216	0.00964809
10	A10	105	87.6038	0.0118842	0.00932509
10	A10	106	87.8676	0.0114616	0.00901323
10	A10	107	88.1314	0.0101076	0.00870406
10	A10	108	88.3953	0.010401	0.00841883
10	A10	109	88.6591	0.00836017	0.00818997
10	A10	110	88.9229	0.00866806	0.00803854
10	A10	111	89.1868	0.00807339	0.00795561
10	A10	112	89.4506	0.00662836	0.00789857
10	A10	113	89.7144	0.00605367	0.00780638
10	A10	114	89.9783	0.0055522	0.00762692
10	A10	115	90.2421	0.00384225	0.00734138
10	A10	116	90.5059	0.00423308	0.00697376
10	A10	117	90.7698	0.00352731	0.00658728
10	A10	118	91.0336	0.00322019	0.00627834
10	A10	119	91.2974	0.00133369	0.00617453
10	A10	120	91.5613	0.00201619	0.00642634
10	A10	121	91.8251	0.00233778	0.00717615
10	A10	122	92.0889	0.00137043	0.00850091
10	A10	123	92.3528	-0.00028418	0.0103485
10	A10	124	92.6166	-0.000160415	0.0125001
10	A10	125	92.8804	-0.00187043	0.0145847
10	A10	126	93.1443	-0.00575612	0.0161534
10	A10	127	93.4081	-0.00675003	0.0167973
10	A10	128	93.672	-0.0100208	0.0162721
10	A10	129	93.9358	-0.0111328	0.0145839
10	A10	130	94.1996	-0.0129759	0.0119995
10	A10	131	94.4634	-0.0126472	0.00897146
10	A10	132	94.7273	-0.0128846	0.00600255
11	A11	1	60.165	6.85031	0.550445
11	A11	2	60.4288	6.7501	0.554685
11	A11	3	60.6927	6.70584	0.559232
11	A11	4	60.9565	6.68145	0.563967
11	A11	5	61.2203	6.6175	0.568942
11	A11	6	61.4842	6.57132	0.573948
11	A11	7	61.748	6.5226	0.57839
11	A11	8	62.0118	6.44297	0.58156
11	A11	9	62.2757	6.38195	0.58288
11	A11	10	62.5395	6.35352	0.581909
11	A11	11	62.8033	6.30133	0.578108
11	A11	12	63.0672	6.22869	0.570895
11	A11	13	63.331	6.16119	0.560124
11	A11	14	63.5948	6.1255	0.546713
11	A11	15	63.8587	6.07265	0.532892
11	A11	16	64.1225	6.01373	0.521736
11	A11	17	64.3864	5.96797	0.516124
11	A11	18	64.6502	5.96182	0.517627
11	A11	19	64.914	5.87511	0.525869
11	A11	20	65.1778	5.86031	0.538673
11	A11	21	65.4417	5.78523	0.552954
11	A11	22	65.7055	5.72867	0.565841
11	A11	23	65.9694	5.68841	0.575505
11	A11	24	66.2332	5.60192	0.581361
11	A11	25	66.497	5.57048	0.583655
11	A11	26	66.7609	5.51693	0.582869
11	A11	27	67.0247	5.45752	0.579366
11	A11	28	67.2885	5.38792	0.573461
11	A11	29	67.5524	5.34518	0.565643
11	A11	30	67.8162	5.29175	0.556728
11	A11	31	68.08	5.23878	0.547684
11	A11	32	68.3439	5.18693	0.539312
11	A11	33	68.6077	5.13807	0.532023
11	A11	34	68.8715	5.10976	0.525883
11	A11	35	69.1354	5.02313	0.520916
11	A11	36	69.3992	4.99552	0.517354
11	A11	37	69.663	4.94354	0.51564
11	A11	38	69.9269	4.91025	0.516135
11	A11	39	70.1907	4.84595	0.518787
11	A11	40	70.4545	4.80854	0.522964
11	A11	41	70.7184	4.75704	0.527552
11	A11	42	70.9822	4.69602	0.531256
11	A11	43	71.246	4.659	0.532974
11	A11	44	71.5099	4.61209	0.532146
11	A11	45	71.7737	4.52718	0.528942
11	A11	46	72.0375	4.49504	0.524162
11	A11	47	72.3014	4.4618	0.518871
11	A11	48	72.5652	4.40621	0.513954
11	A11	49	72.829	4.34961	0.509902
11	A11	50	73.0929	4.30177	0.506822
11	A11	51	73.3567	4.25945	0.504585
11	A11	52	73.6205	4.22691	0.502915
11	A11	53	73.8844	4.15918	0.50145
11	A11	54	74.1482	4.11806	0.499804
11	A11	55	74.412	4.06689	0.497623
11	A11	56	74.6759	4.02686	0.49459
11	A11	57	74.9397	3.98346	0.490456
11	A11	58	75.2036	3.93157	0.485202
11	A11	59	75.4674	3.88125	0.479314
11	A11	60	75.7312	3.83302	0.473949
11	A11	61	75.9951	3.79724	0.470724
11	A11	62	76.2589	3.7607	0.471177
11	A11	63	76.5227	3.71731	0.476282
11	A11	64	76.7866	3.67831	0.486482
11	A11	65	77.0504	3.61756	0.50227
11	A11	66	77.3142	3.58313	0.524934
11	A11	67	77.5781	3.51993	0.556768
11	A11	68	77.8419	3.48481	0.600301
11	A11	69	78.1057	3.43029	0.656795
11	A11	70	78.3696	3.38324	0.72483
11	A11	71	78.6334	3.31619	0.800244
11	A11	72	78.8972	3.22229	0.878127
11	A11	73	79.1611	3.12699	0.956405
11	A11	74	79.4249	2.99065	1.03924
11	A11	75	79.6887	2.88543	1.13793
11	A11	76	79.9526	2.82991	1.26799
11	A11	77	80.2164	2.74628	1.44306
11	A11	78	80.4802	2.64231	1.66793
11	A11	79	80.7441	2.47996	1.93336
11	A11	80	81.0079	2.25791	2.21436
11	A11	81	81.2717	2.02375	2.47235
11	A11	82	81.5356	1.76771	2.66173
11	A11	83	81.7994	1.40761	2.74012
11	A11	84	82.0632	0.976222	2.68071
11	A11	85	82.3271	0.627805	2.48216
11	A11	86	82.5909	0.378394	2.17125
11	A11	87	82.8547	0.249923	1.79568
11	A11	88	83.1186	0.189197	1.40949
11	A11	89	83.3824	0.149758	1.05766
11	A11	90	83.6462	0.118316	0.766472
11	A11	91	83.9101	0.0765509	0.542466
11	A11	92	84.1739	0.0409969	0.378282
11	A11	93	84.4378	0.0266302	0.260745
11	A11	94	84.7016	0.0241602	0.177129
11	A11	95	84.9654	0.020878	0.11793
11	A11	96	85.2292	0.019311	0.0767945
11	A11	97	85.4931	0.0187624	0.0493056
11	A11	98	85.7569	0.0173405	0.0319392
11	A11	99	86.0208	0.0161046	0.021658
11	A11	100	86.2846	0.0151651	0.0159455
11	A11	101	86.5484	0.0132562	0.0129301
11	A11	102	86.8123	0.0128522	0.0113891
11	A11	103	87.0761	0.0117235	0.0106176
11	A11	104	87.3399	0.0105442	0.0102425
11	A11	105	87.6038	0.0102778	0.0100617
11	A11	106	87.8676	0.00875755	0.00994663
11	A11	107	88.1314	0.00779909	0.00980453
11	A11	108	88.3953	0.00715524	0.00957745
11	A11	109	88.6591	0.00540357	0.00925103
11	A11	110	88.9229	0.00565612	0.00885417
11	A11	111	89.1868	0.00431297	0.00844226
11	A11	112	89.4506	0.00372779	0.00807003
11	A11	113	89.7144	0.00354521	0.00776873
11	A11	114	89.9783	0.00245674	0.00754021
11	A11	115	90.2421	0.00180659	0.00736983
11	A11	116	90.5059	0.000143277	0.00724773
11	A11	117	90.7698	0.00160613	0.00718579
11	A11	118	91.0336	-0.000292872	0.00722585
11	A11	119	91.2974	-0.00135039	0.007442
11	A11	120	91.5613	-0.00115152	0.00793467
11	A11	121	91.8251	-0.00230006	0.00880264
11	A11	122	92.0889	-0.00239199	0.0100833
11	A11	123	92.3528	-0.00372543	0.011679
11	A11	124	92.6166	-0.00343448	0.0133208
11	A11	125	92.8804	-0.00751045	0.0146157
11	A11	126	93.1443	-0.0104405	0.0151778
11	A11	127	93.4081	-0.0117378	0.014777
11	A11	128	93.672	-0.0124184	0.0134228
11	A11	129	93.9358	-0.0135495	0.0113409
11	A11	130	94.1996	-0.0142771	0.0088751
11	A11	131	94.4634	-0.0148056	0.00637824
11	A11	132	94.7273	-0.0151382	0.00413817
12	A12	1	60.165	6.40094	0.52929
12	A12	2	60.4288	6.34962	0.535505
12	A12	3	60.6927	6.28293	0.540167
12	A12	4	60.9565	6.23984	0.542265
12	A12	5	61.2203	6.18119	0.541861
12	A12	6	61.4842	6.15797	0.539658
12	A12	7	61.748	6.10043	0.536367
12	A12	8	62.0118	6.03784	0.532497
12	A12	9	62.2757	5.98914	0.52857
12	A12	10	62.5395	5.94173	0.52537
12	A12	11	62.8033	5.9082	0.523782
12	A12	12	63.0672	5.83953	0.524204
12	A12	13	63.331	5.81174	0.526071
12	A12	14	63.5948	5.77815	0.527926
12	A12	15	63.8587	5.69516	0.528156
12	A12	16	64.1225	5.64107	0.525902
12	A12	17	64.3864	5.61192	0.52157
12	A12	18	64.6502	5.55966	0.516619
12	A12	19	64.914	5.50192	0.512811
12	A12	20	65.1778	5.47659	0.5114
12	A12	21	65.4417	5.43047	0.512684
12	A12	22	65.7055	5.36058	0.51594
12	A12	23	65.9694	5.33198	0.519678
12	A12	24	66.2332	5.28771	0.522078
12	A12	25	66.497	5.23047	0.521551
12	A12	26	66.7609	5.1685	0.517404
12	A12	27	67.0247	5.12771	0.510289
12	A12	28	67.2885	5.07584	0.502092
12	A12	29	67.5524	5.03945	0.495211
12	A12	30	67.8162	4.98808	0.491462
12	A12	31	68.08	4.97365	0.491235
12	A12	32	68.3439	4.90126	0.493362
12	A12	33	68.6077	4.86788	0.49578
12	A12	34	68.8715	4.81318	0.496608
12	A12	35	69.1354	4.7594	0.495027
12	A12	36	69.3992	4.71999	0.491514
12	A12	37	69.663	4.67645	0.487431
12	A12	38	69.9269	4.63002	0.484244
12	A12	39	70.1907	4.59443	0.482878
12	A12	40	70.4545	4.55428	0.483542
12	A12	41	70.7184	4.50274	0.485923
12	A12	42	70.9822	4.44072	0.489467
12	A12	43	71.246	4.42208	0.493461
12	A12	44	71.5099	4.37519	0.49699
12	A12	45	71.7737	4.32309	0.498991
12	A12	46	72.0375	4.26361	0.498627
12	A12	47	72.3014	4.22757	0.495726
12	A12	48	72.5652	4.16324	0.490904
12	A12	49	72.829	4.14252	0.485186
12	A12	50	73.0929	4.09049	0.479414
12	A12	51	73.3567	4.05592	0.473932
12	A12	52	73.6205	3.99928	0.468751
12	A12	53	73.8844	3.95054	0.46398
12	A12	54	74.1482	3.91858	0.460078
12	A12	55	74.412	3.8841	0.457666
12	A12	56	74.6759	3.83189	0.457097
12	A12	57	74.9397	3.79961	0.45812
12	A12	58	75.2036	3.75751	0.459927
12	A12	59	75.4674	3.70088	0.461536
12	A12	60	75.7312	3.67713	0.462281
12	A12	61	75.9951	3.61678	0.46217
12	A12	62	76.2589	3.56931	0.462011
12	A12	63	76.5227	3.5553	0.463308
12	A12	64	76.7866	3.48692	0.468117
12	A12	65	77.0504	3.459	0.478895
12	A12	66	77.3142	3.41483	0.498344
12	A12	67	77.5781	3.36801	0.529065
12	A12	68	77.8419	3.33777	0.572889
12	A12	69	78.1057	3.27691	0.630002
12	A12	70	78.3696	3.21915	0.698321
12	A12	71	78.6334	3.17457	0.773815
12	A12	72	78.8972	3.09291	0.852308
12	A12	73	79.1611	2.97349	0.932468
12	A12	74	79.4249	2.87166	1.01854
12	A12	75	79.6887	2.77263	1.12091
12	A12	76	79.9526	2.69768	1.25318
12	A12	77	80.2164	2.62532	1.42642
12	A12	78	80.4802	2.51787	1.64274
12	A12	79	80.7441	2.36923	1.89078
12	A12	80	81.0079	2.14343	2.14483
12	A12	81	81.2717	1.90814	2.36792
12	A12	82	81.5356	1.66253	2.5187
12	A12	83	81.7994	1.34578	2.56115
12	A12	84	82.0632	0.95177	2.47534
12	A12	85	82.3271	0.642151	2.26521
12	A12	86	82.5909	0.433127	1.95949
12	A12	87	82.8547	0.333828	1.60403
12	A12	88	83.1186	0.287499	1.24796
12	A12	89	83.3824	0.254165	0.930039
12	A12	90	83.6462	0.225802	0.670911
12	A12	91	83.9101	0.184764	0.473406
12	A12	92	84.1739	0.152051	0.328791
12	A12	93	84.4378	0.142455	0.224418
12	A12	94	84.7016	0.141002	0.149107
12	A12	95	84.9654	0.140853	0.0950468
12	A12	96	85.2292	0.140654	0.0572044
12	A12	97	85.4931	0.140783	0.0319631
12	A12	98	85.7569	0.140146	0.0161945
12	A12	99	86.0208	0.14213	0.0070336
12	A12	100	86.2846	0.140257	0.00205719
12	A12	101	86.5484	0.14108	-0.000523994
12	A12	102	86.8123	0.141149	-0.0018472
12	A12	103	87.0761	0.142536	-0.00254314
12	A12	104	87.3399	0.142332	-0.00293476
12	A12	105	87.6038	0.142708	-0.00319166
12	A12	106	87.8676	0.142247	-0.00340134
12	A12	107	88.1314	0.142172	-0.00358542
12	A12	108	88.3953	0.144627	-0.00370991
12	A12	109	88.6591	0.143651	-0.00371688
12	A12	110	88.9229	0.144924	-0.00356547
12	A12	111	89.1868	0.144011	-0.00325479
12	A12	112	89.4506	0.145049	-0.00281964
12	A12	113	89.7144	0.145369	-0.00231124
12	A12	114	89.9783	0.145397	-0.00177871
12	A12	115	90.2421	0.145292	-0.00124902
12	A12	116	90.5059	0.144816	-0.000697782
12	A12	117	90.7698	0.145532	-4.01668e-06
12	A12	118	91.0336	0.145675	0.0010959
12	A12	119	91.2974	0.144727	0.00302546
12	A12	120	91.5613	0.145347	0.00631327
12	A12	121	91.8251	0.146235	0.011429
12	A12	122	92.0889	0.144793	0.0185191
12	A12	123	92.3528	0.143675	0.0271416
12	A12	124	92.6166	0.143293	0.0361702
12	A12	125	92.8804	0.131434	0.0440074
12	A12	126	93.1443	0.120995	0.0490773
12	A12	127	93.4081	0.11561	0.0503682
12	A12	128	93.672	0.113022	0.047739
12	A12	129	93.9358	0.109383	0.0418575
12	A12	130	94.1996	0.105451	0.0338839
12	A12	131	94.4634	0.102878	0.0251168
12	A12	132	94.7273	0.100478	0.0167413
13	A13	1	60.165	6.86255	0.563978
13	A13	2	60.4288	6.80604	0.57073
13	A13	3	60.6927	6.78158	0.578107
13	A13	4	60.9565	6.72478	0.583721
13	A13	5	61.2203	6.65415	0.58545
13	A13	6	61.4842	6.59683	0.582456
13	A13	7	61.748	6.53035	0.5757
13	A13	8	62.0118	6.47534	0.567517
13	A13	9	62.2757	6.43576	0.560538
13	A13	10	62.5395	6.40493	0.556618
13	A13	11	62.8033	6.33802	0.556401
13	A13	12	63.0672	6.2609	0.559474
13	A13	13	63.331	6.23026	0.564657
13	A13	14	63.5948	6.18226	0.57004
13	A13	15	63.8587	6.13695	0.573054
13	A13	16	64.1225	6.07038	0.571084
13	A13	17	64.3864	5.99236	0.562744
13	A13	18	64.6502	5.94933	0.549024
13	A13	19	64.914	5.8636	0.533361
13	A13	20	65.1778	5.86275	0.520305
13	A13	21	65.4417	5.82562	0.513495
13	A13	22	65.7055	5.75584	0.514201
13	A13	23	65.9694	5.73381	0.521151
13	A13	24	66.2332	5.66166	0.53153
13	A13	25	66.497	5.61521	0.542296
13	A13	26	66.7609	5.55472	0.551101
13	A13	27	67.0247	5.52194	0.556589
13	A13	28	67.2885	5.45064	0.558311
13	A13	29	67.5524	5.38956	0.556546
13	A13	30	67.8162	5.34712	0.552128
13	A13	31	68.08	5.29233	0.546225
13	A13	32	68.3439	5.24297	0.540051
13	A13	33	68.6077	5.19669	0.534579
13	A13	34	68.8715	5.1317	0.530371
13	A13	35	69.1354	5.0986	0.527524
13	A13	36	69.3992	5.05478	0.525762
13	A13	37	69.663	4.99156	0.524642
13	A13	38	69.9269	4.93522	0.523809
13	A13	39	70.1907	4.90703	0.523135
13	A13	40	70.4545	4.84488	0.522712
13	A13	41	70.7184	4.7918	0.522605
13	A13	42	70.9822	4.75202	0.522638
13	A13	43	71.246	4.7071	0.522311
13	A13	44	71.5099	4.64586	0.520957
13	A13	45	71.7737	4.59722	0.518104
13	A13	46	72.0375	4.54356	0.513759
13	A13	47	72.3014	4.50085	0.508484
13	A13	48	72.5652	4.45654	0.503178
13	A13	49	72.829	4.39637	0.49868
13	A13	50	73.0929	4.3634	0.495402
13	A13	51	73.3567	4.32072	0.493182
13	A13	52	73.6205	4.26636	0.491425
13	A13	53	73.8844	4.22274	0.489487
13	A13	54	74.1482	4.16341	0.487068
13	A13	55	74.412	4.13029	0.484391
13	A13	56	74.6759	4.08597	0.482054
13	A13	57	74.9397	4.03245	0.480694
13	A13	58	75.2036	3.997	0.480627
13	A13	59	75.4674	3.94557	0.481657
13	A13	60	75.7312	3.90785	0.483181
13	A13	61	75.9951	3.85971	0.484548
13	A13	62	76.2589	3.80738	0.48558
13	A13	63	76.5227	3.75379	0.487031
13	A13	64	76.7866	3.71545	0.490775
13	A13	65	77.0504	3.68235	0.499659
13	A13	66	77.3142	3.62929	0.517109
13	A13	67	77.5781	3.57452	0.546479
13	A13	68	77.8419	3.54054	0.59015
13	A13	69	78.1057	3.49332	0.648423
13	A13	70	78.3696	3.43161	0.718764
13	A13	71	78.6334	3.3724	0.796215
13	A13	72	78.8972	3.27948	0.875567
13	A13	73	79.1611	3.17798	0.954873
13	A13	74	79.4249	3.04026	1.03862
13	A13	75	79.6887	2.94849	1.13842
13	A13	76	79.9526	2.87609	1.26992
13	A13	77	80.2164	2.80236	1.44671
13	A13	78	80.4802	2.68748	1.67339
13	A13	79	80.7441	2.53773	1.94054
13	A13	80	81.0079	2.30301	2.22308
13	A13	81	81.2717	2.06679	2.4826
13	A13	82	81.5356	1.80355	2.67383
13	A13	83	81.7994	1.45228	2.75467
13	A13	84	82.0632	1.01353	2.69817
13	A13	85	82.3271	0.66404	2.50236
13	A13	86	82.5909	0.40812	2.19298
13	A13	87	82.8547	0.268815	1.81686
13	A13	88	83.1186	0.204099	1.42784
13	A13	89	83.3824	0.165364	1.07155
13	A13	90	83.6462	0.134741	0.775383
13	A13	91	83.9101	0.0960978	0.547006
13	A13	92	84.1739	0.0604315	0.379696
13	A13	93	84.4378	0.0447595	0.26033
13	A13	94	84.7016	0.0411201	0.175844
13	A13	95	84.9654	0.0392139	0.116299
13	A13	96	85.2292	0.0385121	0.0750275
13	A13	97	85.4931	0.0367648	0.0474699
13	A13	98	85.7569	0.0361766	0.0300833
13	A13	99	86.0208	0.0353524	0.0198512
13	A13	100	86.2846	0.0346186	0.014266
13	A13	101	86.5484	0.032586	0.0114346
13	A13	102	86.8123	0.0323149	0.010089
13	A13	103	87.0761	0.0317514	0.00947104
13	A13	104	87.3399	0.0301471	0.0091673
13	A13	105	87.6038	0.0290811	0.00896568
13	A13	106	87.8676	0.0292443	0.00876405
13	A13	107	88.1314	0.0274482	0.00852108
13	A13	108	88.3953	0.0273438	0.00823169
13	A13	109	88.6591	0.0260835	0.00791516
13	A13	110	88.9229	0.0258907	0.00760923
13	A13	111	89.1868	0.0245908	0.00736128
13	A13	112	89.4506	0.0243491	0.0072091
13	A13	113	89.7144	0.0245207	0.00715682
13	A13	114	89.9783	0.0234724	0.00716494
13	A13	115	90.2421	0.0217538	0.00717267
13	A13	116	90.5059	0.021545	0.00714866
13	A13	117	90.7698	0.0205462	0.00714224
13	A13	118	91.0336	0.0207204	0.00730442
13	A13	119	91.2974	0.0200006	0.00786795
13	A13	120	91.5613	0.0196031	0.00909424
13	A13	121	91.8251	0.0184749	0.0111947
13	A13	122	92.0889	0.017489	0.0142287
13	A13	123	92.3528	0.0178311	0.0179981
13	A13	124	92.6166	0.0157678	0.021997
13	A13	125	92.8804	0.0102049	0.0254841
13	A13	126	93.1443	0.00519877	0.0276889
13	A13	127	93.4081	0.00204666	0.0280684
13	A13	128	93.672	-0.000743759	0.0264837
13	A13	129	93.9358	-0.00288976	0.0232138
13	A13	130	94.1996	-0.00398926	0.0188301
13	A13	131	94.4634	-0.00549676	0.0140179
13	A13	132	94.7273	-0.00748296	0.00942346
14	A14	1	60.165	6.11865	0.5082
14	A14	2	60.4288	6.06639	0.514759
14	A14	3	60.6927	6.01645	0.519212
14	A14	4	60.9565	5.95913	0.52009
14	A14	5	61.2203	5.90832	0.517689
14	A14	6	61.4842	5.85309	0.513912
14	A14	7	61.748	5.82061	0.511136
14	A14	8	62.0118	5.77396	0.510789
14	A14	9	62.2757	5.72722	0.512549
14	A14	10	62.5395	5.68627	0.514635
14	A14	11	62.8033	5.62757	0.514934
14	A14	12	63.0672	5.54214	0.512259
14	A14	13	63.331	5.52452	0.506948
14	A14	14	63.5948	5.49673	0.500609
14	A14	15	63.8587	5.40547	0.495232
14	A14	16	64.1225	5.37742	0.492241
14	A14	17	64.3864	5.35433	0.491927
14	A14	18	64.6502	5.30722	0.493452
14	A14	19	64.914	5.22924	0.495323
14	A14	20	65.1778	5.19268	0.496053
14	A14	21	65.4417	5.15199	0.494608
14	A14	22	65.7055	5.10616	0.4906
14	A14	23	65.9694	5.04908	0.48432
14	A14	24	66.2332	5.00485	0.476734
14	A14	25	66.497	4.95261	0.46942
14	A14	26	66.7609	4.91771	0.464225
14	A14	27	67.0247	4.89207	0.462589
14	A14	28	67.2885	4.81497	0.464872
14	A14	29	67.5524	4.81824	0.470052
14	A14	30	67.8162	4.74813	0.47613
14	A14	31	68.08	4.70437	0.481083
14	A14	32	68.3439	4.63911	0.483823
14	A14	33	68.6077	4.60054	0.484565
14	A14	34	68.8715	4.55966	0.484386
14	A14	35	69.1354	4.52585	0.484319
14	A14	36	69.3992	4.46591	0.484716
14	A14	37	69.663	4.43744	0.485276
14	A14	38	69.9269	4.36541	0.485573
14	A14	39	70.1907	4.32289	0.485554
14	A14	40	70.4545	4.2876	0.485507
14	A14	41	70.7184	4.24709	0.485596
14	A14	42	70.9822	4.19682	0.485464
14	A14	43	71.246	4.14588	0.484294
14	A14	44	71.5099	4.0991	0.481334
14	A14	45	71.7737	4.04476	0.476497
14	A14	46	72.0375	4.01259	0.470592
14	A14	47	72.3014	3.95571	0.465032
14	A14	48	72.5652	3.91621	0.461169
14	A14	49	72.829	3.88778	0.459618
14	A14	50	73.0929	3.84312	0.459983
14	A14	51	73.3567	3.78808	0.461102
14	A14	52	73.6205	3.75049	0.461711
14	A14	53	73.8844	3.69503	0.461094
14	A14	54	74.1482	3.66171	0.459378
14	A14	55	74.412	3.60982	0.457273
14	A14	56	74.6759	3.56844	0.455466
14	A14	57	74.9397	3.53845	0.454078
14	A14	58	75.2036	3.49494	0.452615
14	A14	59	75.4674	3.4374	0.450459
14	A14	60	75.7312	3.39974	0.447623
14	A14	61	75.9951	3.34037	0.445198
14	A14	62	76.2589	3.31966	0.445179
14	A14	63	76.5227	3.28487	0.449854
14	A14	64	76.7866	3.23955	0.461335
14	A14	65	77.0504	3.19783	0.481529
14	A14	66	77.3142	3.14217	0.51241
14	A14	67	77.5781	3.10505	0.555954
14	A14	68	77.8419	3.05728	0.613356
14	A14	69	78.1057	3.01716	0.683845
14	A14	70	78.3696	2.9367	0.764079
14	A14	71	78.6334	2.87406	0.849181
14	A14	72	78.8972	2.78047	0.935566
14	A14	73	79.1611	2.63952	1.02441
14	A14	74	79.4249	2.52795	1.12351
14	A14	75	79.6887	2.43734	1.24572
14	A14	76	79.9526	2.37566	1.40357
14	A14	77	80.2164	2.27718	1.60216
14	A14	78	80.4802	2.12164	1.83321
14	A14	79	80.7441	1.90993	2.07284
14	A14	80	81.0079	1.68236	2.2842
14	A14	81	81.2717	1.42832	2.4248
14	A14	82	81.5356	1.09036	2.45722
14	A14	83	81.7994	0.719109	2.36069
14	A14	84	82.0632	0.399313	2.13924
14	A14	85	82.3271	0.19757	1.82255
14	A14	86	82.5909	0.110846	1.45791
14	A14	87	82.8547	0.0791229	1.09615
14	A14	88	83.1186	0.0629581	0.777771
14	A14	89	83.3824	0.0462717	0.524782
14	A14	90	83.6462	0.0290037	0.340523
14	A14	91	83.9101	0.0163333	0.215465
14	A14	92	84.1739	0.0115783	0.134786
14	A14	93	84.4378	0.0108356	0.0842625
14	A14	94	84.7016	0.00854573	0.0530535
14	A14	95	84.9654	0.00836408	0.0339707
14	A14	96	85.2292	0.0075692	0.0225372
14	A14	97	85.4931	0.00681702	0.0159291
14	A14	98	85.7569	0.00561032	0.0122699
14	A14	99	86.0208	0.00474922	0.0102839
14	A14	100	86.2846	0.00412382	0.00914508
14	A14	101	86.5484	0.00227328	0.00838263
14	A14	102	86.8123	0.00214396	0.00778287
14	A14	103	87.0761	0.00111904	0.00728498
14	A14	104	87.3399	0.00118121	0.0068909
14	A14	105	87.6038	0.000350115	0.00660824
14	A14	106	87.8676	-0.000796387	0.00642979
14	A14	107	88.1314	-0.000877312	0.00633622
14	A14	108	88.3953	-0.00147668	0.00630228
14	A14	109	88.6591	-0.00209275	0.00629672
14	A14	110	88.9229	-0.00217547	0.00628195
14	A14	111	89.1868	-0.00397366	0.00622276
14	A14	112	89.4506	-0.00446915	0.0061032
14	A14	113	89.7144	-0.00382489	0.00593747
14	A14	114	89.9783	-0.00552269	0.00576306
14	A14	115	90.2421	-0.00530641	0.0056202
14	A14	116	90.5059	-0.00605962	0.0055354
14	A14	117	90.7698	-0.0062462	0.00552518
14	A14	118	91.0336	-0.00737453	0.00562036
14	A14	119	91.2974	-0.00770031	0.00589166
14	A14	120	91.5613	-0.00815153	0.00644827
14	A14	121	91.8251	-0.00835385	0.0073917
14	A14	122	92.0889	-0.00874354	0.00873746
14	A14	123	92.3528	-0.00918825	0.0103499
14	A14	124	92.6166	-0.0107338	0.0119423
14	A14	125	92.8804	-0.0146219	0.0131583
14	A14	126	93.1443	-0.0154994	0.0136971
14	A14	127	93.4081	-0.0164744	0.0134111
14	A14	128	93.672	-0.0183252	0.01233
14	A14	129	93.9358	-0.0188524	0.0106198
14	A14	130	94.1996	-0.0199622	0.00851968
14	A14	131	94.4634	-0.0209667	0.00629406
14	A14	132	94.7273	-0.0206045	0.00419828
15	A15	1	60.165	6.10641	0.495048
15	A15	2	60.4288	6.07371	0.49705
15	A15	3	60.6927	5.9951	0.498546
15	A15	4	60.9565	5.95157	0.499587
15	A15	5	61.2203	5.94012	0.500443
15	A15	6	61.4842	5.88875	0.501187
15	A15	7	61.748	5.81377	0.501592
15	A15	8	62.0118	5.76076	0.501405
15	A15	9	62.2757	5.72599	0.500646
15	A15	10	62.5395	5.68027	0.49959
15	A15	11	62.8033	5.62937	0.498494
15	A15	12	63.0672	5.57753	0.497402
15	A15	13	63.331	5.52662	0.496235
15	A15	14	63.5948	5.49609	0.494974
15	A15	15	63.8587	5.40665	0.493662
15	A15	16	64.1225	5.39706	0.49216
15	A15	17	64.3864	5.3546	0.49004
15	A15	18	64.6502	5.29244	0.486895
15	A15	19	64.914	5.23317	0.482945
15	A15	20	65.1778	5.17509	0.479316
15	A15	21	65.4417	5.15423	0.477567
15	A15	22	65.7055	5.11423	0.478635
15	A15	23	65.9694	5.08491	0.482014
15	A15	24	66.2332	5.00589	0.485881
15	A15	25	66.497	4.95013	0.488067
15	A15	26	66.7609	4.92716	0.487202
15	A15	27	67.0247	4.86298	0.483312
15	A15	28	67.2885	4.80861	0.477617
15	A15	29	67.5524	4.78164	0.471816
15	A15	30	67.8162	4.71806	0.467271
15	A15	31	68.08	4.70195	0.464485
15	A15	32	68.3439	4.64094	0.463071
15	A15	33	68.6077	4.59219	0.462193
15	A15	34	68.8715	4.5586	0.461145
15	A15	35	69.1354	4.48664	0.459759
15	A15	36	69.3992	4.47246	0.458314
15	A15	37	69.663	4.41756	0.457222
15	A15	38	69.9269	4.37754	0.456732
15	A15	39	70.1907	4.33068	0.45692
15	A15	40	70.4545	4.2832	0.457866
15	A15	41	70.7184	4.23379	0.459705
15	A15	42	70.9822	4.19789	0.462432
15	A15	43	71.246	4.16973	0.465626
15	A15	44	71.5099	4.10396	0.468411
15	A15	45	71.7737	4.05479	0.469769
15	A15	46	72.0375	4.0093	0.468977
15	A15	47	72.3014	3.97013	0.46587
15	A15	48	72.5652	3.91459	0.460793
15	A15	49	72.829	3.88048	0.454421
15	A15	50	73.0929	3.8321	0.447611
15	A15	51	73.3567	3.78385	0.441308
15	A15	52	73.6205	3.73942	0.436374
15	A15	53	73.8844	3.71487	0.433342
15	A15	54	74.1482	3.6795	0.432244
15	A15	55	74.412	3.61129	0.432695
15	A15	56	74.6759	3.58312	0.434154
15	A15	57	74.9397	3.54216	0.436153
15	A15	58	75.2036	3.48937	0.438268
15	A15	59	75.4674	3.46854	0.43999
15	A15	60	75.7312	3.41246	0.440769
15	A15	61	75.9951	3.3649	0.440395
15	A15	62	76.2589	3.31593	0.43952
15	A15	63	76.5227	3.27835	0.439946
15	A15	64	76.7866	3.24185	0.444493
15	A15	65	77.0504	3.20569	0.456537
15	A15	66	77.3142	3.16313	0.479414
15	A15	67	77.5781	3.11014	0.515732
15	A15	68	77.8419	3.07866	0.566543
15	A15	69	78.1057	3.02183	0.630475
15	A15	70	78.3696	2.98008	0.703518
15	A15	71	78.6334	2.89736	0.78021
15	A15	72	78.8972	2.80089	0.856427
15	A15	73	79.1611	2.67866	0.932765
15	A15	74	79.4249	2.57917	1.01658
15	A15	75	79.6887	2.49564	1.12093
15	A15	76	79.9526	2.42158	1.26025
15	A15	77	80.2164	2.34447	1.44389
15	A15	78	80.4802	2.19821	1.66998
15	A15	79	80.7441	2.03147	1.92134
15	A15	80	81.0079	1.82579	2.16538
15	A15	81	81.2717	1.58311	2.35864
15	A15	82	81.5356	1.28032	2.4565
15	A15	83	81.7994	0.856508	2.42617
15	A15	84	82.0632	0.500674	2.25856
15	A15	85	82.3271	0.248506	1.97347
15	A15	86	82.5909	0.116913	1.61467
15	A15	87	82.8547	0.0695791	1.23656
15	A15	88	83.1186	0.0503592	0.888015
15	A15	89	83.3824	0.0376111	0.600832
15	A15	90	83.6462	0.0272162	0.386205
15	A15	91	83.9101	0.0124673	0.238797
15	A15	92	84.1739	0.00955503	0.144384
15	A15	93	84.4378	0.00857873	0.0870019
15	A15	94	84.7016	0.00581675	0.0532726
15	A15	95	84.9654	0.00447528	0.0337827
15	A15	96	85.2292	0.00420656	0.0226182
15	A15	97	85.4931	0.00324418	0.0162805
15	A15	98	85.7569	0.00185892	0.0127244
15	A15	99	86.0208	0.00116039	0.010743
15	A15	100	86.2846	0.000557778	0.00963205
15	A15	101	86.5484	-0.00171278	0.00900328
15	A15	102	86.8123	-0.00110746	0.0086546
15	A15	103	87.0761	-0.00248709	0.00846883
15	A15	104	87.3399	-0.00307715	0.00834958
15	A15	105	87.6038	-0.00432897	0.00820556
15	A15	106	87.8676	-0.00531492	0.00797319
15	A15	107	88.1314	-0.00615989	0.0076448
15	A15	108	88.3953	-0.00668457	0.00726971
15	A15	109	88.6591	-0.00652023	0.00692064
15	A15	110	88.9229	-0.00726575	0.00664836
15	A15	111	89.1868	-0.00852732	0.00645715
15	A15	112	89.4506	-0.00900482	0.00631508
15	A15	113	89.7144	-0.00952477	0.00618527
15	A15	114	89.9783	-0.00989732	0.00605282
15	A15	115	90.2421	-0.0106017	0.00593295
15	A15	116	90.5059	-0.0112551	0.00586493
15	A15	117	90.7698	-0.01181	0.00590193
15	A15	118	91.0336	-0.0116449	0.00610138
[truncated: 33,674 more rows]

## Sheet: Sheet1
Sample Name	Target Name	CT	Ct Mean	Ct SE				UBC	PD-L1	MYC	NF-KB	CD47		PD-L1				MYC				NF-KB				CD47
H1299-D	UBC	17.116	16.5574	0.284648			H1299-D	16.5574	27.4575	20.5809	21.9084	27.2759		-10.9001	0.000523301	1.09706		-4.02347	0.0614916	0.896931		-5.35092	0.0245026	1.13314		-10.7184	0.000593517	1.17616
H1299-D	UBC	16.374	16.5574	0.284648			H1299-DMSO	16.328	27.3617	20.1945	21.8592	27.2805		-11.0337	0.000477004	1		-3.86654	0.0685578	1		-5.53124	0.0216237	1		-10.9525	0.000504623	1
H1299-D	UBC	16.182	16.5574	0.284648			H1299-F	15.8007	27.2694	21.127	21.5713	26.9236		-11.4687	0.000352834	0.739688		-5.32631	0.0249242	0.36355		-5.77067	0.0183171	0.847084		-11.1229	0.000448405	0.888594
H1299-D	PD-L1	27.563	27.4575	0.073392			H1299-IFN	15.5112	21.2641	19.7336	20.6092	21.3123		-5.75294	0.0185436	38.8751		-4.22247	0.0535686	0.781365		-5.09804	0.0291969	1.35023		-5.80119	0.0179336	35.5386
H1299-D	PD-L1	27.494	27.4575	0.073392			H1299-SQ	17.2139	28.3402	21.103	22.6439	27.9725		-11.1263	0.000447358	0.93785		-3.88906	0.0674959	0.98451		-5.42995	0.0231965	1.07274		-10.7586	0.000577214	1.14385
H1299-D	PD-L1	27.316	27.4575	0.073392			H1299-Z	15.5944	27.01	22.426	21.66	26.7638		-11.4156	0.00036607	0.767436		-6.83159	0.00877983	0.128065		-6.06554	0.014931	0.690495		-11.1694	0.000434176	0.860397
H1299-D	MYC	20.342	20.5809	0.213343
H1299-D	MYC	20.394	20.5809	0.213343
H1299-D	MYC	21.007	20.5809	0.213343			H-D	16.0464	23.0693	20.8318	21.7652	22.8829		-7.02285	0.00768972	0.888443		-4.78542	0.0362615	0.94521		-5.71876	0.0189881	0.911932		-6.83652	0.0087499	0.833022
H1299-D	NF-KB	21.825	21.9084	0.04182			H-DMSO	15.7507	22.6029	20.4548	21.3365	22.3236		-6.85221	0.00865527	1		-4.70412	0.0383635	1		-5.58576	0.0208218	1		-6.57294	0.0105038	1
H1299-D	NF-KB	21.953	21.9084	0.04182			H-F	17.5177	26.0816	23.2935	24.2578	25.7827		-8.56392	0.00264244	0.305298		-5.77584	0.0182516	0.475754		-6.74013	0.00935449	0.449264		-8.26503	0.00325071	0.30948
H1299-D	NF-KB	21.947	21.9084	0.04182			H-IFN	16.3921	22.6438	21.82	22.3291	22.3667		-6.25177	0.0131229	1.51617		-5.42791	0.0232293	0.605506		-5.93701	0.0163223	0.783905		-5.97466	0.0159019	1.51392
H1299-D	CD47	27.76	27.2759	0.244126			H-SQ	16.3133	23.449	20.9396	21.9927	23.2377		-7.1357	0.00711117	0.8216		-4.62626	0.040491	1.05546		-5.67939	0.0195134	0.937163		-6.9244	0.00823278	0.783791
H1299-D	CD47	27.091	27.2759	0.244126			H-Z	15.8321	23.1255	20.8692	21.7862	22.9639		-7.29344	0.00637466	0.736506		-5.03706	0.0304575	0.793918		-5.95414	0.0161297	0.774655		-7.13178	0.00713048	0.678848
H1299-D	CD47	26.977	27.2759	0.244126
H1299-DMSO	UBC	16.268	16.328	0.105227
H1299-DMSO	UBC	16.533	16.328	0.105227
H1299-DMSO	UBC	16.183	16.328	0.105227
H1299-DMSO	PD-L1	27.385	27.3617	0.0644405
H1299-DMSO	PD-L1	27.46	27.3617	0.0644405
H1299-DMSO	PD-L1	27.24	27.3617	0.0644405
H1299-DMSO	MYC	20.046	20.1945	0.0797793
H1299-DMSO	MYC	20.219	20.1945	0.0797793
H1299-DMSO	MYC	20.319	20.1945	0.0797793				PD-L1	MYC	NF-KB	CD47
H1299-DMSO	NF-KB	21.852	21.8592	0.0145905			H1299-D	1.09706	0.896931	1.13314	1.17616
H1299-DMSO	NF-KB	21.887	21.8592	0.0145905			H1299-DMSO	1	1	1	1
H1299-DMSO	NF-KB	21.838	21.8592	0.0145905			H1299-F	0.739688	0.36355	0.847084	0.888594
H1299-DMSO	CD47	27.363	27.2805	0.180736			H1299-IFN	38.8751	0.781365	1.35023	35.5386
H1299-DMSO	CD47	27.544	27.2805	0.180736			H1299-SQ	0.93785	0.98451	1.07274	1.14385
H1299-DMSO	CD47	26.935	27.2805	0.180736			H1299-Z	0.767436	0.128065	0.690495	0.860397
H1299-F	UBC	Undetermined	15.8007	0.162593
H1299-F	UBC	15.963	15.8007	0.162593
H1299-F	UBC	15.638	15.8007	0.162593
H1299-F	PD-L1	27.235	27.2694	0.0600582
H1299-F	PD-L1	27.386	27.2694	0.0600582
H1299-F	PD-L1	27.187	27.2694	0.0600582
H1299-F	MYC	21.515	21.127	0.198736
H1299-F	MYC	21.009	21.127	0.198736
H1299-F	MYC	20.857	21.127	0.198736
H1299-F	NF-KB	21.677	21.5713	0.0557632
H1299-F	NF-KB	21.55	21.5713	0.0557632
H1299-F	NF-KB	21.487	21.5713	0.0557632
H1299-F	CD47	27.277	26.9236	0.203812
H1299-F	CD47	26.923	26.9236	0.203812
H1299-F	CD47	26.571	26.9236	0.203812
H1299-IFN	UBC	15.899	15.5112	0.194151
H1299-IFN	UBC	15.34	15.5112	0.194151
H1299-IFN	UBC	15.295	15.5112	0.194151
H1299-IFN	PD-L1	21.268	21.2641	0.00934887
H1299-IFN	PD-L1	21.246	21.2641	0.00934887
H1299-IFN	PD-L1	21.278	21.2641	0.00934887
H1299-IFN	MYC	19.575	19.7336	0.130744
H1299-IFN	MYC	19.993	19.7336	0.130744
H1299-IFN	MYC	19.633	19.7336	0.130744
H1299-IFN	NF-KB	20.572	20.6092	0.0202605
H1299-IFN	NF-KB	20.641	20.6092	0.0202605
H1299-IFN	NF-KB	20.615	20.6092	0.0202605
H1299-IFN	CD47	21.196	21.3123	0.0698728
H1299-IFN	CD47	21.437	21.3123	0.0698728
H1299-IFN	CD47	21.304	21.3123	0.0698728
H1299-SQ	UBC	17.525	17.2139	0.161239
H1299-SQ	UBC	17.133	17.2139	0.161239
H1299-SQ	UBC	16.984	17.2139	0.161239
H1299-SQ	PD-L1	28.445	28.3402	0.0781945
H1299-SQ	PD-L1	28.187	28.3402	0.0781945
H1299-SQ	PD-L1	28.388	28.3402	0.0781945
H1299-SQ	MYC	21.053	21.103	0.0431248				PD-L1	CD47
H1299-SQ	MYC	21.189	21.103	0.0431248			H1299-DMSO	1	1
H1299-SQ	MYC	21.068	21.103	0.0431248			H1299-F	0.739688	0.888594
H1299-SQ	NF-KB	22.526	22.6439	0.0907324			H1299-IFN	38.8751	35.5386
H1299-SQ	NF-KB	22.584	22.6439	0.0907324			H1299-SQ	1.21427	1.14385
H1299-SQ	NF-KB	22.822	22.6439	0.0907324			H1299-Z	0.767436	0.860397
H1299-SQ	CD47	28.115	27.9725	0.0718799			H1299-JQ1	0.451558	0.430364
H1299-SQ	CD47	27.916	27.9725	0.0718799
H1299-SQ	CD47	27.886	27.9725	0.0718799				PD-L1	CD47
H1299-Z	UBC	15.674	15.5944	0.056712			M231-DMSO	1	1
H1299-Z	UBC	15.625	15.5944	0.056712			M231-F	0.725744	0.665548
H1299-Z	UBC	15.485	15.5944	0.056712			M231-JQ1	0.451558	0.430364
H1299-Z	PD-L1	26.92	29.4696	2.46004			M231-IFN	12.0336	12.6904
H1299-Z	PD-L1	27.1	29.4696	2.46004	27.01		M231-SQ	1.11274	1.14385
H1299-Z	PD-L1	34.389	29.4696	2.46004			M231-Z	0.736506	0.678848
H1299-Z	MYC	22.747	21.9484	0.512176
H1299-Z	MYC	22.105	21.9484	0.512176	22.426
H1299-Z	MYC	20.993	21.9484	0.512176
H1299-Z	NF-KB	21.868	21.66	0.130999
H1299-Z	NF-KB	21.694	21.66	0.130999				PD-L1	CD47
H1299-Z	NF-KB	21.418	21.66	0.130999			M231-DMSO	1	1
H1299-Z	CD47	26.036	26.7638	0.365025			M231-F	0.305298	0.30948
H1299-Z	CD47	27.076	26.7638	0.365025			M231-IFN	12.0336	12.6904
H1299-Z	CD47	27.18	26.7638	0.365025			M231-SQ	2.27034	1.92382
H-D	UBC	16.255	16.0464	0.106285			M231-Z	0.736506	0.678848
H-D	UBC	15.978	16.0464	0.106285			M231-JQ1	0.451558	0.430364
H-D	UBC	15.906	16.0464	0.106285
H-D	PD-L1	23.125	23.0693	0.0453349
H-D	PD-L1	22.979	23.0693	0.0453349
H-D	PD-L1	23.103	23.0693	0.0453349
H-D	MYC	20.795	20.8318	0.0183419
H-D	MYC	20.853	20.8318	0.0183419
H-D	MYC	20.847	20.8318	0.0183419
H-D	NF-KB	21.85	21.7652	0.0455505
H-D	NF-KB	21.752	21.7652	0.0455505
H-D	NF-KB	21.694	21.7652	0.0455505
H-D	CD47	22.968	22.8829	0.0438597
H-D	CD47	22.858	22.8829	0.0438597
H-D	CD47	22.822	22.8829	0.0438597
H-DMSO	UBC	15.798	15.7507	0.0287219
H-DMSO	UBC	15.699	15.7507	0.0287219
H-DMSO	UBC	15.755	15.7507	0.0287219
H-DMSO	PD-L1	22.613	22.6029	0.0102119
H-DMSO	PD-L1	22.613	22.6029	0.0102119
H-DMSO	PD-L1	22.582	22.6029	0.0102119
H-DMSO	MYC	20.503	20.4548	0.0242557
H-DMSO	MYC	20.425	20.4548	0.0242557
H-DMSO	MYC	20.436	20.4548	0.0242557
H-DMSO	NF-KB	21.329	21.3365	0.00868392
H-DMSO	NF-KB	21.327	21.3365	0.00868392
H-DMSO	NF-KB	21.354	21.3365	0.00868392
H-DMSO	CD47	22.302	22.3236	0.013036
H-DMSO	CD47	22.347	22.3236	0.013036
H-DMSO	CD47	22.322	22.3236	0.013036
H-F	UBC	17.591	17.5177	0.0397346
H-F	UBC	17.507	17.5177	0.0397346
H-F	UBC	17.455	17.5177	0.0397346
H-F	PD-L1	26.17	26.0816	0.0504478
H-F	PD-L1	25.995	26.0816	0.0504478
H-F	PD-L1	26.08	26.0816	0.0504478
H-F	MYC	23.325	23.2935	0.0211027
H-F	MYC	23.254	23.2935	0.0211027
H-F	MYC	23.302	23.2935	0.0211027
H-F	NF-KB	24.199	24.2578	0.0416733
H-F	NF-KB	24.338	24.2578	0.0416733
H-F	NF-KB	24.236	24.2578	0.0416733
H-F	CD47	25.805	25.7827	0.0830773
H-F	CD47	25.629	25.7827	0.0830773
H-F	CD47	25.914	25.7827	0.0830773
H-IFN	UBC	16.467	16.3921	0.0649339
H-IFN	UBC	16.447	16.3921	0.0649339
H-IFN	UBC	16.263	16.3921	0.0649339
H-IFN	PD-L1	22.746	22.6438	0.0524671
H-IFN	PD-L1	22.612	22.6438	0.0524671
H-IFN	PD-L1	22.573	22.6438	0.0524671
H-IFN	MYC	21.827	21.82	0.00565017
H-IFN	MYC	21.825	21.82	0.00565017
H-IFN	MYC	21.809	21.82	0.00565017
H-IFN	NF-KB	22.313	22.3291	0.0434313
H-IFN	NF-KB	22.263	22.3291	0.0434313
H-IFN	NF-KB	22.411	22.3291	0.0434313
H-IFN	CD47	22.43	22.3667	0.100356
H-IFN	CD47	22.17	22.3667	0.100356
H-IFN	CD47	22.5	22.3667	0.100356
H-SQ	UBC	16.31	16.3133	0.0330077
H-SQ	UBC	16.372	16.3133	0.0330077
H-SQ	UBC	16.258	16.3133	0.0330077
H-SQ	PD-L1	23.555	23.449	0.0594514
H-SQ	PD-L1	23.442	23.449	0.0594514
H-SQ	PD-L1	23.35	23.449	0.0594514
H-SQ	MYC	20.955	20.9396	0.02794
H-SQ	MYC	20.885	20.9396	0.02794
H-SQ	MYC	20.978	20.9396	0.02794
H-SQ	NF-KB	21.879	21.9927	0.0869033
H-SQ	NF-KB	21.936	21.9927	0.0869033
H-SQ	NF-KB	22.163	21.9927	0.0869033
H-SQ	CD47	23.206	23.2377	0.0411316
H-SQ	CD47	23.187	23.2377	0.0411316
H-SQ	CD47	23.319	23.2377	0.0411316
H-Z	UBC	15.897	15.8321	0.0338602
H-Z	UBC	15.782	15.8321	0.0338602
H-Z	UBC	15.818	15.8321	0.0338602
H-Z	PD-L1	23.123	23.1255	0.0303953
H-Z	PD-L1	23.179	23.1255	0.0303953
H-Z	PD-L1	23.074	23.1255	0.0303953
H-Z	MYC	20.916	20.8692	0.0250601
H-Z	MYC	20.861	20.8692	0.0250601
H-Z	MYC	20.83	20.8692	0.0250601
H-Z	NF-KB	21.78	21.7862	0.0187185
H-Z	NF-KB	21.821	21.7862	0.0187185
H-Z	NF-KB	21.758	21.7862	0.0187185
H-Z	CD47	22.959	22.9639	0.00288383
H-Z	CD47	22.969	22.9639	0.00288383
H-Z	CD47	22.964	22.9639	0.00288383
SIHA-D	UBC	15.669	15.5772	0.058638
SIHA-D	UBC	15.595	15.5772	0.058638
SIHA-D	UBC	15.468	15.5772	0.058638
SIHA-D	PD-L1	26.243	26.1936	0.056791
SIHA-D	PD-L1	26.257	26.1936	0.056791
SIHA-D	PD-L1	26.08	26.1936	0.056791
SIHA-D	MYC	19.427	19.2837	0.0718834
SIHA-D	MYC	19.213	19.2837	0.0718834
SIHA-D	MYC	19.211	19.2837	0.0718834
SIHA-D	NF-KB	21.093	21.1385	0.0268695
SIHA-D	NF-KB	21.137	21.1385	0.0268695
SIHA-D	NF-KB	21.186	21.1385	0.0268695
SIHA-D	CD47	26.105	26.118	0.0754846
SIHA-D	CD47	25.994	26.118	0.0754846
SIHA-D	CD47	26.255	26.118	0.0754846
SIHA-DMSO	UBC	16.019	15.8699	0.0759278
SIHA-DMSO	UBC	15.821	15.8699	0.0759278
SIHA-DMSO	UBC	15.77	15.8699	0.0759278
SIHA-DMSO	PD-L1	27.088	27.0612	0.0363804
SIHA-DMSO	PD-L1	27.106	27.0612	0.0363804
SIHA-DMSO	PD-L1	26.989	27.0612	0.0363804
SIHA-DMSO	MYC	19.578	19.5687	0.00543554
SIHA-DMSO	MYC	19.569	19.5687	0.00543554
SIHA-DMSO	MYC	19.559	19.5687	0.00543554
SIHA-DMSO	NF-KB	21.531	21.5759	0.0471549
SIHA-DMSO	NF-KB	21.526	21.5759	0.0471549
SIHA-DMSO	NF-KB	21.67	21.5759	0.0471549
SIHA-DMSO	CD47	27.109	27.0417	0.0966236
SIHA-DMSO	CD47	26.851	27.0417	0.0966236
SIHA-DMSO	CD47	27.165	27.0417	0.0966236
SIHA-F	UBC	16.004	16.0004	0.0323308
SIHA-F	UBC	16.054	16.0004	0.0323308
SIHA-F	UBC	15.943	16.0004	0.0323308
SIHA-F	PD-L1	26.103	26.0662	0.02839
SIHA-F	PD-L1	26.01	26.0662	0.02839
SIHA-F	PD-L1	26.086	26.0662	0.02839
SIHA-F	MYC	19.41	19.4401	0.0350804
SIHA-F	MYC	19.4	19.4401	0.0350804
SIHA-F	MYC	19.51	19.4401	0.0350804
SIHA-F	NF-KB	21.604	21.618	0.00730233
SIHA-F	NF-KB	21.622	21.618	0.00730233
SIHA-F	NF-KB	21.628	21.618	0.00730233
SIHA-F	CD47	26.375	26.42	0.0306449
SIHA-F	CD47	26.478	26.42	0.0306449
SIHA-F	CD47	26.407	26.42	0.0306449
SIHA-IFN	UBC	15.727	15.6503	0.0452596
SIHA-IFN	UBC	15.653	15.6503	0.0452596
SIHA-IFN	UBC	15.571	15.6503	0.0452596
SIHA-IFN	PD-L1	23.158	23.1054	0.050124
SIHA-IFN	PD-L1	23.153	23.1054	0.050124
SIHA-IFN	PD-L1	23.005	23.1054	0.050124
SIHA-IFN	MYC	19.513	19.5669	0.0324632
SIHA-IFN	MYC	19.562	19.5669	0.0324632
SIHA-IFN	MYC	19.625	19.5669	0.0324632
SIHA-IFN	NF-KB	21.002	21.1088	0.0550459
SIHA-IFN	NF-KB	21.138	21.1088	0.0550459
SIHA-IFN	NF-KB	21.186	21.1088	0.0550459
SIHA-IFN	CD47	22.856	22.9967	0.072263
SIHA-IFN	CD47	23.096	22.9967	0.072263
SIHA-IFN	CD47	23.037	22.9967	0.072263
SIHA-SQ	UBC	17.707	17.5156	0.10158
SIHA-SQ	UBC	17.48	17.5156	0.10158
SIHA-SQ	UBC	17.36	17.5156	0.10158
SIHA-SQ	PD-L1	27.624	27.524	0.0546657
SIHA-SQ	PD-L1	27.511	27.524	0.0546657
SIHA-SQ	PD-L1	27.436	27.524	0.0546657
SIHA-SQ	MYC	21.246	21.2685	0.0349865
SIHA-SQ	MYC	21.222	21.2685	0.0349865
SIHA-SQ	MYC	21.337	21.2685	0.0349865
SIHA-SQ	NF-KB	23.554	23.6341	0.0940181
SIHA-SQ	NF-KB	23.822	23.6341	0.0940181
SIHA-SQ	NF-KB	23.527	23.6341	0.0940181
SIHA-SQ	CD47	27.526	27.7434	0.133146
SIHA-SQ	CD47	27.986	27.7434	0.133146
SIHA-SQ	CD47	27.718	27.7434	0.133146
SIHA-Z	UBC	16.325	16.0665	0.129831
SIHA-Z	UBC	15.955	16.0665	0.129831
SIHA-Z	UBC	15.92	16.0665	0.129831
SIHA-Z	PD-L1	26.872	26.7578	0.0607823
SIHA-Z	PD-L1	26.736	26.7578	0.0607823
SIHA-Z	PD-L1	26.665	26.7578	0.0607823
SIHA-Z	MYC	19.446	19.5358	0.0986028
SIHA-Z	MYC	19.429	19.5358	0.0986028
SIHA-Z	MYC	19.733	19.5358	0.0986028
SIHA-Z	NF-KB	21.679	21.672	0.0285567
SIHA-Z	NF-KB	21.619	21.672	0.0285567
SIHA-Z	NF-KB	21.718	21.672	0.0285567
SIHA-Z	CD47	26.71	26.6962	0.00751657
SIHA-Z	CD47	26.684	26.6962	0.00751657
SIHA-Z	CD47	26.695	26.6962	0.00751657
