# Supplementary material for: Cyclic adenosine monophosphate/phosphodiesterase 4 pathway associated with immune infiltration and PD-L1 expression in lung adenocarcinoma cells
Source: Front Oncol. 2022 Aug 1;12:904969. doi: 10.3389/fonc.2022.904969 (PMC9376450; doi:10.3389/fonc.2022.904969)
Supplement: Supplementary file 9 [file Table_7.xlsx]

## Sheet: Sheet1
	DMSO	PD-L1	MYC
1	1	0.737	0.526
2	1	0.89	0.683
3	1	0.856	0.386
4	1	0.342	0.239
5	1	0.476	0.301
6	1	0.687	0.491
7	1	0.832	0.704
8	1	0.479	0.378
9	1	0.682	0.403
