# Supplementary material for: Cyclic adenosine monophosphate/phosphodiesterase 4 pathway associated with immune infiltration and PD-L1 expression in lung adenocarcinoma cells
Source: Front Oncol. 2022 Aug 1;12:904969. doi: 10.3389/fonc.2022.904969 (PMC9376450; doi:10.3389/fonc.2022.904969)
Supplement: Supplementary file 10 [file Table_8.xls]

## Sheet: Sample Setup
Barcode
Block Type	384-Well Block
Calibration Background is expired	No
Calibration Background performed on	04-16-2019 10:31:42 PDT
Calibration FAM is expired	No
Calibration FAM performed on	04-16-2019 11:38:38 PDT
Calibration ROI is expired	No
Calibration ROI performed on	04-16-2019 10:07:58 PDT
Calibration ROX is expired	No
Calibration ROX performed on	04-16-2019 11:09:58 PDT
Calibration SYBR is expired	No
Calibration SYBR performed on	04-16-2019 11:28:15 PDT
Calibration TAMRA is expired	No
Calibration TAMRA performed on	04-16-2019 11:00:45 PDT
Calibration Uniformity is expired	No
Calibration Uniformity performed on	04-16-2019 10:43:03 PDT
Calibration VIC is expired	No
Calibration VIC performed on	04-16-2019 11:18:26 PDT
Chemistry	SYBR_GREEN
Comment
Date Created	09-18-2019 09:52:43 PDT
Experiment File Name	C:\Applied Biosystems\QuantStudio 12K Flex Software\User Files\experiments\2019-09-17 152929.eds
Experiment Name	2019-09-17 152929
Experiment Run End Time	09-17-2019 18:28:05 PDT
Experiment Type	Comparative Cт (ΔΔCт)
Instrument Name	285880064
Instrument Serial Number	285880064
Instrument Type	QuantStudio 12K Flex
Passive Reference	ROX
Quantification Cycle Method	Ct
Signal Smoothing On	true
Stage/ Cycle where Analysis is performed	Stage 2, Step 2
User Name
Well	Well Position	Sample Name	Sample Color	Biogroup Name	Biogroup Color	Target Name	Target Color	Task	Reporter	Quencher	Quantity	Comments
1	A1	F2	RGB(176,23,31)			UBC	RGB(176,23,31)	UNKNOWN	SYBR	None
2	A2	F4	RGB(0,0,255)			UBC	RGB(176,23,31)	UNKNOWN	SYBR	None
3	A3	F8	RGB(0,139,69)			UBC	RGB(176,23,31)	UNKNOWN	SYBR	None
4	A4	F16	RGB(255,127,0)			UBC	RGB(176,23,31)	UNKNOWN	SYBR	None
5	A5	F24	RGB(139,137,112)			UBC	RGB(176,23,31)	UNKNOWN	SYBR	None
6	A6	JQ2	RGB(238,121,66)			UBC	RGB(176,23,31)	UNKNOWN	SYBR	None
7	A7	JQ4	RGB(142,56,142)			UBC	RGB(176,23,31)	UNKNOWN	SYBR	None
8	A8	JQ8	RGB(198,113,113)			UBC	RGB(176,23,31)	UNKNOWN	SYBR	None
9	A9	JQ16	RGB(0,245,255)			UBC	RGB(176,23,31)	UNKNOWN	SYBR	None
10	A10	JQ24	RGB(238,220,130)			UBC	RGB(176,23,31)	UNKNOWN	SYBR	None
11	A11	IFN2	RGB(238,238,0)			UBC	RGB(176,23,31)	UNKNOWN	SYBR	None
12	A12	IFN4	RGB(142,142,56)			UBC	RGB(176,23,31)	UNKNOWN	SYBR	None
13	A13	IFN8	RGB(238,44,44)			UBC	RGB(176,23,31)	UNKNOWN	SYBR	None
14	A14	IFN16	RGB(51,161,201)			UBC	RGB(176,23,31)	UNKNOWN	SYBR	None
15	A15	IFN24	RGB(238,18,137)			UBC	RGB(176,23,31)	UNKNOWN	SYBR	None
16	A16	D2	RGB(176,23,31)			UBC	RGB(176,23,31)	UNKNOWN	SYBR	None
17	A17	D4	RGB(0,0,255)			UBC	RGB(176,23,31)	UNKNOWN	SYBR	None
18	A18	D8	RGB(0,139,69)			UBC	RGB(176,23,31)	UNKNOWN	SYBR	None
19	A19	D16	RGB(255,127,0)			UBC	RGB(176,23,31)	UNKNOWN	SYBR	None
20	A20	D24	RGB(139,137,112)			UBC	RGB(176,23,31)	UNKNOWN	SYBR	None
21	A21	CON8	RGB(238,121,66)			UBC	RGB(176,23,31)	UNKNOWN	SYBR	None
22	A22	CON24	RGB(142,56,142)			UBC	RGB(176,23,31)	UNKNOWN	SYBR	None
23	A23	DMSO8	RGB(198,113,113)			UBC	RGB(176,23,31)	UNKNOWN	SYBR	None
24	A24	DMSO24	RGB(0,245,255)			UBC	RGB(176,23,31)	UNKNOWN	SYBR	None
25	B1	F2	RGB(176,23,31)			UBC	RGB(176,23,31)	UNKNOWN	SYBR	None
26	B2	F4	RGB(0,0,255)			UBC	RGB(176,23,31)	UNKNOWN	SYBR	None
27	B3	F8	RGB(0,139,69)			UBC	RGB(176,23,31)	UNKNOWN	SYBR	None
28	B4	F16	RGB(255,127,0)			UBC	RGB(176,23,31)	UNKNOWN	SYBR	None
29	B5	F24	RGB(139,137,112)			UBC	RGB(176,23,31)	UNKNOWN	SYBR	None
30	B6	JQ2	RGB(238,121,66)			UBC	RGB(176,23,31)	UNKNOWN	SYBR	None
31	B7	JQ4	RGB(142,56,142)			UBC	RGB(176,23,31)	UNKNOWN	SYBR	None
32	B8	JQ8	RGB(198,113,113)			UBC	RGB(176,23,31)	UNKNOWN	SYBR	None
33	B9	JQ16	RGB(0,245,255)			UBC	RGB(176,23,31)	UNKNOWN	SYBR	None
34	B10	JQ24	RGB(238,220,130)			UBC	RGB(176,23,31)	UNKNOWN	SYBR	None
35	B11	IFN2	RGB(238,238,0)			UBC	RGB(176,23,31)	UNKNOWN	SYBR	None
36	B12	IFN4	RGB(142,142,56)			UBC	RGB(176,23,31)	UNKNOWN	SYBR	None
37	B13	IFN8	RGB(238,44,44)			UBC	RGB(176,23,31)	UNKNOWN	SYBR	None
38	B14	IFN16	RGB(51,161,201)			UBC	RGB(176,23,31)	UNKNOWN	SYBR	None
39	B15	IFN24	RGB(238,18,137)			UBC	RGB(176,23,31)	UNKNOWN	SYBR	None
40	B16	D2	RGB(176,23,31)			UBC	RGB(176,23,31)	UNKNOWN	SYBR	None
41	B17	D4	RGB(0,0,255)			UBC	RGB(176,23,31)	UNKNOWN	SYBR	None
42	B18	D8	RGB(0,139,69)			UBC	RGB(176,23,31)	UNKNOWN	SYBR	None
43	B19	D16	RGB(255,127,0)			UBC	RGB(176,23,31)	UNKNOWN	SYBR	None
44	B20	D24	RGB(139,137,112)			UBC	RGB(176,23,31)	UNKNOWN	SYBR	None
45	B21	CON8	RGB(238,121,66)			UBC	RGB(176,23,31)	UNKNOWN	SYBR	None
46	B22	CON24	RGB(142,56,142)			UBC	RGB(176,23,31)	UNKNOWN	SYBR	None
47	B23	DMSO8	RGB(198,113,113)			UBC	RGB(176,23,31)	UNKNOWN	SYBR	None
48	B24	DMSO24	RGB(0,245,255)			UBC	RGB(176,23,31)	UNKNOWN	SYBR	None
49	C1	F2	RGB(176,23,31)			UBC	RGB(176,23,31)	UNKNOWN	SYBR	None
50	C2	F4	RGB(0,0,255)			UBC	RGB(176,23,31)	UNKNOWN	SYBR	None
51	C3	F8	RGB(0,139,69)			UBC	RGB(176,23,31)	UNKNOWN	SYBR	None
52	C4	F16	RGB(255,127,0)			UBC	RGB(176,23,31)	UNKNOWN	SYBR	None
53	C5	F24	RGB(139,137,112)			UBC	RGB(176,23,31)	UNKNOWN	SYBR	None
54	C6	JQ2	RGB(238,121,66)			UBC	RGB(176,23,31)	UNKNOWN	SYBR	None
55	C7	JQ4	RGB(142,56,142)			UBC	RGB(176,23,31)	UNKNOWN	SYBR	None
56	C8	JQ8	RGB(198,113,113)			UBC	RGB(176,23,31)	UNKNOWN	SYBR	None
57	C9	JQ16	RGB(0,245,255)			UBC	RGB(176,23,31)	UNKNOWN	SYBR	None
58	C10	JQ24	RGB(238,220,130)			UBC	RGB(176,23,31)	UNKNOWN	SYBR	None
59	C11	IFN2	RGB(238,238,0)			UBC	RGB(176,23,31)	UNKNOWN	SYBR	None
60	C12	IFN4	RGB(142,142,56)			UBC	RGB(176,23,31)	UNKNOWN	SYBR	None
61	C13	IFN8	RGB(238,44,44)			UBC	RGB(176,23,31)	UNKNOWN	SYBR	None
62	C14	IFN16	RGB(51,161,201)			UBC	RGB(176,23,31)	UNKNOWN	SYBR	None
63	C15	IFN24	RGB(238,18,137)			UBC	RGB(176,23,31)	UNKNOWN	SYBR	None
64	C16	D2	RGB(176,23,31)			UBC	RGB(176,23,31)	UNKNOWN	SYBR	None
65	C17	D4	RGB(0,0,255)			UBC	RGB(176,23,31)	UNKNOWN	SYBR	None
66	C18	D8	RGB(0,139,69)			UBC	RGB(176,23,31)	UNKNOWN	SYBR	None
67	C19	D16	RGB(255,127,0)			UBC	RGB(176,23,31)	UNKNOWN	SYBR	None
68	C20	D24	RGB(139,137,112)			UBC	RGB(176,23,31)	UNKNOWN	SYBR	None
69	C21	CON8	RGB(238,121,66)			UBC	RGB(176,23,31)	UNKNOWN	SYBR	None
70	C22	CON24	RGB(142,56,142)			UBC	RGB(176,23,31)	UNKNOWN	SYBR	None
71	C23	DMSO8	RGB(198,113,113)			UBC	RGB(176,23,31)	UNKNOWN	SYBR	None
72	C24	DMSO24	RGB(0,245,255)			UBC	RGB(176,23,31)	UNKNOWN	SYBR	None
73	D1	F2	RGB(176,23,31)			PD-L1	RGB(0,0,255)	UNKNOWN	SYBR	None
74	D2	F4	RGB(0,0,255)			PD-L1	RGB(0,0,255)	UNKNOWN	SYBR	None
75	D3	F8	RGB(0,139,69)			PD-L1	RGB(0,0,255)	UNKNOWN	SYBR	None
76	D4	F16	RGB(255,127,0)			PD-L1	RGB(0,0,255)	UNKNOWN	SYBR	None
77	D5	F24	RGB(139,137,112)			PD-L1	RGB(0,0,255)	UNKNOWN	SYBR	None
78	D6	JQ2	RGB(238,121,66)			PD-L1	RGB(0,0,255)	UNKNOWN	SYBR	None
79	D7	JQ4	RGB(142,56,142)			PD-L1	RGB(0,0,255)	UNKNOWN	SYBR	None
80	D8	JQ8	RGB(198,113,113)			PD-L1	RGB(0,0,255)	UNKNOWN	SYBR	None
81	D9	JQ16	RGB(0,245,255)			PD-L1	RGB(0,0,255)	UNKNOWN	SYBR	None
82	D10	JQ24	RGB(238,220,130)			PD-L1	RGB(0,0,255)	UNKNOWN	SYBR	None
83	D11	IFN2	RGB(238,238,0)			PD-L1	RGB(0,0,255)	UNKNOWN	SYBR	None
84	D12	IFN4	RGB(142,142,56)			PD-L1	RGB(0,0,255)	UNKNOWN	SYBR	None
85	D13	IFN8	RGB(238,44,44)			PD-L1	RGB(0,0,255)	UNKNOWN	SYBR	None
86	D14	IFN16	RGB(51,161,201)			PD-L1	RGB(0,0,255)	UNKNOWN	SYBR	None
87	D15	IFN24	RGB(238,18,137)			PD-L1	RGB(0,0,255)	UNKNOWN	SYBR	None
88	D16	D2	RGB(176,23,31)			PD-L1	RGB(0,0,255)	UNKNOWN	SYBR	None
89	D17	D4	RGB(0,0,255)			PD-L1	RGB(0,0,255)	UNKNOWN	SYBR	None
90	D18	D8	RGB(0,139,69)			PD-L1	RGB(0,0,255)	UNKNOWN	SYBR	None
91	D19	D16	RGB(255,127,0)			PD-L1	RGB(0,0,255)	UNKNOWN	SYBR	None
92	D20	D24	RGB(139,137,112)			PD-L1	RGB(0,0,255)	UNKNOWN	SYBR	None
93	D21	CON8	RGB(238,121,66)			PD-L1	RGB(0,0,255)	UNKNOWN	SYBR	None
94	D22	CON24	RGB(142,56,142)			PD-L1	RGB(0,0,255)	UNKNOWN	SYBR	None
95	D23	DMSO8	RGB(198,113,113)			PD-L1	RGB(0,0,255)	UNKNOWN	SYBR	None
96	D24	DMSO24	RGB(0,245,255)			PD-L1	RGB(0,0,255)	UNKNOWN	SYBR	None
97	E1	F2	RGB(176,23,31)			PD-L1	RGB(0,0,255)	UNKNOWN	SYBR	None
98	E2	F4	RGB(0,0,255)			PD-L1	RGB(0,0,255)	UNKNOWN	SYBR	None
99	E3	F8	RGB(0,139,69)			PD-L1	RGB(0,0,255)	UNKNOWN	SYBR	None
100	E4	F16	RGB(255,127,0)			PD-L1	RGB(0,0,255)	UNKNOWN	SYBR	None
101	E5	F24	RGB(139,137,112)			PD-L1	RGB(0,0,255)	UNKNOWN	SYBR	None
102	E6	JQ2	RGB(238,121,66)			PD-L1	RGB(0,0,255)	UNKNOWN	SYBR	None
103	E7	JQ4	RGB(142,56,142)			PD-L1	RGB(0,0,255)	UNKNOWN	SYBR	None
104	E8	JQ8	RGB(198,113,113)			PD-L1	RGB(0,0,255)	UNKNOWN	SYBR	None
105	E9	JQ16	RGB(0,245,255)			PD-L1	RGB(0,0,255)	UNKNOWN	SYBR	None
106	E10	JQ24	RGB(238,220,130)			PD-L1	RGB(0,0,255)	UNKNOWN	SYBR	None
107	E11	IFN2	RGB(238,238,0)			PD-L1	RGB(0,0,255)	UNKNOWN	SYBR	None
108	E12	IFN4	RGB(142,142,56)			PD-L1	RGB(0,0,255)	UNKNOWN	SYBR	None
109	E13	IFN8	RGB(238,44,44)			PD-L1	RGB(0,0,255)	UNKNOWN	SYBR	None
110	E14	IFN16	RGB(51,161,201)			PD-L1	RGB(0,0,255)	UNKNOWN	SYBR	None
111	E15	IFN24	RGB(238,18,137)			PD-L1	RGB(0,0,255)	UNKNOWN	SYBR	None
112	E16	D2	RGB(176,23,31)			PD-L1	RGB(0,0,255)	UNKNOWN	SYBR	None
113	E17	D4	RGB(0,0,255)			PD-L1	RGB(0,0,255)	UNKNOWN	SYBR	None
114	E18	D8	RGB(0,139,69)			PD-L1	RGB(0,0,255)	UNKNOWN	SYBR	None
115	E19	D16	RGB(255,127,0)			PD-L1	RGB(0,0,255)	UNKNOWN	SYBR	None
116	E20	D24	RGB(139,137,112)			PD-L1	RGB(0,0,255)	UNKNOWN	SYBR	None
117	E21	CON8	RGB(238,121,66)			PD-L1	RGB(0,0,255)	UNKNOWN	SYBR	None
118	E22	CON24	RGB(142,56,142)			PD-L1	RGB(0,0,255)	UNKNOWN	SYBR	None
119	E23	DMSO8	RGB(198,113,113)			PD-L1	RGB(0,0,255)	UNKNOWN	SYBR	None
120	E24	DMSO24	RGB(0,245,255)			PD-L1	RGB(0,0,255)	UNKNOWN	SYBR	None
121	F1	F2	RGB(176,23,31)			PD-L1	RGB(0,0,255)	UNKNOWN	SYBR	None
122	F2	F4	RGB(0,0,255)			PD-L1	RGB(0,0,255)	UNKNOWN	SYBR	None
123	F3	F8	RGB(0,139,69)			PD-L1	RGB(0,0,255)	UNKNOWN	SYBR	None
124	F4	F16	RGB(255,127,0)			PD-L1	RGB(0,0,255)	UNKNOWN	SYBR	None
125	F5	F24	RGB(139,137,112)			PD-L1	RGB(0,0,255)	UNKNOWN	SYBR	None
126	F6	JQ2	RGB(238,121,66)			PD-L1	RGB(0,0,255)	UNKNOWN	SYBR	None
127	F7	JQ4	RGB(142,56,142)			PD-L1	RGB(0,0,255)	UNKNOWN	SYBR	None
128	F8	JQ8	RGB(198,113,113)			PD-L1	RGB(0,0,255)	UNKNOWN	SYBR	None
129	F9	JQ16	RGB(0,245,255)			PD-L1	RGB(0,0,255)	UNKNOWN	SYBR	None
130	F10	JQ24	RGB(238,220,130)			PD-L1	RGB(0,0,255)	UNKNOWN	SYBR	None
131	F11	IFN2	RGB(238,238,0)			PD-L1	RGB(0,0,255)	UNKNOWN	SYBR	None
132	F12	IFN4	RGB(142,142,56)			PD-L1	RGB(0,0,255)	UNKNOWN	SYBR	None
133	F13	IFN8	RGB(238,44,44)			PD-L1	RGB(0,0,255)	UNKNOWN	SYBR	None
134	F14	IFN16	RGB(51,161,201)			PD-L1	RGB(0,0,255)	UNKNOWN	SYBR	None
135	F15	IFN24	RGB(238,18,137)			PD-L1	RGB(0,0,255)	UNKNOWN	SYBR	None
136	F16	D2	RGB(176,23,31)			PD-L1	RGB(0,0,255)	UNKNOWN	SYBR	None
137	F17	D4	RGB(0,0,255)			PD-L1	RGB(0,0,255)	UNKNOWN	SYBR	None
138	F18	D8	RGB(0,139,69)			PD-L1	RGB(0,0,255)	UNKNOWN	SYBR	None
139	F19	D16	RGB(255,127,0)			PD-L1	RGB(0,0,255)	UNKNOWN	SYBR	None
140	F20	D24	RGB(139,137,112)			PD-L1	RGB(0,0,255)	UNKNOWN	SYBR	None
141	F21	CON8	RGB(238,121,66)			PD-L1	RGB(0,0,255)	UNKNOWN	SYBR	None
142	F22	CON24	RGB(142,56,142)			PD-L1	RGB(0,0,255)	UNKNOWN	SYBR	None
143	F23	DMSO8	RGB(198,113,113)			PD-L1	RGB(0,0,255)	UNKNOWN	SYBR	None
144	F24	DMSO24	RGB(0,245,255)			PD-L1	RGB(0,0,255)	UNKNOWN	SYBR	None
145	G1	F2	RGB(176,23,31)			MYC	RGB(0,139,69)	UNKNOWN	SYBR	None
146	G2	F4	RGB(0,0,255)			MYC	RGB(0,139,69)	UNKNOWN	SYBR	None
147	G3	F8	RGB(0,139,69)			MYC	RGB(0,139,69)	UNKNOWN	SYBR	None
148	G4	F16	RGB(255,127,0)			MYC	RGB(0,139,69)	UNKNOWN	SYBR	None
149	G5	F24	RGB(139,137,112)			MYC	RGB(0,139,69)	UNKNOWN	SYBR	None
150	G6	JQ2	RGB(238,121,66)			MYC	RGB(0,139,69)	UNKNOWN	SYBR	None
151	G7	JQ4	RGB(142,56,142)			MYC	RGB(0,139,69)	UNKNOWN	SYBR	None
152	G8	JQ8	RGB(198,113,113)			MYC	RGB(0,139,69)	UNKNOWN	SYBR	None
153	G9	JQ16	RGB(0,245,255)			MYC	RGB(0,139,69)	UNKNOWN	SYBR	None
154	G10	JQ24	RGB(238,220,130)			MYC	RGB(0,139,69)	UNKNOWN	SYBR	None
155	G11	IFN2	RGB(238,238,0)			MYC	RGB(0,139,69)	UNKNOWN	SYBR	None
156	G12	IFN4	RGB(142,142,56)			MYC	RGB(0,139,69)	UNKNOWN	SYBR	None
157	G13	IFN8	RGB(238,44,44)			MYC	RGB(0,139,69)	UNKNOWN	SYBR	None
158	G14	IFN16	RGB(51,161,201)			MYC	RGB(0,139,69)	UNKNOWN	SYBR	None
159	G15	IFN24	RGB(238,18,137)			MYC	RGB(0,139,69)	UNKNOWN	SYBR	None
160	G16	D2	RGB(176,23,31)			MYC	RGB(0,139,69)	UNKNOWN	SYBR	None
161	G17	D4	RGB(0,0,255)			MYC	RGB(0,139,69)	UNKNOWN	SYBR	None
162	G18	D8	RGB(0,139,69)			MYC	RGB(0,139,69)	UNKNOWN	SYBR	None
163	G19	D16	RGB(255,127,0)			MYC	RGB(0,139,69)	UNKNOWN	SYBR	None
164	G20	D24	RGB(139,137,112)			MYC	RGB(0,139,69)	UNKNOWN	SYBR	None
165	G21	CON8	RGB(238,121,66)			MYC	RGB(0,139,69)	UNKNOWN	SYBR	None
166	G22	CON24	RGB(142,56,142)			MYC	RGB(0,139,69)	UNKNOWN	SYBR	None
167	G23	DMSO8	RGB(198,113,113)			MYC	RGB(0,139,69)	UNKNOWN	SYBR	None
168	G24	DMSO24	RGB(0,245,255)			MYC	RGB(0,139,69)	UNKNOWN	SYBR	None
169	H1	F2	RGB(176,23,31)			MYC	RGB(0,139,69)	UNKNOWN	SYBR	None
170	H2	F4	RGB(0,0,255)			MYC	RGB(0,139,69)	UNKNOWN	SYBR	None
171	H3	F8	RGB(0,139,69)			MYC	RGB(0,139,69)	UNKNOWN	SYBR	None
172	H4	F16	RGB(255,127,0)			MYC	RGB(0,139,69)	UNKNOWN	SYBR	None
173	H5	F24	RGB(139,137,112)			MYC	RGB(0,139,69)	UNKNOWN	SYBR	None
174	H6	JQ2	RGB(238,121,66)			MYC	RGB(0,139,69)	UNKNOWN	SYBR	None
175	H7	JQ4	RGB(142,56,142)			MYC	RGB(0,139,69)	UNKNOWN	SYBR	None
176	H8	JQ8	RGB(198,113,113)			MYC	RGB(0,139,69)	UNKNOWN	SYBR	None
177	H9	JQ16	RGB(0,245,255)			MYC	RGB(0,139,69)	UNKNOWN	SYBR	None
178	H10	JQ24	RGB(238,220,130)			MYC	RGB(0,139,69)	UNKNOWN	SYBR	None
179	H11	IFN2	RGB(238,238,0)			MYC	RGB(0,139,69)	UNKNOWN	SYBR	None
180	H12	IFN4	RGB(142,142,56)			MYC	RGB(0,139,69)	UNKNOWN	SYBR	None
181	H13	IFN8	RGB(238,44,44)			MYC	RGB(0,139,69)	UNKNOWN	SYBR	None
182	H14	IFN16	RGB(51,161,201)			MYC	RGB(0,139,69)	UNKNOWN	SYBR	None
183	H15	IFN24	RGB(238,18,137)			MYC	RGB(0,139,69)	UNKNOWN	SYBR	None
184	H16	D2	RGB(176,23,31)			MYC	RGB(0,139,69)	UNKNOWN	SYBR	None
185	H17	D4	RGB(0,0,255)			MYC	RGB(0,139,69)	UNKNOWN	SYBR	None
186	H18	D8	RGB(0,139,69)			MYC	RGB(0,139,69)	UNKNOWN	SYBR	None
187	H19	D16	RGB(255,127,0)			MYC	RGB(0,139,69)	UNKNOWN	SYBR	None
188	H20	D24	RGB(139,137,112)			MYC	RGB(0,139,69)	UNKNOWN	SYBR	None
189	H21	CON8	RGB(238,121,66)			MYC	RGB(0,139,69)	UNKNOWN	SYBR	None
190	H22	CON24	RGB(142,56,142)			MYC	RGB(0,139,69)	UNKNOWN	SYBR	None
191	H23	DMSO8	RGB(198,113,113)			MYC	RGB(0,139,69)	UNKNOWN	SYBR	None
192	H24	DMSO24	RGB(0,245,255)			MYC	RGB(0,139,69)	UNKNOWN	SYBR	None
193	I1	F2	RGB(176,23,31)			MYC	RGB(0,139,69)	UNKNOWN	SYBR	None
194	I2	F4	RGB(0,0,255)			MYC	RGB(0,139,69)	UNKNOWN	SYBR	None
195	I3	F8	RGB(0,139,69)			MYC	RGB(0,139,69)	UNKNOWN	SYBR	None
196	I4	F16	RGB(255,127,0)			MYC	RGB(0,139,69)	UNKNOWN	SYBR	None
197	I5	F24	RGB(139,137,112)			MYC	RGB(0,139,69)	UNKNOWN	SYBR	None
198	I6	JQ2	RGB(238,121,66)			MYC	RGB(0,139,69)	UNKNOWN	SYBR	None
199	I7	JQ4	RGB(142,56,142)			MYC	RGB(0,139,69)	UNKNOWN	SYBR	None
200	I8	JQ8	RGB(198,113,113)			MYC	RGB(0,139,69)	UNKNOWN	SYBR	None
201	I9	JQ16	RGB(0,245,255)			MYC	RGB(0,139,69)	UNKNOWN	SYBR	None
202	I10	JQ24	RGB(238,220,130)			MYC	RGB(0,139,69)	UNKNOWN	SYBR	None
203	I11	IFN2	RGB(238,238,0)			MYC	RGB(0,139,69)	UNKNOWN	SYBR	None
204	I12	IFN4	RGB(142,142,56)			MYC	RGB(0,139,69)	UNKNOWN	SYBR	None
205	I13	IFN8	RGB(238,44,44)			MYC	RGB(0,139,69)	UNKNOWN	SYBR	None
206	I14	IFN16	RGB(51,161,201)			MYC	RGB(0,139,69)	UNKNOWN	SYBR	None
207	I15	IFN24	RGB(238,18,137)			MYC	RGB(0,139,69)	UNKNOWN	SYBR	None
208	I16	D2	RGB(176,23,31)			MYC	RGB(0,139,69)	UNKNOWN	SYBR	None
209	I17	D4	RGB(0,0,255)			MYC	RGB(0,139,69)	UNKNOWN	SYBR	None
210	I18	D8	RGB(0,139,69)			MYC	RGB(0,139,69)	UNKNOWN	SYBR	None
211	I19	D16	RGB(255,127,0)			MYC	RGB(0,139,69)	UNKNOWN	SYBR	None
212	I20	D24	RGB(139,137,112)			MYC	RGB(0,139,69)	UNKNOWN	SYBR	None
213	I21	CON8	RGB(238,121,66)			MYC	RGB(0,139,69)	UNKNOWN	SYBR	None
214	I22	CON24	RGB(142,56,142)			MYC	RGB(0,139,69)	UNKNOWN	SYBR	None
215	I23	DMSO8	RGB(198,113,113)			MYC	RGB(0,139,69)	UNKNOWN	SYBR	None
216	I24	DMSO24	RGB(0,245,255)			MYC	RGB(0,139,69)	UNKNOWN	SYBR	None
217	J1	F2	RGB(176,23,31)			NF-KB	RGB(238,238,0)	UNKNOWN	SYBR	None
218	J2	F4	RGB(0,0,255)			NF-KB	RGB(238,238,0)	UNKNOWN	SYBR	None
219	J3	F8	RGB(0,139,69)			NF-KB	RGB(238,238,0)	UNKNOWN	SYBR	None
220	J4	F16	RGB(255,127,0)			NF-KB	RGB(238,238,0)	UNKNOWN	SYBR	None
221	J5	F24	RGB(139,137,112)			NF-KB	RGB(238,238,0)	UNKNOWN	SYBR	None
222	J6	JQ2	RGB(238,121,66)			NF-KB	RGB(238,238,0)	UNKNOWN	SYBR	None
223	J7	JQ4	RGB(142,56,142)			NF-KB	RGB(238,238,0)	UNKNOWN	SYBR	None
224	J8	JQ8	RGB(198,113,113)			NF-KB	RGB(238,238,0)	UNKNOWN	SYBR	None
225	J9	JQ16	RGB(0,245,255)			NF-KB	RGB(238,238,0)	UNKNOWN	SYBR	None
226	J10	JQ24	RGB(238,220,130)			NF-KB	RGB(238,238,0)	UNKNOWN	SYBR	None
227	J11	IFN2	RGB(238,238,0)			NF-KB	RGB(238,238,0)	UNKNOWN	SYBR	None
228	J12	IFN4	RGB(142,142,56)			NF-KB	RGB(238,238,0)	UNKNOWN	SYBR	None
229	J13	IFN8	RGB(238,44,44)			NF-KB	RGB(238,238,0)	UNKNOWN	SYBR	None
230	J14	IFN16	RGB(51,161,201)			NF-KB	RGB(238,238,0)	UNKNOWN	SYBR	None
231	J15	IFN24	RGB(238,18,137)			NF-KB	RGB(238,238,0)	UNKNOWN	SYBR	None
232	J16	D2	RGB(176,23,31)			NF-KB	RGB(238,238,0)	UNKNOWN	SYBR	None
233	J17	D4	RGB(0,0,255)			NF-KB	RGB(238,238,0)	UNKNOWN	SYBR	None
234	J18	D8	RGB(0,139,69)			NF-KB	RGB(238,238,0)	UNKNOWN	SYBR	None
235	J19	D16	RGB(255,127,0)			NF-KB	RGB(238,238,0)	UNKNOWN	SYBR	None
236	J20	D24	RGB(139,137,112)			NF-KB	RGB(238,238,0)	UNKNOWN	SYBR	None
237	J21	CON8	RGB(238,121,66)			NF-KB	RGB(238,238,0)	UNKNOWN	SYBR	None
238	J22	CON24	RGB(142,56,142)			NF-KB	RGB(238,238,0)	UNKNOWN	SYBR	None
239	J23	DMSO8	RGB(198,113,113)			NF-KB	RGB(238,238,0)	UNKNOWN	SYBR	None
240	J24	DMSO24	RGB(0,245,255)			NF-KB	RGB(238,238,0)	UNKNOWN	SYBR	None
241	K1	F2	RGB(176,23,31)			NF-KB	RGB(238,238,0)	UNKNOWN	SYBR	None
242	K2	F4	RGB(0,0,255)			NF-KB	RGB(238,238,0)	UNKNOWN	SYBR	None
243	K3	F8	RGB(0,139,69)			NF-KB	RGB(238,238,0)	UNKNOWN	SYBR	None
244	K4	F16	RGB(255,127,0)			NF-KB	RGB(238,238,0)	UNKNOWN	SYBR	None
245	K5	F24	RGB(139,137,112)			NF-KB	RGB(238,238,0)	UNKNOWN	SYBR	None
246	K6	JQ2	RGB(238,121,66)			NF-KB	RGB(238,238,0)	UNKNOWN	SYBR	None
247	K7	JQ4	RGB(142,56,142)			NF-KB	RGB(238,238,0)	UNKNOWN	SYBR	None
248	K8	JQ8	RGB(198,113,113)			NF-KB	RGB(238,238,0)	UNKNOWN	SYBR	None
249	K9	JQ16	RGB(0,245,255)			NF-KB	RGB(238,238,0)	UNKNOWN	SYBR	None
250	K10	JQ24	RGB(238,220,130)			NF-KB	RGB(238,238,0)	UNKNOWN	SYBR	None
251	K11	IFN2	RGB(238,238,0)			NF-KB	RGB(238,238,0)	UNKNOWN	SYBR	None
252	K12	IFN4	RGB(142,142,56)			NF-KB	RGB(238,238,0)	UNKNOWN	SYBR	None
253	K13	IFN8	RGB(238,44,44)			NF-KB	RGB(238,238,0)	UNKNOWN	SYBR	None
254	K14	IFN16	RGB(51,161,201)			NF-KB	RGB(238,238,0)	UNKNOWN	SYBR	None
255	K15	IFN24	RGB(238,18,137)			NF-KB	RGB(238,238,0)	UNKNOWN	SYBR	None
256	K16	D2	RGB(176,23,31)			NF-KB	RGB(238,238,0)	UNKNOWN	SYBR	None
257	K17	D4	RGB(0,0,255)			NF-KB	RGB(238,238,0)	UNKNOWN	SYBR	None
258	K18	D8	RGB(0,139,69)			NF-KB	RGB(238,238,0)	UNKNOWN	SYBR	None
259	K19	D16	RGB(255,127,0)			NF-KB	RGB(238,238,0)	UNKNOWN	SYBR	None
260	K20	D24	RGB(139,137,112)			NF-KB	RGB(238,238,0)	UNKNOWN	SYBR	None
261	K21	CON8	RGB(238,121,66)			NF-KB	RGB(238,238,0)	UNKNOWN	SYBR	None
262	K22	CON24	RGB(142,56,142)			NF-KB	RGB(238,238,0)	UNKNOWN	SYBR	None
263	K23	DMSO8	RGB(198,113,113)			NF-KB	RGB(238,238,0)	UNKNOWN	SYBR	None
264	K24	DMSO24	RGB(0,245,255)			NF-KB	RGB(238,238,0)	UNKNOWN	SYBR	None
265	L1	F2	RGB(176,23,31)			NF-KB	RGB(238,238,0)	UNKNOWN	SYBR	None
266	L2	F4	RGB(0,0,255)			NF-KB	RGB(238,238,0)	UNKNOWN	SYBR	None
267	L3	F8	RGB(0,139,69)			NF-KB	RGB(238,238,0)	UNKNOWN	SYBR	None
268	L4	F16	RGB(255,127,0)			NF-KB	RGB(238,238,0)	UNKNOWN	SYBR	None
269	L5	F24	RGB(139,137,112)			NF-KB	RGB(238,238,0)	UNKNOWN	SYBR	None
270	L6	JQ2	RGB(238,121,66)			NF-KB	RGB(238,238,0)	UNKNOWN	SYBR	None
271	L7	JQ4	RGB(142,56,142)			NF-KB	RGB(238,238,0)	UNKNOWN	SYBR	None
272	L8	JQ8	RGB(198,113,113)			NF-KB	RGB(238,238,0)	UNKNOWN	SYBR	None
273	L9	JQ16	RGB(0,245,255)			NF-KB	RGB(238,238,0)	UNKNOWN	SYBR	None
274	L10	JQ24	RGB(238,220,130)			NF-KB	RGB(238,238,0)	UNKNOWN	SYBR	None
275	L11	IFN2	RGB(238,238,0)			NF-KB	RGB(238,238,0)	UNKNOWN	SYBR	None
276	L12	IFN4	RGB(142,142,56)			NF-KB	RGB(238,238,0)	UNKNOWN	SYBR	None
277	L13	IFN8	RGB(238,44,44)			NF-KB	RGB(238,238,0)	UNKNOWN	SYBR	None
278	L14	IFN16	RGB(51,161,201)			NF-KB	RGB(238,238,0)	UNKNOWN	SYBR	None
279	L15	IFN24	RGB(238,18,137)			NF-KB	RGB(238,238,0)	UNKNOWN	SYBR	None
280	L16	D2	RGB(176,23,31)			NF-KB	RGB(238,238,0)	UNKNOWN	SYBR	None
281	L17	D4	RGB(0,0,255)			NF-KB	RGB(238,238,0)	UNKNOWN	SYBR	None
282	L18	D8	RGB(0,139,69)			NF-KB	RGB(238,238,0)	UNKNOWN	SYBR	None
283	L19	D16	RGB(255,127,0)			NF-KB	RGB(238,238,0)	UNKNOWN	SYBR	None
284	L20	D24	RGB(139,137,112)			NF-KB	RGB(238,238,0)	UNKNOWN	SYBR	None
285	L21	CON8	RGB(238,121,66)			NF-KB	RGB(238,238,0)	UNKNOWN	SYBR	None
286	L22	CON24	RGB(142,56,142)			NF-KB	RGB(238,238,0)	UNKNOWN	SYBR	None
287	L23	DMSO8	RGB(198,113,113)			NF-KB	RGB(238,238,0)	UNKNOWN	SYBR	None
288	L24	DMSO24	RGB(0,245,255)			NF-KB	RGB(238,238,0)	UNKNOWN	SYBR	None
289	M1	F2	RGB(176,23,31)			CD47	RGB(139,137,112)	UNKNOWN	SYBR	None
290	M2	F4	RGB(0,0,255)			CD47	RGB(139,137,112)	UNKNOWN	SYBR	None
291	M3	F8	RGB(0,139,69)			CD47	RGB(139,137,112)	UNKNOWN	SYBR	None
292	M4	F16	RGB(255,127,0)			CD47	RGB(139,137,112)	UNKNOWN	SYBR	None
293	M5	F24	RGB(139,137,112)			CD47	RGB(139,137,112)	UNKNOWN	SYBR	None
294	M6	JQ2	RGB(238,121,66)			CD47	RGB(139,137,112)	UNKNOWN	SYBR	None
295	M7	JQ4	RGB(142,56,142)			CD47	RGB(139,137,112)	UNKNOWN	SYBR	None
296	M8	JQ8	RGB(198,113,113)			CD47	RGB(139,137,112)	UNKNOWN	SYBR	None
297	M9	JQ16	RGB(0,245,255)			CD47	RGB(139,137,112)	UNKNOWN	SYBR	None
298	M10	JQ24	RGB(238,220,130)			CD47	RGB(139,137,112)	UNKNOWN	SYBR	None
299	M11	IFN2	RGB(238,238,0)			CD47	RGB(139,137,112)	UNKNOWN	SYBR	None
300	M12	IFN4	RGB(142,142,56)			CD47	RGB(139,137,112)	UNKNOWN	SYBR	None
301	M13	IFN8	RGB(238,44,44)			CD47	RGB(139,137,112)	UNKNOWN	SYBR	None
302	M14	IFN16	RGB(51,161,201)			CD47	RGB(139,137,112)	UNKNOWN	SYBR	None
303	M15	IFN24	RGB(238,18,137)			CD47	RGB(139,137,112)	UNKNOWN	SYBR	None
304	M16	D2	RGB(176,23,31)			CD47	RGB(139,137,112)	UNKNOWN	SYBR	None
305	M17	D4	RGB(0,0,255)			CD47	RGB(139,137,112)	UNKNOWN	SYBR	None
306	M18	D8	RGB(0,139,69)			CD47	RGB(139,137,112)	UNKNOWN	SYBR	None
307	M19	D16	RGB(255,127,0)			CD47	RGB(139,137,112)	UNKNOWN	SYBR	None
308	M20	D24	RGB(139,137,112)			CD47	RGB(139,137,112)	UNKNOWN	SYBR	None
309	M21	CON8	RGB(238,121,66)			CD47	RGB(139,137,112)	UNKNOWN	SYBR	None
310	M22	CON24	RGB(142,56,142)			CD47	RGB(139,137,112)	UNKNOWN	SYBR	None
311	M23	DMSO8	RGB(198,113,113)			CD47	RGB(139,137,112)	UNKNOWN	SYBR	None
312	M24	DMSO24	RGB(0,245,255)			CD47	RGB(139,137,112)	UNKNOWN	SYBR	None
313	N1	F2	RGB(176,23,31)			CD47	RGB(139,137,112)	UNKNOWN	SYBR	None
314	N2	F4	RGB(0,0,255)			CD47	RGB(139,137,112)	UNKNOWN	SYBR	None
315	N3	F8	RGB(0,139,69)			CD47	RGB(139,137,112)	UNKNOWN	SYBR	None
316	N4	F16	RGB(255,127,0)			CD47	RGB(139,137,112)	UNKNOWN	SYBR	None
317	N5	F24	RGB(139,137,112)			CD47	RGB(139,137,112)	UNKNOWN	SYBR	None
318	N6	JQ2	RGB(238,121,66)			CD47	RGB(139,137,112)	UNKNOWN	SYBR	None
319	N7	JQ4	RGB(142,56,142)			CD47	RGB(139,137,112)	UNKNOWN	SYBR	None
320	N8	JQ8	RGB(198,113,113)			CD47	RGB(139,137,112)	UNKNOWN	SYBR	None
321	N9	JQ16	RGB(0,245,255)			CD47	RGB(139,137,112)	UNKNOWN	SYBR	None
322	N10	JQ24	RGB(238,220,130)			CD47	RGB(139,137,112)	UNKNOWN	SYBR	None
323	N11	IFN2	RGB(238,238,0)			CD47	RGB(139,137,112)	UNKNOWN	SYBR	None
324	N12	IFN4	RGB(142,142,56)			CD47	RGB(139,137,112)	UNKNOWN	SYBR	None
325	N13	IFN8	RGB(238,44,44)			CD47	RGB(139,137,112)	UNKNOWN	SYBR	None
326	N14	IFN16	RGB(51,161,201)			CD47	RGB(139,137,112)	UNKNOWN	SYBR	None
327	N15	IFN24	RGB(238,18,137)			CD47	RGB(139,137,112)	UNKNOWN	SYBR	None
328	N16	D2	RGB(176,23,31)			CD47	RGB(139,137,112)	UNKNOWN	SYBR	None
329	N17	D4	RGB(0,0,255)			CD47	RGB(139,137,112)	UNKNOWN	SYBR	None
330	N18	D8	RGB(0,139,69)			CD47	RGB(139,137,112)	UNKNOWN	SYBR	None
331	N19	D16	RGB(255,127,0)			CD47	RGB(139,137,112)	UNKNOWN	SYBR	None
332	N20	D24	RGB(139,137,112)			CD47	RGB(139,137,112)	UNKNOWN	SYBR	None
333	N21	CON8	RGB(238,121,66)			CD47	RGB(139,137,112)	UNKNOWN	SYBR	None
334	N22	CON24	RGB(142,56,142)			CD47	RGB(139,137,112)	UNKNOWN	SYBR	None
335	N23	DMSO8	RGB(198,113,113)			CD47	RGB(139,137,112)	UNKNOWN	SYBR	None
336	N24	DMSO24	RGB(0,245,255)			CD47	RGB(139,137,112)	UNKNOWN	SYBR	None
337	O1	F2	RGB(176,23,31)			CD47	RGB(139,137,112)	UNKNOWN	SYBR	None
338	O2	F4	RGB(0,0,255)			CD47	RGB(139,137,112)	UNKNOWN	SYBR	None
339	O3	F8	RGB(0,139,69)			CD47	RGB(139,137,112)	UNKNOWN	SYBR	None
340	O4	F16	RGB(255,127,0)			CD47	RGB(139,137,112)	UNKNOWN	SYBR	None
341	O5	F24	RGB(139,137,112)			CD47	RGB(139,137,112)	UNKNOWN	SYBR	None
342	O6	JQ2	RGB(238,121,66)			CD47	RGB(139,137,112)	UNKNOWN	SYBR	None
343	O7	JQ4	RGB(142,56,142)			CD47	RGB(139,137,112)	UNKNOWN	SYBR	None
344	O8	JQ8	RGB(198,113,113)			CD47	RGB(139,137,112)	UNKNOWN	SYBR	None
345	O9	JQ16	RGB(0,245,255)			CD47	RGB(139,137,112)	UNKNOWN	SYBR	None
346	O10	JQ24	RGB(238,220,130)			CD47	RGB(139,137,112)	UNKNOWN	SYBR	None
347	O11	IFN2	RGB(238,238,0)			CD47	RGB(139,137,112)	UNKNOWN	SYBR	None
348	O12	IFN4	RGB(142,142,56)			CD47	RGB(139,137,112)	UNKNOWN	SYBR	None
349	O13	IFN8	RGB(238,44,44)			CD47	RGB(139,137,112)	UNKNOWN	SYBR	None
350	O14	IFN16	RGB(51,161,201)			CD47	RGB(139,137,112)	UNKNOWN	SYBR	None
351	O15	IFN24	RGB(238,18,137)			CD47	RGB(139,137,112)	UNKNOWN	SYBR	None
352	O16	D2	RGB(176,23,31)			CD47	RGB(139,137,112)	UNKNOWN	SYBR	None
353	O17	D4	RGB(0,0,255)			CD47	RGB(139,137,112)	UNKNOWN	SYBR	None
354	O18	D8	RGB(0,139,69)			CD47	RGB(139,137,112)	UNKNOWN	SYBR	None
355	O19	D16	RGB(255,127,0)			CD47	RGB(139,137,112)	UNKNOWN	SYBR	None
356	O20	D24	RGB(139,137,112)			CD47	RGB(139,137,112)	UNKNOWN	SYBR	None
357	O21	CON8	RGB(238,121,66)			CD47	RGB(139,137,112)	UNKNOWN	SYBR	None
358	O22	CON24	RGB(142,56,142)			CD47	RGB(139,137,112)	UNKNOWN	SYBR	None
359	O23	DMSO8	RGB(198,113,113)			CD47	RGB(139,137,112)	UNKNOWN	SYBR	None
360	O24	DMSO24	RGB(0,245,255)			CD47	RGB(139,137,112)	UNKNOWN	SYBR	None
361	P1
362	P2
363	P3
364	P4
365	P5
366	P6
367	P7
368	P8
369	P9
370	P10
371	P11
372	P12
373	P13
374	P14
375	P15
376	P16
377	P17
378	P18
379	P19
380	P20
381	P21
382	P22
383	P23
384	P24

## Sheet: Amplification Data
Barcode
Block Type	384-Well Block
Calibration Background is expired	No
Calibration Background performed on	04-16-2019 10:31:42 PDT
Calibration FAM is expired	No
Calibration FAM performed on	04-16-2019 11:38:38 PDT
Calibration ROI is expired	No
Calibration ROI performed on	04-16-2019 10:07:58 PDT
Calibration ROX is expired	No
Calibration ROX performed on	04-16-2019 11:09:58 PDT
Calibration SYBR is expired	No
Calibration SYBR performed on	04-16-2019 11:28:15 PDT
Calibration TAMRA is expired	No
Calibration TAMRA performed on	04-16-2019 11:00:45 PDT
Calibration Uniformity is expired	No
Calibration Uniformity performed on	04-16-2019 10:43:03 PDT
Calibration VIC is expired	No
Calibration VIC performed on	04-16-2019 11:18:26 PDT
Chemistry	SYBR_GREEN
Comment
Date Created	09-18-2019 09:52:43 PDT
Experiment File Name	C:\Applied Biosystems\QuantStudio 12K Flex Software\User Files\experiments\2019-09-17 152929.eds
Experiment Name	2019-09-17 152929
Experiment Run End Time	09-17-2019 18:28:05 PDT
Experiment Type	Comparative Cт (ΔΔCт)
Instrument Name	285880064
Instrument Serial Number	285880064
Instrument Type	QuantStudio 12K Flex
Passive Reference	ROX
Quantification Cycle Method	Ct
Signal Smoothing On	true
Stage/ Cycle where Analysis is performed	Stage 2, Step 2
User Name
Well	Cycle	Target Name	Rn	Delta Rn
1	1	UBC	0.977775	-0.0184033
1	2	UBC	0.988851	-0.0174986
1	3	UBC	1.01053	-0.0059889
1	4	UBC	1.02646	-0.000237393
1	5	UBC	1.04114	0.00427576
1	6	UBC	1.05211	0.00507126
1	7	UBC	1.05843	0.00122153
1	8	UBC	1.06714	-0.000241633
1	9	UBC	1.07605	-0.00149856
1	10	UBC	1.08512	-0.00260207
1	11	UBC	1.09866	0.000771327
1	12	UBC	1.12288	0.0148175
1	13	UBC	1.16654	0.0483087
1	14	UBC	1.25182	0.123412
1	15	UBC	1.39802	0.25944
1	16	UBC	1.61771	0.468965
1	17	UBC	1.91397	0.755046
1	18	UBC	2.29286	1.12377
1	19	UBC	2.75165	1.57239
1	20	UBC	3.2833	2.09386
1	21	UBC	3.82001	2.62041
1	22	UBC	4.30835	3.09857
1	23	UBC	4.73704	3.51709
1	24	UBC	5.11302	3.88289
1	25	UBC	5.46689	4.22659
1	26	UBC	5.74843	4.49796
1	27	UBC	5.9888	4.72816
1	28	UBC	6.19229	4.92148
1	29	UBC	6.38555	5.10457
1	30	UBC	6.60742	5.31628
1	31	UBC	6.79956	5.49824
1	32	UBC	6.92681	5.61532
1	33	UBC	7.04103	5.71937
1	34	UBC	7.12513	5.7933
1	35	UBC	7.21373	5.87173
1	36	UBC	7.32362	5.97144
1	37	UBC	7.42973	6.06738
1	38	UBC	7.51373	6.14121
1	39	UBC	7.62346	6.24077
1	40	UBC	7.70519	6.31233
2	1	UBC	0.100307	-0.00105976
2	2	UBC	0.100501	-0.000661157
2	3	UBC	0.10086	-9.75883e-05
2	4	UBC	0.100831	7.87813e-05
2	5	UBC	0.101034	0.000485962
2	6	UBC	0.100819	0.000476246
2	7	UBC	0.0999627	-0.000175635
2	8	UBC	0.0996426	-0.000290956
2	9	UBC	0.0995895	-0.0001393
2	10	UBC	0.0993326	-0.000191492
2	11	UBC	0.0984606	-0.000858729
2	12	UBC	0.0985541	-0.000560476
2	13	UBC	0.0993596	0.00044983
2	14	UBC	0.0993154	0.000610345
2	15	UBC	0.0987133	0.000213012
2	16	UBC	0.0987509	0.000455297
2	17	UBC	0.142369	0.0442777
2	18	UBC	0.314046	0.21616
2	19	UBC	0.357915	0.260234
2	20	UBC	0.357884	0.260407
2	21	UBC	0.359431	0.26216
2	22	UBC	0.363418	0.266351
2	23	UBC	0.364259	0.267397
2	24	UBC	0.364492	0.267834
2	25	UBC	0.365614	0.269161
2	26	UBC	0.363391	0.267143
2	27	UBC	0.362955	0.266912
2	28	UBC	0.365505	0.269666
2	29	UBC	0.365091	0.269457
2	30	UBC	0.364329	0.2689
2	31	UBC	0.36365	0.268426
2	32	UBC	0.364978	0.269959
2	33	UBC	0.363333	0.268518
2	34	UBC	0.363477	0.268867
2	35	UBC	0.363549	0.269143
2	36	UBC	0.362113	0.267912
2	37	UBC	0.36168	0.267684
2	38	UBC	0.362347	0.268556
2	39	UBC	0.361565	0.267978
2	40	UBC	0.360433	0.267052
3	1	UBC	0.742929	-0.0141598
3	2	UBC	0.750957	-0.0150995
3	3	UBC	0.771311	-0.003713
3	4	UBC	0.785409	0.00141806
3	5	UBC	0.795065	0.00210607
3	6	UBC	0.803761	0.00183433
3	7	UBC	0.810332	-0.000562025
3	8	UBC	0.820112	0.000250499
3	9	UBC	0.828998	0.000169192
3	10	UBC	0.836924	-0.000872226
3	11	UBC	0.846133	-0.000630893
3	12	UBC	0.864971	0.00923921
3	13	UBC	0.900502	0.0358033
3	14	UBC	0.962044	0.0883777
3	15	UBC	1.07361	0.190976
3	16	UBC	1.25864	0.367042
3	17	UBC	1.52114	0.620571
3	18	UBC	1.86521	0.955677
3	19	UBC	2.2907	1.37219
3	20	UBC	2.79723	1.86976
3	21	UBC	3.3538	2.41736
3	22	UBC	3.89722	2.95181
3	23	UBC	4.37909	3.42471
3	24	UBC	4.80332	3.83998
3	25	UBC	5.17177	4.19946
3	26	UBC	5.47053	4.48926
3	27	UBC	5.7492	4.75896
3	28	UBC	5.97958	4.98037
3	29	UBC	6.18121	5.17303
3	30	UBC	6.36736	5.35021
3	31	UBC	6.53158	5.50546
3	32	UBC	6.6713	5.63622
3	33	UBC	6.81323	5.76918
3	34	UBC	6.94706	5.89405
3	35	UBC	7.06733	6.00534
3	36	UBC	7.17169	6.10074
3	37	UBC	7.27028	6.19036
3	38	UBC	7.38664	6.29776
3	39	UBC	7.4501	6.35224
3	40	UBC	7.50407	6.39725
4	1	UBC	0.823978	-0.0175703
4	2	UBC	0.834409	-0.018454
4	3	UBC	0.858748	-0.00542855
4	4	UBC	0.876543	0.00105156
4	5	UBC	0.889218	0.00241175
4	6	UBC	0.9016	0.00347994
4	7	UBC	0.912518	0.00308286
4	8	UBC	0.919482	-0.00126802
4	9	UBC	0.931015	-0.00104891
4	10	UBC	0.941146	-0.00223234
4	11	UBC	0.954645	-4.82983e-05
4	12	UBC	0.975946	0.00993853
4	13	UBC	1.00669	0.029367
4	14	UBC	1.06704	0.0783991
4	15	UBC	1.17576	0.175805
4	16	UBC	1.3519	0.340637
4	17	UBC	1.60557	0.582995
4	18	UBC	1.93333	0.899437
4	19	UBC	2.3337	1.28849
4	20	UBC	2.80192	1.7454
4	21	UBC	3.31412	2.24628
4	22	UBC	3.81436	2.73521
4	23	UBC	4.25059	3.16012
4	24	UBC	4.63717	3.53539
4	25	UBC	4.98109	3.86799
4	26	UBC	5.27567	4.15126
4	27	UBC	5.51948	4.38375
4	28	UBC	5.74542	4.59838
4	29	UBC	5.92791	4.76956
4	30	UBC	6.09263	4.92296
4	31	UBC	6.24922	5.06824
4	32	UBC	6.3876	5.19531
4	33	UBC	6.49789	5.29428
4	34	UBC	6.59738	5.38246
4	35	UBC	6.69353	5.46729
4	36	UBC	6.80871	5.57116
4	37	UBC	6.90744	5.65857
4	38	UBC	7.00676	5.74657
4	39	UBC	7.06713	5.79564
4	40	UBC	7.1176	5.83478
5	1	UBC	0.90961	-0.0217322
5	2	UBC	0.924831	-0.0188472
5	3	UBC	0.951875	-0.0041392
5	4	UBC	0.968731	0.000380212
5	5	UBC	0.982929	0.00224167
5	6	UBC	0.994451	0.00142742
5	7	UBC	1.00836	0.00299754
5	8	UBC	1.01892	0.00122723
5	9	UBC	1.02836	-0.00167199
5	10	UBC	1.03991	-0.00246288
5	11	UBC	1.0561	0.0013898
5	12	UBC	1.08158	0.0145425
5	13	UBC	1.12466	0.0452795
5	14	UBC	1.19909	0.107374
5	15	UBC	1.3269	0.222847
5	16	UBC	1.5236	0.407216
5	17	UBC	1.79655	0.667825
5	18	UBC	2.14734	1.00628
5	19	UBC	2.57526	1.42186
5	20	UBC	3.06782	1.90209
5	21	UBC	3.59319	2.41512
5	22	UBC	4.08601	2.89561
5	23	UBC	4.50049	3.29775
5	24	UBC	4.87291	3.65783
5	25	UBC	5.18931	3.9619
5	26	UBC	5.46268	4.22293
5	27	UBC	5.7049	4.45281
5	28	UBC	5.92819	4.66376
5	29	UBC	6.11552	4.83876
5	30	UBC	6.27672	4.98762
5	31	UBC	6.42787	5.12644
5	32	UBC	6.56589	5.25212
5	33	UBC	6.71303	5.38692
5	34	UBC	6.81495	5.47651
5	35	UBC	6.91241	5.56163
5	36	UBC	7.02163	5.65852
5	37	UBC	7.11579	5.74034
5	38	UBC	7.20208	5.81429
5	39	UBC	7.26628	5.86616
5	40	UBC	7.2942	5.88174
6	1	UBC	0.83225	-0.00939639
6	2	UBC	0.841874	-0.00698736
6	3	UBC	0.85397	-0.00210641
6	4	UBC	0.862401	-0.000890486
6	5	UBC	0.872114	0.00160712
6	6	UBC	0.879678	0.00195627
6	7	UBC	0.886524	0.00158706
6	8	UBC	0.892651	0.00049885
6	9	UBC	0.897835	-0.00153177
6	10	UBC	0.905462	-0.00112063
6	11	UBC	0.919303	0.00550584
6	12	UBC	0.939315	0.018302
6	13	UBC	0.973735	0.0455073
6	14	UBC	1.04108	0.105639
6	15	UBC	1.15513	0.212471
6	16	UBC	1.33481	0.384935
6	17	UBC	1.59203	0.634941
6	18	UBC	1.92193	0.95763
6	19	UBC	2.32491	1.35339
6	20	UBC	2.80233	1.82359
6	21	UBC	3.3143	2.32835
6	22	UBC	3.79725	2.80409
6	23	UBC	4.23177	3.23139
6	24	UBC	4.60799	3.6004
6	25	UBC	4.92625	3.91144
6	26	UBC	5.19591	4.17389
6	27	UBC	5.43965	4.41041
6	28	UBC	5.66613	4.62967
6	29	UBC	5.83816	4.79449
6	30	UBC	6.00809	4.95721
6	31	UBC	6.15332	5.09522
6	32	UBC	6.26979	5.20448
6	33	UBC	6.39727	5.32474
6	34	UBC	6.51713	5.43739
6	35	UBC	6.63139	5.54443
6	36	UBC	6.69443	5.60025
6	37	UBC	6.77681	5.67542
6	38	UBC	6.87299	5.76438
6	39	UBC	6.92935	5.81353
6	40	UBC	6.96681	5.84377
7	1	UBC	0.651675	-0.0225256
7	2	UBC	0.664087	-0.0163062
7	3	UBC	0.681222	-0.00536445
7	4	UBC	0.694078	0.00129854
7	5	UBC	0.703528	0.00455536
7	6	UBC	0.70868	0.00351439
7	7	UBC	0.711938	0.000579543
7	8	UBC	0.715391	-0.00215986
7	9	UBC	0.720876	-0.00286872
7	10	UBC	0.728758	-0.0011795
7	11	UBC	0.737755	0.00162469
7	12	UBC	0.749328	0.00700516
7	13	UBC	0.775115	0.0265985
7	14	UBC	0.824036	0.0693268
7	15	UBC	0.911031	0.150129
7	16	UBC	1.05541	0.288311
7	17	UBC	1.27486	0.501572
7	18	UBC	1.56259	0.783107
7	19	UBC	1.93187	1.14619
7	20	UBC	2.38102	1.58916
7	21	UBC	2.89037	2.09231
7	22	UBC	3.3996	2.59535
7	23	UBC	3.86117	3.05073
7	24	UBC	4.25211	3.43547
7	25	UBC	4.58867	3.76584
7	26	UBC	4.88334	4.05432
7	27	UBC	5.1354	4.30018
7	28	UBC	5.3575	4.51609
7	29	UBC	5.53956	4.69195
7	30	UBC	5.70128	4.84748
7	31	UBC	5.85856	4.99857
7	32	UBC	5.99005	5.12386
7	33	UBC	6.11993	5.24756
7	34	UBC	6.2423	5.36373
7	35	UBC	6.3502	5.46543
7	36	UBC	6.42632	5.53536
7	37	UBC	6.49758	5.60043
7	38	UBC	6.60683	5.70349
7	39	UBC	6.67388	5.76434
7	40	UBC	6.69978	5.78406
8	1	UBC	0.672776	0.00234231
8	2	UBC	0.675445	0.000670008
8	3	UBC	0.680689	0.00157293
8	4	UBC	0.684124	0.000667021
8	5	UBC	0.68644	-0.00135903
8	6	UBC	0.691399	-0.000740787
8	7	UBC	0.695777	-0.00070458
8	8	UBC	0.700399	-0.000423577
8	9	UBC	0.704575	-0.000589132
8	10	UBC	0.709378	-0.000127109
8	11	UBC	0.71555	0.00170427
8	12	UBC	0.725173	0.00698545
8	13	UBC	0.743668	0.0211392
8	14	UBC	0.777041	0.0501711
8	15	UBC	0.839906	0.108694
8	16	UBC	0.952838	0.217286
8	17	UBC	1.13269	0.392797
8	18	UBC	1.37717	0.632931
8	19	UBC	1.69435	0.945774
8	20	UBC	2.09918	1.34627
8	21	UBC	2.57747	1.82021
8	22	UBC	3.08731	2.3257
8	23	UBC	3.56162	2.79568
8	24	UBC	3.97677	3.20649
8	25	UBC	4.34358	3.56895
8	26	UBC	4.65382	3.87486
8	27	UBC	4.91157	4.12826
8	28	UBC	5.14277	4.35513
8	29	UBC	5.34707	4.55508
8	30	UBC	5.53503	4.7387
8	31	UBC	5.69008	4.88941
8	32	UBC	5.82568	5.02067
8	33	UBC	5.94615	5.13679
8	34	UBC	6.057	5.24331
8	35	UBC	6.15433	5.33629
8	36	UBC	6.25912	5.43675
8	37	UBC	6.3413	5.51459
8	38	UBC	6.43531	5.60425
8	39	UBC	6.50067	5.66527
8	40	UBC	6.56363	5.72389
9	1	UBC	0.649418	-0.00753528
9	2	UBC	0.657436	-0.00456576
9	3	UBC	0.664622	-0.00242881
9	4	UBC	0.671114	-0.000986245
9	5	UBC	0.679715	0.00256596
9	6	UBC	0.685732	0.00353372
9	7	UBC	0.68854	0.001292
9	8	UBC	0.690171	-0.00212584
9	9	UBC	0.695604	-0.00174227
9	10	UBC	0.700359	-0.00203611
9	11	UBC	0.709372	0.0019276
9	12	UBC	0.723407	0.0109136
9	13	UBC	0.747763	0.0302206
9	14	UBC	0.790849	0.0682572
9	15	UBC	0.869137	0.141497
9	16	UBC	1.00841	0.275723
9	17	UBC	1.22584	0.488106
9	18	UBC	1.52506	0.782277
9	19	UBC	1.90067	1.15283
9	20	UBC	2.36609	1.6132
9	21	UBC	2.90124	2.1433
9	22	UBC	3.44355	2.68056
9	23	UBC	3.93551	3.16748
9	24	UBC	4.37168	3.5986
9	25	UBC	4.73878	3.96065
9	26	UBC	5.0467	4.26352
9	27	UBC	5.3158	4.52758
9	28	UBC	5.53285	4.73957
9	29	UBC	5.73332	4.935
9	30	UBC	5.90231	5.09894
9	31	UBC	6.08593	5.27751
9	32	UBC	6.22715	5.41368
9	33	UBC	6.34953	5.531
9	34	UBC	6.47534	5.65177
9	35	UBC	6.57536	5.74673
9	36	UBC	6.67003	5.83636
9	37	UBC	6.75517	5.91645
9	38	UBC	6.85803	6.01426
9	39	UBC	6.91646	6.06764
9	40	UBC	6.97932	6.12545
10	1	UBC	0.753732	-0.00360904
10	2	UBC	0.756053	-0.00620402
10	3	UBC	0.76339	-0.00378286
10	4	UBC	0.771835	-0.000254355
10	5	UBC	0.779578	0.00257278
10	6	UBC	0.784952	0.00303104
10	7	UBC	0.788823	0.00198584
10	8	UBC	0.791425	-0.000328225
10	9	UBC	0.794687	-0.00198271
10	10	UBC	0.800044	-0.00154184
10	11	UBC	0.806802	0.000300321
10	12	UBC	0.822955	0.0115367
10	13	UBC	0.850184	0.0338496
10	14	UBC	0.897644	0.076394
10	15	UBC	0.98205	0.155884
10	16	UBC	1.12999	0.29891
10	17	UBC	1.35207	0.516074
10	18	UBC	1.65238	0.811467
10	19	UBC	2.02634	1.18051
10	20	UBC	2.47549	1.62474
10	21	UBC	2.98562	2.12996
10	22	UBC	3.50562	2.64505
10	23	UBC	3.97001	3.10451
10	24	UBC	4.37188	3.50147
10	25	UBC	4.7118	3.83647
10	26	UBC	5.00731	4.12707
10	27	UBC	5.26939	4.38423
10	28	UBC	5.47179	4.58171
10	29	UBC	5.64941	4.75442
10	30	UBC	5.84218	4.94227
10	31	UBC	5.99633	5.09151
10	32	UBC	6.12794	5.2182
10	33	UBC	6.26471	5.35005
10	34	UBC	6.3866	5.46702
10	35	UBC	6.47192	5.54743
10	36	UBC	6.56566	5.63626
10	37	UBC	6.65926	5.72494
10	38	UBC	6.76051	5.82127
10	39	UBC	6.82166	5.87751
10	40	UBC	6.86073	5.91166
11	1	UBC	0.68759	-0.00563574
11	2	UBC	0.691751	-0.00682675
11	3	UBC	0.700877	-0.00305305
11	4	UBC	0.710103	0.000821319
11	5	UBC	0.716828	0.0021942
11	6	UBC	0.722195	0.00220983
11	7	UBC	0.725623	0.000286043
11	8	UBC	0.729806	-0.00088333
11	9	UBC	0.734741	-0.00129978
11	10	UBC	0.739959	-0.00143382
11	11	UBC	0.747903	0.00115858
11	12	UBC	0.761174	0.00907683
11	13	UBC	0.785973	0.0285245
11	14	UBC	0.829782	0.0669811
11	15	UBC	0.914915	0.146763
11	16	UBC	1.06321	0.28971
11	17	UBC	1.28308	0.504228
11	18	UBC	1.57144	0.787236
11	19	UBC	1.93741	1.14785
11	20	UBC	2.39148	1.59657
11	21	UBC	2.90763	2.10737
11	22	UBC	3.41644	2.61082
11	23	UBC	3.87737	3.0664
11	24	UBC	4.28167	3.46535
11	25	UBC	4.62368	3.80201
11	26	UBC	4.91721	4.09018
11	27	UBC	5.18234	4.34997
11	28	UBC	5.40175	4.56402
11	29	UBC	5.5744	4.73132
11	30	UBC	5.75742	4.90899
11	31	UBC	5.92249	5.06871
11	32	UBC	6.04702	5.18788
11	33	UBC	6.16461	5.30013
11	34	UBC	6.29248	5.42264
11	35	UBC	6.38318	5.50799
11	36	UBC	6.47663	5.59609
11	37	UBC	6.56228	5.67639
11	38	UBC	6.65048	5.75923
11	39	UBC	6.70513	5.80854
11	40	UBC	6.75718	5.85523
12	1	UBC	0.798171	-0.0146032
12	2	UBC	0.805451	-0.0167208
12	3	UBC	0.825671	-0.00589872
12	4	UBC	0.842366	0.00139854
12	5	UBC	0.852422	0.00205715
12	6	UBC	0.863658	0.0038964
12	7	UBC	0.872496	0.00333658
12	8	UBC	0.878406	-0.000150736
12	9	UBC	0.885275	-0.00267978
12	10	UBC	0.895393	-0.00195942
12	11	UBC	0.910853	0.00410366
12	12	UBC	0.931412	0.0152648
12	13	UBC	0.967539	0.0419946
12	14	UBC	1.03512	0.100178
12	15	UBC	1.15228	0.207944
12	16	UBC	1.33208	0.378346
12	17	UBC	1.58068	0.617543
12	18	UBC	1.91085	0.938317
12	19	UBC	2.31368	1.33175
12	20	UBC	2.77441	1.78309
12	21	UBC	3.27216	2.27144
12	22	UBC	3.73757	2.72745
12	23	UBC	4.15206	3.13254
12	24	UBC	4.50106	3.47214
12	25	UBC	4.80319	3.76487
12	26	UBC	5.05531	4.0076
12	27	UBC	5.27495	4.21784
12	28	UBC	5.47441	4.4079
12	29	UBC	5.65236	4.57646
12	30	UBC	5.80852	4.72322
12	31	UBC	5.94684	4.85214
12	32	UBC	6.08126	4.97717
12	33	UBC	6.1987	5.0852
12	34	UBC	6.32482	5.20193
12	35	UBC	6.41253	5.28024
12	36	UBC	6.47083	5.32914
12	37	UBC	6.54506	5.39398
12	38	UBC	6.63379	5.4733
12	39	UBC	6.70402	5.53414
12	40	UBC	6.75988	5.58061
13	1	UBC	0.782835	-0.0294415
13	2	UBC	0.799366	-0.0227949
13	3	UBC	0.823918	-0.00812765
13	4	UBC	0.841199	-0.000731401
13	5	UBC	0.855227	0.00341228
13	6	UBC	0.868884	0.00718486
13	7	UBC	0.877932	0.00634899
13	8	UBC	0.880752	-0.000716106
13	9	UBC	0.888546	-0.00280582
13	10	UBC	0.897344	-0.00389299
13	11	UBC	0.910449	-0.000672166
13	12	UBC	0.931485	0.0104798
13	13	UBC	0.965064	0.0341741
13	14	UBC	1.01859	0.0778157
13	15	UBC	1.11625	0.165592
13	16	UBC	1.2796	0.319058
13	17	UBC	1.51694	0.54651
13	18	UBC	1.8255	0.845192
13	19	UBC	2.20529	1.21509
13	20	UBC	2.65565	1.65557
13	21	UBC	3.14646	2.13649
13	22	UBC	3.62962	2.60977
13	23	UBC	4.06136	3.03163
13	24	UBC	4.42914	3.38952
13	25	UBC	4.74597	3.69646
13	26	UBC	5.01569	3.95631
13	27	UBC	5.25213	4.18286
13	28	UBC	5.46562	4.38647
13	29	UBC	5.64716	4.55812
13	30	UBC	5.80638	4.70745
13	31	UBC	5.94958	4.84077
13	32	UBC	6.07751	4.95882
13	33	UBC	6.20144	5.07286
13	34	UBC	6.29434	5.15587
13	35	UBC	6.39978	5.25143
13	36	UBC	6.50161	5.34338
13	37	UBC	6.57772	5.40961
13	38	UBC	6.66045	5.48244
13	39	UBC	6.7041	5.51622
13	40	UBC	6.7455	5.54773
14	1	UBC	0.769136	-0.0183297
14	2	UBC	0.775907	-0.0173206
14	3	UBC	0.792261	-0.00672816
14	4	UBC	0.807288	0.00253682
14	5	UBC	0.815584	0.005071
14	6	UBC	0.820293	0.00401752
14	7	UBC	0.821362	-0.000674701
14	8	UBC	0.824774	-0.00302428
14	9	UBC	0.832084	-0.00147626
14	10	UBC	0.8396	0.000278056
14	11	UBC	0.850213	0.00512883
14	12	UBC	0.867793	0.0169469
14	13	UBC	0.904218	0.0476097
14	14	UBC	0.966618	0.104249
14	15	UBC	1.07274	0.204611
14	16	UBC	1.24568	0.37179
14	17	UBC	1.49138	0.61173
14	18	UBC	1.81174	0.92632
14	19	UBC	2.20112	1.30994
14	20	UBC	2.66039	1.76345
14	21	UBC	3.16521	2.26251
14	22	UBC	3.64679	2.73832
14	23	UBC	4.07504	3.16082
14	24	UBC	4.4359	3.51592
14	25	UBC	4.75068	3.82493
14	26	UBC	5.01577	4.08426
14	27	UBC	5.2465	4.30923
14	28	UBC	5.45497	4.51193
14	29	UBC	5.6331	4.6843
14	30	UBC	5.79301	4.83845
14	31	UBC	5.93639	4.97606
14	32	UBC	6.07275	5.10666
14	33	UBC	6.18988	5.21803
14	34	UBC	6.286	5.30839
14	35	UBC	6.39919	5.41582
14	36	UBC	6.51537	5.52624
14	37	UBC	6.59493	5.60004
14	38	UBC	6.67714	5.67649
14	39	UBC	6.73335	5.72693
14	40	UBC	6.78671	5.77453
15	1	UBC	0.8326	-0.0246607
15	2	UBC	0.839932	-0.0245098
15	3	UBC	0.864079	-0.00754335
15	4	UBC	0.881724	0.00292075
15	5	UBC	0.891019	0.00503477
15	6	UBC	0.896791	0.00362616
15	7	UBC	0.901515	0.00116922
15	8	UBC	0.904546	-0.00298073
15	9	UBC	0.912762	-0.00194574
15	10	UBC	0.921607	-0.000281076
15	11	UBC	0.933887	0.00481848
15	12	UBC	0.956167	0.0199174
15	13	UBC	0.995731	0.0523007
15	14	UBC	1.06857	0.117957
15	15	UBC	1.19366	0.23587
15	16	UBC	1.3916	0.426628
15	17	UBC	1.66688	0.694725
15	18	UBC	2.01212	1.03279
15	19	UBC	2.42749	1.44097
15	20	UBC	2.9077	1.914
15	21	UBC	3.41504	2.41416
15	22	UBC	3.88804	2.87998
15	23	UBC	4.29794	3.2827
15	24	UBC	4.64637	3.62395
15	25	UBC	4.95296	3.92336
15	26	UBC	5.19153	4.15475
15	27	UBC	5.42181	4.37785
15	28	UBC	5.62511	4.57397
15	29	UBC	5.77814	4.71981
15	30	UBC	5.94458	4.87908
15	31	UBC	6.10895	5.03626
15	32	UBC	6.24541	5.16555
15	33	UBC	6.36247	5.27543
15	34	UBC	6.45782	5.36359
15	35	UBC	6.54581	5.4444
15	36	UBC	6.64139	5.5328
15	37	UBC	6.71368	5.59792
15	38	UBC	6.79554	5.67259
15	39	UBC	6.84892	5.71879
15	40	UBC	6.90937	5.77206
16	1	UBC	0.823753	-0.0159493
16	2	UBC	0.829338	-0.0180088
16	3	UBC	0.846656	-0.00833617
16	4	UBC	0.86265	1.32534e-05
16	5	UBC	0.875509	0.00522765
16	6	UBC	0.883722	0.00579527
16	7	UBC	0.88871	0.00313834
16	8	UBC	0.893509	0.000292875
16	9	UBC	0.898761	-0.00209953
16	10	UBC	0.905527	-0.00297858
16	11	UBC	0.915097	-0.00105311
16	12	UBC	0.934142	0.0103468
16	13	UBC	0.966607	0.035167
16	14	UBC	1.02541	0.0863264
16	15	UBC	1.12834	0.181607
16	16	UBC	1.2982	0.343825
16	17	UBC	1.54646	0.584437
16	18	UBC	1.87355	0.903884
16	19	UBC	2.26812	1.29081
16	20	UBC	2.7388	1.75385
16	21	UBC	3.24441	2.25181
16	22	UBC	3.75421	2.75397
16	23	UBC	4.19954	3.19165
16	24	UBC	4.56087	3.54534
16	25	UBC	4.88767	3.86449
16	26	UBC	5.14275	4.11193
16	27	UBC	5.39394	4.35547
16	28	UBC	5.60225	4.55613
16	29	UBC	5.78114	4.72738
16	30	UBC	5.94935	4.88795
16	31	UBC	6.10036	5.03131
16	32	UBC	6.23362	5.15693
16	33	UBC	6.36174	5.2774
16	34	UBC	6.46071	5.36873
16	35	UBC	6.54226	5.44263
16	36	UBC	6.63645	5.52918
16	37	UBC	6.72894	5.61402
16	38	UBC	6.8148	5.69224
16	39	UBC	6.86943	5.73922
16	40	UBC	6.92927	5.79142
17	1	UBC	0.672411	-0.00968793
17	2	UBC	0.675482	-0.0114409
17	3	UBC	0.688213	-0.00353327
17	4	UBC	0.698024	0.00145365
17	5	UBC	0.703278	0.00188432
17	6	UBC	0.70841	0.00219209
17	7	UBC	0.712002	0.000960449
17	8	UBC	0.715155	-0.000710357
17	9	UBC	0.718346	-0.00234278
17	10	UBC	0.724312	-0.0012009
17	11	UBC	0.731633	0.0012968
17	12	UBC	0.742418	0.00725771
17	13	UBC	0.763462	0.0234785
17	14	UBC	0.808075	0.063268
17	15	UBC	0.886331	0.1367
17	16	UBC	1.01876	0.264301
17	17	UBC	1.22303	0.463753
17	18	UBC	1.50226	0.738156
17	19	UBC	1.84849	1.07956
17	20	UBC	2.27617	1.50242
17	21	UBC	2.76367	1.9851
17	22	UBC	3.25673	2.47333
17	23	UBC	3.71203	2.92381
17	24	UBC	4.10878	3.31574
17	25	UBC	4.45798	3.66011
17	26	UBC	4.75234	3.94965
17	27	UBC	5.0073	4.19978
17	28	UBC	5.22604	4.4137
17	29	UBC	5.41755	4.60038
17	30	UBC	5.58635	4.76437
17	31	UBC	5.73316	4.90635
17	32	UBC	5.86787	5.03623
17	33	UBC	5.98115	5.14469
17	34	UBC	6.08822	5.24694
17	35	UBC	6.20534	5.35924
17	36	UBC	6.31052	5.45959
17	37	UBC	6.39001	5.53426
17	38	UBC	6.47454	5.61396
17	39	UBC	6.5497	5.6843
17	40	UBC	6.60917	5.73895
18	1	UBC	0.632211	-0.0088102
18	2	UBC	0.637594	-0.00636069
18	3	UBC	0.643322	-0.00356696
18	4	UBC	0.650333	0.000511077
18	5	UBC	0.656354	0.003598
18	6	UBC	0.65829	0.00260076
18	7	UBC	0.658636	1.33846e-05
18	8	UBC	0.660053	-0.00150331
18	9	UBC	0.6628	-0.00168981
18	10	UBC	0.665625	-0.0017977
18	11	UBC	0.672191	0.00183455
18	12	UBC	0.681201	0.00791107
18	13	UBC	0.696988	0.0207648
18	14	UBC	0.726739	0.0475819
18	15	UBC	0.780392	0.0983016
18	16	UBC	0.882872	0.197848
18	17	UBC	1.04465	0.356691
18	18	UBC	1.26609	0.575202
18	19	UBC	1.5544	0.860573
18	20	UBC	1.9249	1.22815
18	21	UBC	2.36869	1.669
18	22	UBC	2.8479	2.14527
18	23	UBC	3.30919	2.60363
18	24	UBC	3.7174	3.00891
18	25	UBC	4.07544	3.36402
18	26	UBC	4.39247	3.67811
18	27	UBC	4.66653	3.94923
18	28	UBC	4.89354	4.17331
18	29	UBC	5.09091	4.36775
18	30	UBC	5.27274	4.54665
18	31	UBC	5.45405	4.72503
18	32	UBC	5.59898	4.86702
18	33	UBC	5.72396	4.98907
18	34	UBC	5.85684	5.11902
18	35	UBC	5.97858	5.23782
18	36	UBC	6.08355	5.33986
18	37	UBC	6.16283	5.4162
18	38	UBC	6.26143	5.51186
18	39	UBC	6.34497	5.59248
18	40	UBC	6.38939	5.63396
19	1	UBC	0.764032	-0.0119728
19	2	UBC	0.769055	-0.0124147
19	3	UBC	0.780164	-0.00677116
19	4	UBC	0.793501	0.00110046
19	5	UBC	0.803048	0.00518188
19	6	UBC	0.808541	0.00521007
19	7	UBC	0.81001	0.00121387
19	8	UBC	0.812056	-0.0022056
19	9	UBC	0.816304	-0.00342273
19	10	UBC	0.823124	-0.00206876
19	11	UBC	0.83242	0.00176197
19	12	UBC	0.846018	0.00989561
19	13	UBC	0.867848	0.0262598
19	14	UBC	0.90887	0.061817
19	15	UBC	0.988086	0.135568
19	16	UBC	1.12511	0.267131
19	17	UBC	1.3318	0.468347
19	18	UBC	1.61327	0.744356
19	19	UBC	1.97116	1.09678
19	20	UBC	2.40391	1.52406
19	21	UBC	2.90311	2.0178
19	22	UBC	3.41395	2.52318
19	23	UBC	3.8745	2.97825
19	24	UBC	4.28208	3.38038
19	25	UBC	4.64121	3.73404
19	26	UBC	4.95315	4.04051
19	27	UBC	5.22561	4.30751
19	28	UBC	5.45951	4.53594
19	29	UBC	5.64214	4.7131
19	30	UBC	5.80522	4.87073
19	31	UBC	5.97517	5.03521
19	32	UBC	6.12886	5.18343
19	33	UBC	6.26119	5.3103
19	34	UBC	6.37252	5.41616
19	35	UBC	6.48254	5.52071
19	36	UBC	6.58299	5.61571
19	37	UBC	6.65831	5.68556
19	38	UBC	6.75392	5.7757
19	39	UBC	6.82039	5.8367
19	40	UBC	6.90044	5.91129
20	1	UBC	0.789624	-0.00966292
20	2	UBC	0.794448	-0.0115372
20	3	UBC	0.806423	-0.00625907
20	4	UBC	0.82084	0.00145955
20	5	UBC	0.830776	0.00469758
20	6	UBC	0.836027	0.00325122
20	7	UBC	0.840224	0.000750685
20	8	UBC	0.845087	-0.00108412
20	9	UBC	0.851348	-0.00152036
20	10	UBC	0.858271	-0.00129547
20	11	UBC	0.869514	0.00324998
20	12	UBC	0.886633	0.013671
20	13	UBC	0.912617	0.0329577
20	14	UBC	0.96351	0.0771521
20	15	UBC	1.05795	0.16489
20	16	UBC	1.21272	0.312972
20	17	UBC	1.43747	0.531015
20	18	UBC	1.73217	0.819026
20	19	UBC	2.10328	1.18344
20	20	UBC	2.54792	1.62138
20	21	UBC	3.03791	2.10467
20	22	UBC	3.51964	2.5797
20	23	UBC	3.95261	3.00598
20	24	UBC	4.33019	3.37685
20	25	UBC	4.66602	3.70599
20	26	UBC	4.93976	3.97303
20	27	UBC	5.18703	4.2136
20	28	UBC	5.40682	4.4267
20	29	UBC	5.5922	4.60538
20	30	UBC	5.7644	4.77088
20	31	UBC	5.92373	4.92351
20	32	UBC	6.07015	5.06323
20	33	UBC	6.20664	5.19303
20	34	UBC	6.32944	5.30913
20	35	UBC	6.41155	5.38454
20	36	UBC	6.50235	5.46865
20	37	UBC	6.57954	5.53913
20	38	UBC	6.67805	5.63095
20	39	UBC	6.75183	5.69803
20	40	UBC	6.80249	5.74199
21	1	UBC	0.63839	-0.00693231
21	2	UBC	0.640774	-0.00624715
21	3	UBC	0.648039	-0.000680549
21	4	UBC	0.651407	0.000988803
21	5	UBC	0.652081	-3.5976e-05
21	6	UBC	0.65435	0.000534087
21	7	UBC	0.655986	0.000471327
21	8	UBC	0.656296	-0.000917398
21	9	UBC	0.65758	-0.00133242
21	10	UBC	0.660211	-0.000400081
21	11	UBC	0.663682	0.00137221
21	12	UBC	0.668657	0.00464904
21	13	UBC	0.67968	0.0139728
21	14	UBC	0.701973	0.0345677
21	15	UBC	0.743261	0.0741562
21	16	UBC	0.817336	0.146533
21	17	UBC	0.943047	0.270545
21	18	UBC	1.13357	0.459373
21	19	UBC	1.38744	0.711545
21	20	UBC	1.71298	1.03538
21	21	UBC	2.10964	1.43034
21	22	UBC	2.55241	1.87142
21	23	UBC	2.99577	2.31307
21	24	UBC	3.42008	2.73568
21	25	UBC	3.79753	3.11144
21	26	UBC	4.13655	3.44876
21	27	UBC	4.42989	3.7404
21	28	UBC	4.67415	3.98296
21	29	UBC	4.89532	4.20243
21	30	UBC	5.09265	4.39806
21	31	UBC	5.25719	4.5609
21	32	UBC	5.41355	4.71556
21	33	UBC	5.55554	4.85586
21	34	UBC	5.69185	4.99047
21	35	UBC	5.82684	5.12376
21	36	UBC	5.93407	5.22929
21	37	UBC	6.02979	5.32332
21	38	UBC	6.132	5.42382
21	39	UBC	6.20578	5.4959
21	40	UBC	6.27245	5.56088
22	1	UBC	0.790281	-0.0117829
22	2	UBC	0.797141	-0.0138398
22	3	UBC	0.811032	-0.0088665
22	4	UBC	0.8285	-0.000315305
22	5	UBC	0.843051	0.00531925
22	6	UBC	0.853018	0.00636896
22	7	UBC	0.85868	0.00311468
22	8	UBC	0.865304	0.000820927
22	9	UBC	0.872442	-0.000957127
22	10	UBC	0.878688	-0.00362848
22	11	UBC	0.889377	-0.00185642
22	12	UBC	0.907738	0.00758801
22	13	UBC	0.940711	0.031644
22	14	UBC	1.00163	0.0836424
22	15	UBC	1.10953	0.182624
22	16	UBC	1.27413	0.338316
22	17	UBC	1.50861	0.563871
22	18	UBC	1.81774	0.864091
22	19	UBC	2.18654	1.22397
22	20	UBC	2.61747	1.64598
22	21	UBC	3.07168	2.09127
22	22	UBC	3.50853	2.51921
22	23	UBC	3.90252	2.90429
22	24	UBC	4.24664	3.23948
22	25	UBC	4.55316	3.53709
22	26	UBC	4.79949	3.77451
22	27	UBC	5.04214	4.00824
22	28	UBC	5.25091	4.20809
22	29	UBC	5.41485	4.36311
22	30	UBC	5.59096	4.53031
22	31	UBC	5.73301	4.66343
22	32	UBC	5.85943	4.78094
22	33	UBC	5.98969	4.90229
22	34	UBC	6.08048	4.98416
22	35	UBC	6.18912	5.08388
22	36	UBC	6.27839	5.16424
22	37	UBC	6.35064	5.22756
22	38	UBC	6.45523	5.32324
22	39	UBC	6.52598	5.38507
22	40	UBC	6.56329	5.41347
23	1	UBC	0.745729	-0.00586966
23	2	UBC	0.750145	-0.00883036
23	3	UBC	0.760642	-0.00571026
23	4	UBC	0.771853	-0.00187687
23	5	UBC	0.784695	0.0035879
23	6	UBC	0.793649	0.00516495
23	7	UBC	0.798494	0.00263268
23	8	UBC	0.803738	0.000499708
23	9	UBC	0.811502	0.000886399
23	10	UBC	0.815658	-0.0023346
23	11	UBC	0.82252	-0.00284991
23	12	UBC	0.83505	0.00230277
23	13	UBC	0.85871	0.0185866
23	14	UBC	0.901284	0.0537833
23	15	UBC	0.975865	0.120987
23	16	UBC	1.10687	0.244612
23	17	UBC	1.30799	0.438362
23	18	UBC	1.57627	0.699262
23	19	UBC	1.90918	1.02479
23	20	UBC	2.30869	1.41693
23	21	UBC	2.76663	1.86749
23	22	UBC	3.23636	2.32984
23	23	UBC	3.66724	2.75334
23	24	UBC	4.04231	3.12104
23	25	UBC	4.36394	3.43529
23	26	UBC	4.64221	3.70618
23	27	UBC	4.88727	3.94387
23	28	UBC	5.11258	4.1618
23	29	UBC	5.31105	4.35289
23	30	UBC	5.48746	4.52193
23	31	UBC	5.63983	4.66692
23	32	UBC	5.76564	4.78535
23	33	UBC	5.89198	4.90432
23	34	UBC	6.00239	5.00734
23	35	UBC	6.1003	5.09788
23	36	UBC	6.20406	5.19427
23	37	UBC	6.27073	5.25355
23	38	UBC	6.37054	5.34598
23	39	UBC	6.44497	5.41304
23	40	UBC	6.49447	5.45516
24	1	UBC	0.647377	0.000569758
24	2	UBC	0.649787	0.00012415
24	3	UBC	0.652983	0.00046431
24	4	UBC	0.655679	0.000303731
24	5	UBC	0.657699	-0.000531513
24	6	UBC	0.660906	-0.000180923
24	7	UBC	0.664496	0.000553403
24	8	UBC	0.666758	-4.09193e-05
24	9	UBC	0.668197	-0.00145719
24	10	UBC	0.671587	-0.000923374
24	11	UBC	0.677179	0.00181248
24	12	UBC	0.685644	0.00742174
24	13	UBC	0.69759	0.016512
24	14	UBC	0.727912	0.0439785
24	15	UBC	0.779754	0.0929641
24	16	UBC	0.875792	0.186146
24	17	UBC	1.03427	0.341766
24	18	UBC	1.26258	0.567221
24	19	UBC	1.55275	0.854533
24	20	UBC	1.91165	1.21058
24	21	UBC	2.33185	1.62793
24	22	UBC	2.79927	2.09248
24	23	UBC	3.24919	2.53955
24	24	UBC	3.64861	2.93612
24	25	UBC	4.01414	3.29879
24	26	UBC	4.33115	3.61295
24	27	UBC	4.58599	3.86493
24	28	UBC	4.83863	4.11472
24	29	UBC	5.059	4.33223
24	30	UBC	5.24827	4.51864
24	31	UBC	5.40236	4.66987
24	32	UBC	5.5509	4.81556
24	33	UBC	5.66387	4.92567
24	34	UBC	5.78969	5.04863
24	35	UBC	5.91572	5.17181
24	36	UBC	6.00758	5.26082
24	37	UBC	6.08801	5.33839
24	38	UBC	6.16996	5.41749
24	39	UBC	6.26049	5.50516
24	40	UBC	6.32818	5.57
25	1	UBC	1.00554	-0.0193278
25	2	UBC	1.01641	-0.0180866
25	3	UBC	1.0394	-0.00472093
25	4	UBC	1.05304	-0.000700874
25	5	UBC	1.06536	0.00199464
25	6	UBC	1.07798	0.0049957
25	7	UBC	1.0855	0.00289113
25	8	UBC	1.09253	0.000290658
25	9	UBC	1.0999	-0.00195898
25	10	UBC	1.10869	-0.00279135
25	11	UBC	1.12529	0.00418236
25	12	UBC	1.15115	0.0204248
25	13	UBC	1.19788	0.0575253
25	14	UBC	1.27933	0.129355
25	15	UBC	1.42085	0.261254
25	16	UBC	1.63346	0.464232
25	17	UBC	1.91871	0.739859
25	18	UBC	2.28219	1.09372
25	19	UBC	2.73588	1.53778
25	20	UBC	3.26048	2.05276
25	21	UBC	3.79226	2.57492
25	22	UBC	4.2812	3.05423
25	23	UBC	4.71198	3.4754
25	24	UBC	5.05712	3.81091
25	25	UBC	5.39186	4.13603
25	26	UBC	5.67318	4.40772
25	27	UBC	5.926	4.65092
25	28	UBC	6.12698	4.84228
25	29	UBC	6.31748	5.02315
25	30	UBC	6.51643	5.21248
25	31	UBC	6.68074	5.36717
25	32	UBC	6.80282	5.47962
25	33	UBC	6.93873	5.60591
25	34	UBC	7.04545	5.703
25	35	UBC	7.14314	5.79107
25	36	UBC	7.23492	5.87323
25	37	UBC	7.31737	5.94605
25	38	UBC	7.38008	5.99914
25	39	UBC	7.47634	6.08578
25	40	UBC	7.56462	6.16443
26	1	UBC	0.925442	-0.0176168
26	2	UBC	0.931311	-0.0190012
26	3	UBC	0.951881	-0.00568573
26	4	UBC	0.965244	0.000423465
26	5	UBC	0.974988	0.00291406
26	6	UBC	0.983821	0.004493
26	7	UBC	0.988491	0.00190891
26	8	UBC	0.994219	0.000383345
26	9	UBC	0.999313	-0.00177642
26	10	UBC	1.00568	-0.00266064
26	11	UBC	1.01783	0.00222886
26	12	UBC	1.03602	0.0131682
26	13	UBC	1.06805	0.0379492
26	14	UBC	1.12705	0.0896948
26	15	UBC	1.23248	0.187871
26	16	UBC	1.40611	0.354246
26	17	UBC	1.65649	0.597367
26	18	UBC	1.99011	0.923736
26	19	UBC	2.41025	1.33662
26	20	UBC	2.91016	1.82928
26	21	UBC	3.45821	2.37008
26	22	UBC	3.99634	2.90095
26	23	UBC	4.47345	3.37081
26	24	UBC	4.88828	3.77838
26	25	UBC	5.2576	4.14044
26	26	UBC	5.57188	4.44747
26	27	UBC	5.84353	4.71187
26	28	UBC	6.07091	4.93199
26	29	UBC	6.27881	5.13264
26	30	UBC	6.44823	5.29481
26	31	UBC	6.61873	5.45806
26	32	UBC	6.77026	5.60233
26	33	UBC	6.90694	5.73176
26	34	UBC	7.02385	5.84142
26	35	UBC	7.15076	5.96107
26	36	UBC	7.26502	6.06807
26	37	UBC	7.34234	6.13815
26	38	UBC	7.42467	6.21322
26	39	UBC	7.49586	6.27715
26	40	UBC	7.56554	6.33958
27	1	UBC	0.791782	-0.0205374
27	2	UBC	0.800975	-0.01811
27	3	UBC	0.822918	-0.00293362
27	4	UBC	0.834484	0.00186673
27	5	UBC	0.841136	0.00175315
27	6	UBC	0.847583	0.00143382
27	7	UBC	0.852707	-0.000207723
27	8	UBC	0.857298	-0.00238255
27	9	UBC	0.866669	0.000222143
27	10	UBC	0.873461	0.00024804
27	11	UBC	0.883253	0.00327455
27	12	UBC	0.900247	0.0135024
27	13	UBC	0.929283	0.0357724
27	14	UBC	0.984498	0.0842213
27	15	UBC	1.08532	0.178277
27	16	UBC	1.24893	0.335119
27	17	UBC	1.48472	0.564142
27	18	UBC	1.80161	0.874274
27	19	UBC	2.19851	1.2644
27	20	UBC	2.67266	1.73179
27	21	UBC	3.20616	2.25853
27	22	UBC	3.7316	2.7772
27	23	UBC	4.19707	3.2359
27	24	UBC	4.59293	3.625
27	25	UBC	4.93741	3.96271
27	26	UBC	5.21509	4.23362
27	27	UBC	5.48121	4.49298
27	28	UBC	5.72654	4.73154
27	29	UBC	5.92224	4.92047
27	30	UBC	6.1216	5.11307
27	31	UBC	6.27992	5.26462
27	32	UBC	6.40795	5.38589
27	33	UBC	6.54786	5.51903
27	34	UBC	6.6637	5.62811
27	35	UBC	6.76614	5.72378
27	36	UBC	6.88679	5.83766
27	37	UBC	6.9763	5.92041
27	38	UBC	7.05365	5.99099
27	39	UBC	7.11949	6.05006
27	40	UBC	7.18399	6.1078
28	1	UBC	0.924614	-0.0155599
28	2	UBC	0.936831	-0.0117129
28	3	UBC	0.955897	-0.00101573
28	4	UBC	0.965288	5.66954e-06
28	5	UBC	0.974997	0.00134512
28	6	UBC	0.982491	0.000469239
28	7	UBC	0.989831	-0.000559823
28	8	UBC	0.99865	-0.00011075
28	9	UBC	1.0075	0.000374504
28	10	UBC	1.01499	-0.000508229
28	11	UBC	1.02632	0.00245247
28	12	UBC	1.04618	0.0139409
28	13	UBC	1.07873	0.03812
28	14	UBC	1.13959	0.0906129
28	15	UBC	1.24718	0.189832
28	16	UBC	1.41939	0.353677
28	17	UBC	1.66962	0.595537
28	18	UBC	1.99264	0.91019
28	19	UBC	2.38549	1.29467
28	20	UBC	2.85198	1.75279
28	21	UBC	3.35957	2.252
28	22	UBC	3.84891	2.73297
28	23	UBC	4.28508	3.16078
28	24	UBC	4.6683	3.53563
28	25	UBC	4.99202	3.85097
28	26	UBC	5.2697	4.12029
28	27	UBC	5.53174	4.37397
28	28	UBC	5.73823	4.57208
28	29	UBC	5.92471	4.75019
28	30	UBC	6.1043	4.92142
28	31	UBC	6.27298	5.08172
28	32	UBC	6.41335	5.21372
28	33	UBC	6.53859	5.3306
28	34	UBC	6.64255	5.42618
28	35	UBC	6.7489	5.52417
28	36	UBC	6.85331	5.62021
28	37	UBC	6.94466	5.70319
28	38	UBC	7.03462	5.78477
28	39	UBC	7.08687	5.82865
28	40	UBC	7.14871	5.88213
29	1	UBC	0.877606	-0.00866838
29	2	UBC	0.887258	-0.00875781
29	3	UBC	0.906655	0.00089782
29	4	UBC	0.915053	-0.000445991
29	5	UBC	0.924478	-0.000762337
29	6	UBC	0.934743	-0.000238794
29	7	UBC	0.944932	0.00020929
29	8	UBC	0.954758	0.000293427
29	9	UBC	0.96415	-5.66549e-05
29	10	UBC	0.974051	0.00010324
29	11	UBC	0.989826	0.00613652
29	12	UBC	1.01293	0.0195024
29	13	UBC	1.05104	0.0478638
29	14	UBC	1.11893	0.106016
29	15	UBC	1.23891	0.216252
29	16	UBC	1.42738	0.39498
29	17	UBC	1.68986	0.647725
29	18	UBC	2.02674	0.974862
29	19	UBC	2.43623	1.37461
29	20	UBC	2.91696	1.8456
29	21	UBC	3.42734	2.34624
29	22	UBC	3.91437	2.82353
29	23	UBC	4.33987	3.23928
29	24	UBC	4.70537	3.59504
29	25	UBC	5.02376	3.90369
29	26	UBC	5.30305	4.17324
29	27	UBC	5.53716	4.3976
29	28	UBC	5.7442	4.5949
29	29	UBC	5.92308	4.76405
29	30	UBC	6.08695	4.91817
29	31	UBC	6.23824	5.05972
29	32	UBC	6.35975	5.17149
29	33	UBC	6.49906	5.30105
29	34	UBC	6.60548	5.39774
29	35	UBC	6.6925	5.47502
29	36	UBC	6.7922	5.56497
29	37	UBC	6.86369	5.62672
29	38	UBC	6.95866	5.71195
29	39	UBC	7.03607	5.77962
29	40	UBC	7.10476	5.83857
30	1	UBC	0.818069	-0.0199057
30	2	UBC	0.83319	-0.015287
30	3	UBC	0.855005	-0.00397483
30	4	UBC	0.86896	-0.000521899
30	5	UBC	0.880736	0.000751593
30	6	UBC	0.895269	0.00478275
30	7	UBC	0.904823	0.00383454
30	8	UBC	0.910948	-0.000543499
30	9	UBC	0.919643	-0.00235037
30	10	UBC	0.930518	-0.00197828
30	11	UBC	0.948443	0.00544438
30	12	UBC	0.971538	0.0180378
30	13	UBC	1.00527	0.0412714
30	14	UBC	1.07241	0.0979061
30	15	UBC	1.19191	0.206906
30	16	UBC	1.38478	0.389274
30	17	UBC	1.66515	0.659138
30	18	UBC	2.02152	1.005
30	19	UBC	2.45456	1.42754
30	20	UBC	2.96138	1.92386
30	21	UBC	3.51363	2.46561
30	22	UBC	4.04377	2.98525
30	23	UBC	4.50166	3.43264
30	24	UBC	4.88541	3.80588
30	25	UBC	5.21895	4.12892
30	26	UBC	5.4955	4.39497
30	27	UBC	5.74617	4.63514
30	28	UBC	5.97192	4.85038
30	29	UBC	6.15816	5.02612
30	30	UBC	6.32141	5.17886
30	31	UBC	6.48932	5.33628
30	32	UBC	6.62442	5.46087
30	33	UBC	6.74698	5.57293
30	34	UBC	6.86469	5.68013
30	35	UBC	6.96746	5.7724
30	36	UBC	7.05998	5.85443
30	37	UBC	7.13264	5.91658
30	38	UBC	7.22455	5.99799
30	39	UBC	7.28618	6.04911
30	40	UBC	7.33959	6.09203
31	1	UBC	0.816218	-0.0237546
31	2	UBC	0.829984	-0.0201655
31	3	UBC	0.853377	-0.00695001
31	4	UBC	0.869775	-0.000728639
31	5	UBC	0.884909	0.00422881
31	6	UBC	0.89587	0.0050134
31	7	UBC	0.903616	0.00258256
31	8	UBC	0.912023	0.000812431
31	9	UBC	0.921354	-3.34654e-05
31	10	UBC	0.929124	-0.00243993
31	11	UBC	0.939255	-0.00248516
31	12	UBC	0.956062	0.00414498
31	13	UBC	0.987816	0.0257223
31	14	UBC	1.04424	0.0719685
31	15	UBC	1.14001	0.157563
31	16	UBC	1.29847	0.305845
31	17	UBC	1.5295	0.526704
31	18	UBC	1.82653	0.813548
31	19	UBC	2.1902	1.16705
31	20	UBC	2.6298	1.59647
31	21	UBC	3.10526	2.06176
31	22	UBC	3.57334	2.51966
31	23	UBC	3.99902	2.93516
31	24	UBC	4.37402	3.29998
31	25	UBC	4.69723	3.61301
31	26	UBC	4.97411	3.87972
31	27	UBC	5.21879	4.11422
31	28	UBC	5.42825	4.3135
31	29	UBC	5.62003	4.4951
31	30	UBC	5.79097	4.65587
31	31	UBC	5.923	4.77772
31	32	UBC	6.05178	4.89633
31	33	UBC	6.1879	5.02227
31	34	UBC	6.29855	5.12274
31	35	UBC	6.38601	5.20003
31	36	UBC	6.49194	5.29578
31	37	UBC	6.56172	5.35538
31	38	UBC	6.65458	5.43806
31	39	UBC	6.74056	5.51387
31	40	UBC	6.79165	5.55479
32	1	UBC	0.562866	-0.02098
32	2	UBC	0.571404	-0.017298
32	3	UBC	0.587928	-0.0056297
32	4	UBC	0.599684	0.00127133
32	5	UBC	0.607198	0.00392935
32	6	UBC	0.611246	0.00312124
32	7	UBC	0.613799	0.000818835
32	8	UBC	0.617717	-0.000118499
32	9	UBC	0.620762	-0.0019297
32	10	UBC	0.625443	-0.00210439
32	11	UBC	0.633044	0.000641543
32	12	UBC	0.643906	0.00664737
32	13	UBC	0.661608	0.0194934
32	14	UBC	0.695453	0.0484831
32	15	UBC	0.757592	0.105766
32	16	UBC	0.869144	0.212463
32	17	UBC	1.05444	0.392904
32	18	UBC	1.31872	0.652329
32	19	UBC	1.6588	0.987551
32	20	UBC	2.08036	1.40426
32	21	UBC	2.58346	1.9025
32	22	UBC	3.13356	2.44775
32	23	UBC	3.65233	2.96166
32	24	UBC	4.10033	3.4048
32	25	UBC	4.4711	3.77072
32	26	UBC	4.78913	4.08389
32	27	UBC	5.05694	4.34685
32	28	UBC	5.30209	4.58714
32	29	UBC	5.5197	4.79989
32	30	UBC	5.70815	4.98349
32	31	UBC	5.87225	5.14273
32	32	UBC	6.01939	5.28501
32	33	UBC	6.13918	5.39995
32	34	UBC	6.23971	5.49563
32	35	UBC	6.3543	5.60536
32	36	UBC	6.46071	5.70691
32	37	UBC	6.55429	5.79564
32	38	UBC	6.64918	5.88568
32	39	UBC	6.70305	5.93469
32	40	UBC	6.75162	5.9784
33	1	UBC	0.587995	-0.012559
33	2	UBC	0.596694	-0.0069974
33	3	UBC	0.607145	0.000315592
33	4	UBC	0.611444	0.00147751
33	5	UBC	0.614274	0.00116993
33	6	UBC	0.616221	-2.05126e-05
33	7	UBC	0.617878	-0.00150123
33	8	UBC	0.619114	-0.00340216
33	9	UBC	0.623934	-0.00171978
33	10	UBC	0.628658	-0.000133356
33	11	UBC	0.635743	0.003814
33	12	UBC	0.64826	0.0131942
33	13	UBC	0.670545	0.0323419
33	14	UBC	0.711439	0.0700983
33	15	UBC	0.786425	0.141947
33	16	UBC	0.917522	0.269906
33	17	UBC	1.12101	0.470252
33	18	UBC	1.40086	0.746967
33	19	UBC	1.75667	1.09964
33	20	UBC	2.19925	1.53908
33	21	UBC	2.70858	2.04528
33	22	UBC	3.23272	2.56628
33	23	UBC	3.71555	3.04597
33	24	UBC	4.14256	3.46984
33	25	UBC	4.48575	3.8099
33	26	UBC	4.76242	4.08343
33	27	UBC	5.01982	4.33769
33	28	UBC	5.24256	4.55729
33	29	UBC	5.42817	4.73977
33	30	UBC	5.60021	4.90867
33	31	UBC	5.759	5.06433
33	32	UBC	5.89178	5.19397
33	33	UBC	6.01367	5.31272
33	34	UBC	6.11725	5.41316
33	35	UBC	6.21662	5.5094
33	36	UBC	6.33169	5.62133
33	37	UBC	6.40498	5.69148
33	38	UBC	6.49023	5.77359
33	39	UBC	6.56099	5.84121
33	40	UBC	6.60508	5.88217
34	1	UBC	0.766292	-0.01686
34	2	UBC	0.774809	-0.0115776
34	3	UBC	0.785929	-0.00369286
34	4	UBC	0.793606	0.000748507
34	5	UBC	0.798269	0.00217727
34	6	UBC	0.801187	0.00185974
34	7	UBC	0.803989	0.00142646
34	8	UBC	0.805702	-9.5029e-05
34	9	UBC	0.807976	-0.00105569
34	10	UBC	0.810899	-0.0013684
34	11	UBC	0.819948	0.00444548
34	12	UBC	0.833197	0.0144604
34	13	UBC	0.857067	0.0350948
34	14	UBC	0.902209	0.077002
34	15	UBC	0.98556	0.157118
34	16	UBC	1.12992	0.298246
34	17	UBC	1.35023	0.515318
34	18	UBC	1.65586	0.817709
34	19	UBC	2.03165	1.19027
34	20	UBC	2.49093	1.64631
34	21	UBC	3.02999	2.18214
34	22	UBC	3.69396	2.84287
34	23	UBC	3.94699	3.09267
34	24	UBC	4.33797	3.48041
34	25	UBC	4.77389	3.9131
34	26	UBC	5.07659	4.21256
34	27	UBC	5.3621	4.49484
34	28	UBC	5.5873	4.7168
34	29	UBC	5.77072	4.89699
34	30	UBC	5.9438	5.06683
34	31	UBC	6.1099	5.2297
34	32	UBC	6.26692	5.38349
34	33	UBC	6.39313	5.50646
34	34	UBC	6.50041	5.6105
34	35	UBC	6.62656	5.73342
34	36	UBC	6.72164	5.82527
34	37	UBC	6.77453	5.87492
34	38	UBC	6.87521	5.97236
34	39	UBC	6.96142	6.05534
34	40	UBC	7.00965	6.10033
35	1	UBC	0.709858	-0.0109834
35	2	UBC	0.715717	-0.0104086
35	3	UBC	0.728557	-0.00285382
35	4	UBC	0.737757	0.001061
35	5	UBC	0.744428	0.00244692
35	6	UBC	0.749865	0.00259926
35	7	UBC	0.753102	0.00055135
35	8	UBC	0.755096	-0.00273913
35	9	UBC	0.760282	-0.00283827
35	10	UBC	0.767819	-0.000585639
35	11	UBC	0.776048	0.00235834
35	12	UBC	0.789148	0.0101738
35	13	UBC	0.814311	0.030052
35	14	UBC	0.861718	0.0721732
35	15	UBC	0.946802	0.151973
35	16	UBC	1.09376	0.293643
35	17	UBC	1.3175	0.512106
35	18	UBC	1.6168	0.80612
35	19	UBC	1.98493	1.16896
35	20	UBC	2.44083	1.61958
35	21	UBC	2.95605	2.12951
35	22	UBC	3.47032	2.63849
35	23	UBC	3.93393	3.09682
35	24	UBC	4.32928	3.48689
35	25	UBC	4.66744	3.81976
35	26	UBC	4.96863	4.11566
35	27	UBC	5.21579	4.35754
35	28	UBC	5.45046	4.58693
35	29	UBC	5.63841	4.76959
35	30	UBC	5.81457	4.94047
35	31	UBC	5.96422	5.08483
35	32	UBC	6.06993	5.18526
35	33	UBC	6.18979	5.29983
35	34	UBC	6.31527	5.42003
35	35	UBC	6.42913	5.52861
35	36	UBC	6.51373	5.60792
35	37	UBC	6.59298	5.68188
35	38	UBC	6.69259	5.77621
35	39	UBC	6.76448	5.84281
35	40	UBC	6.81262	5.88566
36	1	UBC	0.797999	-0.0250934
36	2	UBC	0.809451	-0.024543
36	3	UBC	0.834963	-0.00993377
36	4	UBC	0.856457	0.000658555
36	5	UBC	0.872294	0.00559326
36	6	UBC	0.883747	0.00614393
36	7	UBC	0.891461	0.00295566
36	8	UBC	0.901311	0.00190361
36	9	UBC	0.908741	-0.00156838
36	10	UBC	0.917396	-0.00381567
36	11	UBC	0.930176	-0.00193719
36	12	UBC	0.954229	0.0112137
36	13	UBC	0.995492	0.0415746
36	14	UBC	1.0685	0.103682
36	15	UBC	1.1922	0.216474
36	16	UBC	1.38483	0.398204
36	17	UBC	1.65934	0.661812
36	18	UBC	2.01104	1.00261
36	19	UBC	2.43494	1.41561
36	20	UBC	2.92928	1.89905
36	21	UBC	3.4553	2.41416
36	22	UBC	3.9462	2.89416
36	23	UBC	4.36344	3.3005
36	24	UBC	4.71028	3.63643
36	25	UBC	5.01453	3.92978
36	26	UBC	5.29598	4.20034
36	27	UBC	5.53509	4.42854
36	28	UBC	5.74479	4.62734
36	29	UBC	5.90691	4.77856
36	30	UBC	6.05846	4.91921
36	31	UBC	6.21056	5.0604
36	32	UBC	6.33355	5.1725
36	33	UBC	6.459	5.28704
36	34	UBC	6.57402	5.39116
36	35	UBC	6.66628	5.47251
36	36	UBC	6.7572	5.55254
36	37	UBC	6.83335	5.61778
36	38	UBC	6.91705	5.69057
36	39	UBC	6.96745	5.73008
36	40	UBC	6.99658	5.7483
37	1	UBC	0.804408	-0.00631186
37	2	UBC	0.812049	-0.00916565
37	3	UBC	0.829051	-0.00265811
37	4	UBC	0.840334	-0.00187078
37	5	UBC	0.852084	-0.000614888
37	6	UBC	0.869511	0.00631697
37	7	UBC	0.877222	0.00353304
37	8	UBC	0.883692	-0.000491568
37	9	UBC	0.892701	-0.00197797
37	10	UBC	0.902937	-0.00223669
37	11	UBC	0.918511	0.00284206
37	12	UBC	0.939558	0.0133945
37	13	UBC	0.972363	0.0357044
37	14	UBC	1.02591	0.0787543
37	15	UBC	1.12737	0.169721
37	16	UBC	1.29454	0.326397
37	17	UBC	1.53202	0.553386
37	18	UBC	1.84054	0.851404
37	19	UBC	2.23171	1.23208
37	20	UBC	2.68508	1.67496
37	21	UBC	3.17576	2.15514
37	22	UBC	3.66674	2.63563
37	23	UBC	4.10133	3.05972
37	24	UBC	4.46688	3.41478
37	25	UBC	4.78389	3.72129
37	26	UBC	5.05458	3.98149
37	27	UBC	5.30208	4.21849
37	28	UBC	5.51762	4.42354
37	29	UBC	5.69509	4.59051
37	30	UBC	5.87251	4.75744
37	31	UBC	6.0351	4.90954
37	32	UBC	6.15898	5.02292
37	33	UBC	6.25829	5.11173
37	34	UBC	6.37627	5.21922
37	35	UBC	6.48219	5.31464
37	36	UBC	6.58608	5.40804
37	37	UBC	6.67266	5.48412
37	38	UBC	6.7539	5.55487
37	39	UBC	6.81624	5.60671
37	40	UBC	6.88009	5.66007
38	1	UBC	0.773689	-0.0153948
38	2	UBC	0.779398	-0.0151693
38	3	UBC	0.796267	-0.00378358
38	4	UBC	0.807702	0.00216858
38	5	UBC	0.814248	0.00323113
38	6	UBC	0.817201	0.000701543
38	7	UBC	0.822011	2.77495e-05
38	8	UBC	0.825205	-0.00226157
38	9	UBC	0.831901	-0.00104834
38	10	UBC	0.839397	0.000964488
38	11	UBC	0.851752	0.0078364
38	12	UBC	0.870322	0.0209234
38	13	UBC	0.903216	0.0483337
38	14	UBC	0.96279	0.102425
38	15	UBC	1.07092	0.205069
38	16	UBC	1.24547	0.374133
38	17	UBC	1.49812	0.621305
38	18	UBC	1.82806	0.945762
38	19	UBC	2.22786	1.34008
38	20	UBC	2.6972	1.80393
38	21	UBC	3.21187	2.31313
38	22	UBC	3.70031	2.79608
38	23	UBC	4.13338	3.22367
38	24	UBC	4.50173	3.58653
38	25	UBC	4.81096	3.89028
38	26	UBC	5.08828	4.16211
38	27	UBC	5.3414	4.40976
38	28	UBC	5.54948	4.61235
38	29	UBC	5.71531	4.7727
38	30	UBC	5.88356	4.93546
38	31	UBC	6.04775	5.09417
38	32	UBC	6.17776	5.2187
38	33	UBC	6.30239	5.33784
38	34	UBC	6.42329	5.45326
38	35	UBC	6.52316	5.54765
38	36	UBC	6.61503	5.63403
38	37	UBC	6.68339	5.69692
38	38	UBC	6.77107	5.77911
38	39	UBC	6.85019	5.85275
38	40	UBC	6.8867	5.88378
39	1	UBC	0.768538	-0.0184325
39	2	UBC	0.7798	-0.0147766
39	3	UBC	0.797762	-0.00441983
39	4	UBC	0.81083	0.00104247
39	5	UBC	0.821302	0.00390839
39	6	UBC	0.828308	0.00330889
39	7	UBC	0.832756	0.000150813
39	8	UBC	0.837056	-0.00315557
39	9	UBC	0.845582	-0.00223478
39	10	UBC	0.856822	0.00139962
39	11	UBC	0.866402	0.00337362
39	12	UBC	0.903073	0.0324389
39	13	UBC	1.00336	0.125121
39	14	UBC	1.08127	0.195423
39	15	UBC	1.20063	0.307177
39	16	UBC	1.39306	0.492
39	17	UBC	1.66674	0.75808
39	18	UBC	2.01114	1.09487
39	19	UBC	2.42431	1.50043
39	20	UBC	2.90011	1.96863
39	21	UBC	3.41019	2.47111
39	22	UBC	3.88455	2.93786
39	23	UBC	4.27853	3.32423
39	24	UBC	4.60641	3.6445
39	25	UBC	4.88926	3.91975
39	26	UBC	5.17015	4.19304
39	27	UBC	5.41339	4.42867
39	28	UBC	5.60879	4.61646
39	29	UBC	5.77187	4.77193
39	30	UBC	5.91148	4.90394
39	31	UBC	6.05393	5.03878
39	32	UBC	6.16666	5.14391
39	33	UBC	6.29913	5.26878
39	34	UBC	6.41771	5.37975
39	35	UBC	6.50135	5.45578
39	36	UBC	6.60513	5.55196
39	37	UBC	6.67426	5.61348
39	38	UBC	6.74578	5.6774
39	39	UBC	6.80865	5.73266
39	40	UBC	6.859	5.7754
40	1	UBC	0.773735	-0.00630166
40	2	UBC	0.779665	-0.00599985
40	3	UBC	0.791371	7.75307e-05
40	4	UBC	0.797378	0.000457125
40	5	UBC	0.801664	-0.00088514
40	6	UBC	0.807956	-0.000221589
40	7	UBC	0.813977	0.000171417
40	8	UBC	0.820123	0.000689472
40	9	UBC	0.825196	0.000133393
40	10	UBC	0.830268	-0.00042221
40	11	UBC	0.842694	0.00637514
40	12	UBC	0.860981	0.0190341
40	13	UBC	0.891542	0.0439671
40	14	UBC	0.948831	0.0956276
40	15	UBC	1.05197	0.193143
40	16	UBC	1.21768	0.353224
40	17	UBC	1.46179	0.591703
40	18	UBC	1.77461	0.898891
40	19	UBC	2.16314	1.28179
40	20	UBC	2.62933	1.74236
40	21	UBC	3.13284	2.24024
40	22	UBC	3.62074	2.72251
40	23	UBC	4.04454	3.14068
40	24	UBC	4.40541	3.49593
40	25	UBC	4.71445	3.79933
40	26	UBC	4.99308	4.07234
40	27	UBC	5.24535	4.31898
40	28	UBC	5.4654	4.5334
40	29	UBC	5.65226	4.71464
40	30	UBC	5.80195	4.8587
40	31	UBC	5.93864	4.98976
40	32	UBC	6.06298	5.10847
40	33	UBC	6.18435	5.22421
40	34	UBC	6.2965	5.33073
40	35	UBC	6.40279	5.43139
40	36	UBC	6.49008	5.51306
40	37	UBC	6.55492	5.57226
40	38	UBC	6.65321	5.66493
40	39	UBC	6.73065	5.73674
40	40	UBC	6.78561	5.78607
41	1	UBC	0.764404	-0.0113805
41	2	UBC	0.771602	-0.00836907
41	3	UBC	0.782762	-0.00139449
41	4	UBC	0.788481	0.000138003
41	5	UBC	0.793409	0.000880378
41	6	UBC	0.797997	0.00128217
41	7	UBC	0.802248	0.00134678
41	8	UBC	0.803678	-0.00140874
41	9	UBC	0.807453	-0.00182002
41	10	UBC	0.814435	0.000975917
41	11	UBC	0.823917	0.00627221
41	12	UBC	0.838907	0.0170762
41	13	UBC	0.864951	0.0389347
41	14	UBC	0.91496	0.0847574
41	15	UBC	1.00498	0.170594
41	16	UBC	1.15634	0.317767
41	17	UBC	1.3847	0.541944
41	18	UBC	1.6813	0.834353
41	19	UBC	2.04528	1.19415
41	20	UBC	2.48181	1.62649
41	21	UBC	2.98069	2.12118
41	22	UBC	3.47032	2.60663
41	23	UBC	3.90014	3.03226
41	24	UBC	4.27357	3.4015
41	25	UBC	4.58989	3.71364
41	26	UBC	4.86958	3.98915
41	27	UBC	5.13093	4.24631
41	28	UBC	5.35043	4.46163
41	29	UBC	5.53284	4.63985
41	30	UBC	5.6993	4.80212
41	31	UBC	5.86603	4.96466
41	32	UBC	5.99663	5.09108
41	33	UBC	6.12345	5.21372
41	34	UBC	6.23803	5.32411
41	35	UBC	6.33108	5.41297
41	36	UBC	6.42914	5.50685
41	37	UBC	6.4978	5.57132
41	38	UBC	6.59526	5.66459
41	39	UBC	6.67838	5.74353
41	40	UBC	6.74399	5.80495
42	1	UBC	0.606379	-0.00162958
42	2	UBC	0.609164	-0.00118675
42	3	UBC	0.612641	-5.25647e-05
42	4	UBC	0.61527	0.000234402
42	5	UBC	0.617751	0.000373251
42	6	UBC	0.619747	2.62625e-05
42	7	UBC	0.622262	0.000199801
42	8	UBC	0.624086	-0.000319444
42	9	UBC	0.625706	-0.00104147
42	10	UBC	0.627741	-0.00134906
42	11	UBC	0.633361	0.00192881
42	12	UBC	0.642804	0.00902972
42	13	UBC	0.659074	0.0229574
42	14	UBC	0.690849	0.0523906
42	15	UBC	0.750631	0.10983
42	16	UBC	0.854089	0.210946
42	17	UBC	1.02117	0.375685
42	18	UBC	1.25465	0.606825
42	19	UBC	1.55375	0.903584
42	20	UBC	1.92473	1.27222
42	21	UBC	2.36936	1.7145
42	22	UBC	2.84414	2.18694
42	23	UBC	3.28582	2.62628
42	24	UBC	3.6773	3.01542
42	25	UBC	4.03254	3.36832
42	26	UBC	4.34105	3.67448
42	27	UBC	4.6044	3.93549
42	28	UBC	4.82909	4.15784
42	29	UBC	5.03153	4.35793
42	30	UBC	5.22158	4.54565
42	31	UBC	5.38579	4.70751
42	32	UBC	5.52694	4.84632
42	33	UBC	5.65841	4.97545
42	34	UBC	5.77399	5.08869
42	35	UBC	5.88144	5.19379
42	36	UBC	5.99195	5.30196
42	37	UBC	6.08752	5.39518
42	38	UBC	6.18869	5.49401
42	39	UBC	6.25137	5.55435
42	40	UBC	6.31447	5.61511
43	1	UBC	0.766408	-0.0123568
43	2	UBC	0.774813	-0.00853839
43	3	UBC	0.785829	-0.00210784
43	4	UBC	0.79295	0.000427013
43	5	UBC	0.79874	0.00163078
43	6	UBC	0.804531	0.00283531
43	7	UBC	0.806916	0.000634756
43	8	UBC	0.807814	-0.00305389
43	9	UBC	0.814123	-0.00133121
43	10	UBC	0.819237	-0.000802529
43	11	UBC	0.826394	0.00176761
43	12	UBC	0.835835	0.00662275
43	13	UBC	0.857841	0.0240426
43	14	UBC	0.89898	0.0605957
43	15	UBC	0.973085	0.130114
43	16	UBC	1.10359	0.25603
43	17	UBC	1.30503	0.452892
43	18	UBC	1.5815	0.724768
43	19	UBC	1.92536	1.06404
43	20	UBC	2.34528	1.47937
43	21	UBC	2.83123	1.96074
43	22	UBC	3.34069	2.46562
43	23	UBC	3.79669	2.91703
43	24	UBC	4.19975	3.31551
43	25	UBC	4.54416	3.65533
43	26	UBC	4.84361	3.95019
43	27	UBC	5.10583	4.20783
43	28	UBC	5.33737	4.43478
43	29	UBC	5.54838	4.6412
43	30	UBC	5.74715	4.83538
43	31	UBC	5.90087	4.98452
43	32	UBC	6.03427	5.11334
43	33	UBC	6.15595	5.23043
43	34	UBC	6.2821	5.35199
43	35	UBC	6.39131	5.45661
43	36	UBC	6.4851	5.54582
43	37	UBC	6.55703	5.61316
43	38	UBC	6.65527	5.70682
43	39	UBC	6.73433	5.7813
43	40	UBC	6.79927	5.84165
44	1	UBC	0.715297	-0.0157292
44	2	UBC	0.72171	-0.0164534
44	3	UBC	0.738934	-0.00636555
44	4	UBC	0.752893	0.000457119
44	5	UBC	0.763187	0.00361476
44	6	UBC	0.771277	0.00456768
44	7	UBC	0.776981	0.0031351
44	8	UBC	0.780203	-0.00077905
44	9	UBC	0.785676	-0.00244235
44	10	UBC	0.793134	-0.00212094
44	11	UBC	0.802325	-6.67651e-05
44	12	UBC	0.818671	0.00914337
44	13	UBC	0.846151	0.0294865
44	14	UBC	0.895721	0.0719198
44	15	UBC	0.98655	0.155613
44	16	UBC	1.1393	0.301225
44	17	UBC	1.36372	0.518507
44	18	UBC	1.65317	0.800827
44	19	UBC	2.0127	1.15322
44	20	UBC	2.44836	1.58174
44	21	UBC	2.92638	2.05262
44	22	UBC	3.40011	2.51922
44	23	UBC	3.82652	2.93849
44	24	UBC	4.1939	3.29873
44	25	UBC	4.51441	3.61211
44	26	UBC	4.78895	3.87951
44	27	UBC	5.02864	4.11206
44	28	UBC	5.24156	4.31785
44	29	UBC	5.41884	4.488
44	30	UBC	5.58374	4.64575
44	31	UBC	5.73235	4.78723
44	32	UBC	5.8872	4.93494
44	33	UBC	6.00534	5.04594
44	34	UBC	6.09523	5.1287
44	35	UBC	6.20165	5.22799
44	36	UBC	6.30175	5.32095
44	37	UBC	6.37724	5.3893
44	38	UBC	6.45569	5.46061
44	39	UBC	6.51605	5.51384
44	40	UBC	6.58972	5.58037
45	1	UBC	0.61307	-0.00241745
45	2	UBC	0.615193	-0.00185321
45	3	UBC	0.617318	-0.001287
45	4	UBC	0.62	-0.000163845
45	5	UBC	0.622767	0.00104419
45	6	UBC	0.624734	0.0014528
45	7	UBC	0.62582	0.00097998
45	8	UBC	0.625255	-0.00114395
45	9	UBC	0.627278	-0.000679843
45	10	UBC	0.628302	-0.00121459
45	11	UBC	0.632087	0.00101226
45	12	UBC	0.637735	0.00510099
45	13	UBC	0.648895	0.0147025
45	14	UBC	0.670625	0.0348734
45	15	UBC	0.709559	0.0722485
45	16	UBC	0.78046	0.141591
45	17	UBC	0.903669	0.263241
45	18	UBC	1.09387	0.451885
45	19	UBC	1.3492	0.705655
45	20	UBC	1.68055	1.03545
45	21	UBC	2.08149	1.43482
45	22	UBC	2.54475	1.89653
45	23	UBC	3.01458	2.3648
45	24	UBC	3.45096	2.79962
45	25	UBC	3.83433	3.18144
45	26	UBC	4.16669	3.51223
45	27	UBC	4.46623	3.81021
45	28	UBC	4.70593	4.04835
45	29	UBC	4.9262	4.26707
45	30	UBC	5.14193	4.48124
45	31	UBC	5.31956	4.65731
45	32	UBC	5.46004	4.79623
45	33	UBC	5.60616	4.94079
45	34	UBC	5.74214	5.07521
45	35	UBC	5.87429	5.20581
45	36	UBC	5.9891	5.31905
45	37	UBC	6.07536	5.40375
45	38	UBC	6.17842	5.50526
45	39	UBC	6.25985	5.58513
45	40	UBC	6.33239	5.65611
46	1	UBC	0.717079	-0.00154569
46	2	UBC	0.72151	-0.0047862
46	3	UBC	0.730601	-0.00336772
46	4	UBC	0.740251	-0.0013899
46	5	UBC	0.751082	0.00176916
46	6	UBC	0.760288	0.00330316
46	7	UBC	0.767351	0.00269401
46	8	UBC	0.773196	0.000866546
46	9	UBC	0.778883	-0.00111863
46	10	UBC	0.786076	-0.00159808
46	11	UBC	0.794187	-0.00115854
46	12	UBC	0.809562	0.00654371
46	13	UBC	0.840141	0.0294506
46	14	UBC	0.893434	0.0750714
46	15	UBC	0.990351	0.164316
46	16	UBC	1.15097	0.317268
46	17	UBC	1.37726	0.535877
46	18	UBC	1.67336	0.824309
46	19	UBC	2.03724	1.18052
46	20	UBC	2.47685	1.61245
46	21	UBC	2.95227	2.0802
46	22	UBC	3.41229	2.53255
46	23	UBC	3.82363	2.93622
46	24	UBC	4.17383	3.27874
46	25	UBC	4.48763	3.58487
46	26	UBC	4.76604	3.85561
46	27	UBC	5.00252	4.08441
46	28	UBC	5.20617	4.2804
46	29	UBC	5.38488	4.45144
46	30	UBC	5.56075	4.61964
46	31	UBC	5.70255	4.75376
46	32	UBC	5.8311	4.87464
46	33	UBC	5.95382	4.98969
46	34	UBC	6.05626	5.08445
46	35	UBC	6.16449	5.18501
46	36	UBC	6.26935	5.2822
46	37	UBC	6.34841	5.35359
46	38	UBC	6.44035	5.43786
46	39	UBC	6.51355	5.50338
46	40	UBC	6.55368	5.53585
47	1	UBC	0.758937	-0.00495653
47	2	UBC	0.763368	-0.00801423
47	3	UBC	0.774784	-0.00408723
47	4	UBC	0.785382	-0.000978531
47	5	UBC	0.795301	0.00145109
47	6	UBC	0.80453	0.00319108
47	7	UBC	0.812425	0.00359778
47	8	UBC	0.818164	0.00184804
47	9	UBC	0.822858	-0.000947408
47	10	UBC	0.828139	-0.00315479
47	11	UBC	0.837863	-0.000920022
47	12	UBC	0.850933	0.00466089
47	13	UBC	0.874211	0.0204495
47	14	UBC	0.918488	0.0572384
47	15	UBC	1.00003	0.131291
47	16	UBC	1.13247	0.256238
47	17	UBC	1.33274	0.449023
47	18	UBC	1.60495	0.713743
47	19	UBC	1.94268	1.04398
47	20	UBC	2.35225	1.44606
47	21	UBC	2.81605	1.90238
47	22	UBC	3.29195	2.37079
47	23	UBC	3.70999	2.78134
47	24	UBC	4.07803	3.1419
47	25	UBC	4.3901	3.44647
47	26	UBC	4.6533	3.70219
47	27	UBC	4.91768	3.95908
47	28	UBC	5.14968	4.18359
47	29	UBC	5.32331	4.34973
47	30	UBC	5.49859	4.51751
47	31	UBC	5.65958	4.67102
47	32	UBC	5.7934	4.79734
47	33	UBC	5.91467	4.91113
47	34	UBC	6.03027	5.01924
47	35	UBC	6.1382	5.11968
47	36	UBC	6.24636	5.22036
47	37	UBC	6.3217	5.2882
47	38	UBC	6.40763	5.36664
47	39	UBC	6.46426	5.41579
47	40	UBC	6.52157	5.46561
48	1	UBC	0.563714	-0.00966483
48	2	UBC	0.568325	-0.00787824
48	3	UBC	0.575666	-0.00336098
48	4	UBC	0.582631	0.000779037
48	5	UBC	0.587086	0.00240988
48	6	UBC	0.588807	0.00130636
48	7	UBC	0.590371	4.66762e-05
48	8	UBC	0.592463	-0.000685745
48	9	UBC	0.596987	0.00101388
48	10	UBC	0.599126	0.000328548
48	11	UBC	0.599742	-0.00187992
48	12	UBC	0.604489	4.22673e-05
48	13	UBC	0.615283	0.00801248
48	14	UBC	0.634373	0.0242777
48	15	UBC	0.66995	0.0570304
48	16	UBC	0.735857	0.120113
48	17	UBC	0.845099	0.226531
48	18	UBC	1.00328	0.381886
48	19	UBC	1.20868	0.584463
48	20	UBC	1.47446	0.847423
48	21	UBC	1.80647	1.17661
48	22	UBC	2.18565	1.55296
48	23	UBC	2.5609	1.92539
48	24	UBC	2.91843	2.28009
48	25	UBC	3.24307	2.60191
48	26	UBC	3.52856	2.88458
48	27	UBC	3.79158	3.14477
48	28	UBC	4.03449	3.38485
48	29	UBC	4.25119	3.59873
48	30	UBC	4.42723	3.77194
48	31	UBC	4.5944	3.93629
48	32	UBC	4.74025	4.07932
48	33	UBC	4.87277	4.20902
48	34	UBC	4.99889	4.3323
48	35	UBC	5.11968	4.45027
48	36	UBC	5.22406	4.55183
48	37	UBC	5.29765	4.62259
48	38	UBC	5.41697	4.73909
48	39	UBC	5.51613	4.83543
48	40	UBC	5.56413	4.8806
49	1	UBC	1.01666	-0.0170376
49	2	UBC	1.02495	-0.018469
49	3	UBC	1.04726	-0.00587902
49	4	UBC	1.0655	0.00263855
49	5	UBC	1.07566	0.00307826
49	6	UBC	1.0836	0.00129306
49	7	UBC	1.09412	0.0020898
49	8	UBC	1.10149	-0.00025521
49	9	UBC	1.11047	-0.00100067
49	10	UBC	1.11923	-0.00196477
49	11	UBC	1.13899	0.00807928
49	12	UBC	1.17213	0.0314927
49	13	UBC	1.22264	0.0722779
49	14	UBC	1.30557	0.145491
49	15	UBC	1.45925	0.28945
49	16	UBC	1.69405	0.514521
49	17	UBC	2.01184	0.822597
49	18	UBC	2.42477	1.2258
49	19	UBC	2.92394	1.71525
49	20	UBC	3.49614	2.27773
49	21	UBC	4.06498	2.83685
49	22	UBC	4.60067	3.36281
49	23	UBC	5.07751	3.82993
49	24	UBC	5.47108	4.21378
49	25	UBC	5.84174	4.57471
49	26	UBC	6.14516	4.86842
49	27	UBC	6.40612	5.11966
49	28	UBC	6.61924	5.32306
49	29	UBC	6.8341	5.52819
49	30	UBC	7.033	5.71737
49	31	UBC	7.21104	5.88569
49	32	UBC	7.35106	6.01599
49	33	UBC	7.47753	6.13273
49	34	UBC	7.58123	6.22671
49	35	UBC	7.69067	6.32643
49	36	UBC	7.78948	6.41552
49	37	UBC	7.90807	6.52439
49	38	UBC	8.02714	6.63374
49	39	UBC	8.10288	6.69975
49	40	UBC	8.19163	6.77878
50	1	UBC	0.73142	-0.00671023
50	2	UBC	0.733951	-0.00969193
50	3	UBC	0.746587	-0.00256838
50	4	UBC	0.756609	0.00194079
50	5	UBC	0.762827	0.00264612
50	6	UBC	0.766763	0.00106966
[truncated: 13,394 more rows]

## Sheet: Results
Barcode
Block Type	384-Well Block
Calibration Background is expired	No
Calibration Background performed on	04-16-2019 10:31:42 PDT
Calibration FAM is expired	No
Calibration FAM performed on	04-16-2019 11:38:38 PDT
Calibration ROI is expired	No
Calibration ROI performed on	04-16-2019 10:07:58 PDT
Calibration ROX is expired	No
Calibration ROX performed on	04-16-2019 11:09:58 PDT
Calibration SYBR is expired	No
Calibration SYBR performed on	04-16-2019 11:28:15 PDT
Calibration TAMRA is expired	No
Calibration TAMRA performed on	04-16-2019 11:00:45 PDT
Calibration Uniformity is expired	No
Calibration Uniformity performed on	04-16-2019 10:43:03 PDT
Calibration VIC is expired	No
Calibration VIC performed on	04-16-2019 11:18:26 PDT
Chemistry	SYBR_GREEN
Comment
Date Created	09-18-2019 09:52:44 PDT
Experiment File Name	C:\Applied Biosystems\QuantStudio 12K Flex Software\User Files\experiments\2019-09-17 152929.eds
Experiment Name	2019-09-17 152929
Experiment Run End Time	09-17-2019 18:28:05 PDT
Experiment Type	Comparative Cт (ΔΔCт)
Instrument Name	285880064
Instrument Serial Number	285880064
Instrument Type	QuantStudio 12K Flex
Passive Reference	ROX
Quantification Cycle Method	Ct
Signal Smoothing On	true
Stage/ Cycle where Analysis is performed	Stage 2, Step 2
User Name
Well	Well Position	Omit	Sample Name	Target Name	Task	Reporter	Quencher	RQ	RQ Min	RQ Max	CT	Ct Mean	Ct SE	Quantity	Delta Ct Mean	Delta Ct SE	Delta Delta Ct	Automatic Ct Threshold	Ct Threshold	Automatic Baseline	Baseline Start	Baseline End	Efficiency	Comments	Amp Score	Cq Conf	Tm1	Tm2	Tm3	MTP	EXPFAIL	NOISE	HIGHSD	SPIKE	NOAMP	BADROX	PRFDROP	OUTLIERRG
1	A1	FALSE	F2	UBC	UNKNOWN	SYBR	None				16.1	16.0538	0.0619401					TRUE	0.495088	TRUE	3	10			1.48955	0.921245	81.3459			N	N	N	N	N	N	N	N	N
2	A2	FALSE	F4	UBC	UNKNOWN	SYBR	None				Undetermined	16.6764	0.0619993					TRUE	0.495088	TRUE	3	15			0	0	81.0828			N	N	N	N	N	N	N	N	N
3	A3	FALSE	F8	UBC	UNKNOWN	SYBR	None				16.539	16.6376	0.0541933					TRUE	0.495088	TRUE	3	11			1.50345	0.932551	81.3459			N	N	N	N	N	N	N	N	N
4	A4	FALSE	F16	UBC	UNKNOWN	SYBR	None				16.667	16.6637	0.0283478					TRUE	0.495088	TRUE	3	11			1.48668	0.911834	81.4774			N	N	N	N	N	N	N	N	N
5	A5	FALSE	F24	UBC	UNKNOWN	SYBR	None				16.365	16.3458	0.0522212					TRUE	0.495088	TRUE	3	10			1.49324	0.899895	81.4774			N	N	N	N	N	N	N	N	N
6	A6	FALSE	JQ2	UBC	UNKNOWN	SYBR	None				16.469	16.5044	0.0631744					TRUE	0.495088	TRUE	3	10			1.48602	0.937607	81.4774			N	N	N	N	N	N	N	N	N
7	A7	FALSE	JQ4	UBC	UNKNOWN	SYBR	None				16.981	16.8901	0.0488439					TRUE	0.495088	TRUE	3	11			1.48154	0.93732	81.3459			N	N	N	N	N	N	N	N	N
8	A8	FALSE	JQ8	UBC	UNKNOWN	SYBR	None				17.468	17.403	0.0455231					TRUE	0.495088	TRUE	3	11			1.48509	0.96733	81.3459			N	N	N	N	N	N	N	N	N
9	A9	FALSE	JQ16	UBC	UNKNOWN	SYBR	None				17.021	17.0995	0.0454463					TRUE	0.495088	TRUE	3	11			1.49096	0.952548	81.4774			N	N	N	N	N	N	N	N	N
10	A10	FALSE	JQ24	UBC	UNKNOWN	SYBR	None				16.913	16.9094	0.00249057					TRUE	0.495088	TRUE	3	11			1.48345	0.961665	81.7405			N	N	N	N	N	N	N	N	N
11	A11	FALSE	IFN2	UBC	UNKNOWN	SYBR	None				16.969	16.897	0.0534756					TRUE	0.495088	TRUE	3	11			1.48248	0.957122	81.4774			N	N	N	N	N	N	N	N	N
12	A12	FALSE	IFN4	UBC	UNKNOWN	SYBR	None				16.519	16.4369	0.0412949					TRUE	0.495088	TRUE	3	10			1.48032	0.919808	81.4774			N	N	N	N	N	N	N	N	N
13	A13	FALSE	IFN8	UBC	UNKNOWN	SYBR	None				16.798	16.7384	0.0481713					TRUE	0.495088	TRUE	3	11			1.47762	0.903904	81.6089			N	N	N	N	N	N	N	N	N
14	A14	FALSE	IFN16	UBC	UNKNOWN	SYBR	None				16.543	16.5149	0.0171576					TRUE	0.495088	TRUE	3	10			1.48131	0.941296	81.6089			N	N	N	N	N	N	N	N	N
15	A15	FALSE	IFN24	UBC	UNKNOWN	SYBR	None				16.273	16.2121	0.116153					TRUE	0.495088	TRUE	3	10			1.48609	0.927144	81.6089			N	N	N	N	N	N	N	N	N
16	A16	FALSE	D2	UBC	UNKNOWN	SYBR	None				16.654	16.651	0.0130741					TRUE	0.495088	TRUE	3	11			1.48664	0.932704	81.6089			N	N	N	N	N	N	N	N	N
17	A17	FALSE	D4	UBC	UNKNOWN	SYBR	None				17.123	16.9622	0.0898391					TRUE	0.495088	TRUE	3	11			1.47156	0.95179	81.3459			N	N	N	N	N	N	N	N	N
18	A18	FALSE	D8	UBC	UNKNOWN	SYBR	None				17.672	17.6212	0.0362722					TRUE	0.495088	TRUE	3	11			1.4716	0.964733	81.2143			N	N	N	N	N	N	N	N	N
19	A19	FALSE	D16	UBC	UNKNOWN	SYBR	None				17.103	17.136	0.0185904					TRUE	0.495088	TRUE	3	11			1.4772	0.948226	81.6089			N	N	N	N	N	N	N	N	N
20	A20	FALSE	D24	UBC	UNKNOWN	SYBR	None				16.856	16.9129	0.0337222					TRUE	0.495088	TRUE	3	10			1.4756	0.943667	81.4774			N	N	N	N	N	N	N	N	N
21	A21	FALSE	CON8	UBC	UNKNOWN	SYBR	None				18.159	18.1882	0.0162671					TRUE	0.495088	TRUE	3	11			1.45267	0.97177	81.3459			N	N	N	N	N	N	N	N	N
22	A22	FALSE	CON24	UBC	UNKNOWN	SYBR	None				16.715	16.8202	0.0577499					TRUE	0.495088	TRUE	3	11			1.46353	0.924958	81.4774			N	N	N	N	N	N	N	N	N
23	A23	FALSE	DMSO8	UBC	UNKNOWN	SYBR	None				17.238	17.1841	0.0320337					TRUE	0.495088	TRUE	3	11			1.45955	0.938181	81.3459			N	N	N	N	N	N	N	N	N
24	A24	FALSE	DMSO24	UBC	UNKNOWN	SYBR	None				17.711	18.1528	0.441889					TRUE	0.495088	TRUE	3	11			1.46425	0.974805	81.2143			N	N	N	Y	N	N	N	N	N
25	B1	FALSE	F2	UBC	UNKNOWN	SYBR	None				16.13	16.0538	0.0619401					TRUE	0.495088	TRUE	3	10			1.49989	0.920316	81.3459			N	N	N	N	N	N	N	N	N
26	B2	FALSE	F4	UBC	UNKNOWN	SYBR	None				16.614	16.6764	0.0619993					TRUE	0.495088	TRUE	3	10			1.50068	0.938929	81.3459			N	N	N	N	N	N	N	N	N
27	B3	FALSE	F8	UBC	UNKNOWN	SYBR	None				16.726	16.6376	0.0541933					TRUE	0.495088	TRUE	3	10			1.49226	0.93803	81.3459			N	N	N	N	N	N	N	N	N
28	B4	FALSE	F16	UBC	UNKNOWN	SYBR	None				16.613	16.6637	0.0283478					TRUE	0.495088	TRUE	3	10			1.4838	0.927842	81.4774			N	N	N	N	N	N	N	N	N
29	B5	FALSE	F24	UBC	UNKNOWN	SYBR	None				16.425	16.3458	0.0522212					TRUE	0.495088	TRUE	3	10			1.48744	0.924296	81.4774			N	N	N	N	N	N	N	N	N
30	B6	FALSE	JQ2	UBC	UNKNOWN	SYBR	None				16.417	16.5044	0.0631744					TRUE	0.495088	TRUE	3	10			1.5024	0.913463	81.4774			N	N	N	N	N	N	N	N	N
31	B7	FALSE	JQ4	UBC	UNKNOWN	SYBR	None				16.875	16.8901	0.0488439					TRUE	0.495088	TRUE	3	11			1.47061	0.907482	81.7405			N	N	N	N	N	N	N	N	N
32	B8	FALSE	JQ8	UBC	UNKNOWN	SYBR	None				17.425	17.403	0.0455231					TRUE	0.495088	TRUE	3	11			1.4993	0.945611	81.3459			N	N	N	N	N	N	N	N	N
33	B9	FALSE	JQ16	UBC	UNKNOWN	SYBR	None				17.099	17.0995	0.0454463					TRUE	0.495088	TRUE	3	11			1.49549	0.95889	81.3459			N	N	N	N	N	N	N	N	N
34	B10	FALSE	JQ24	UBC	UNKNOWN	SYBR	None				16.91	16.9094	0.00249057					TRUE	0.495088	TRUE	3	10			1.5041	0.958707	81.7405			N	N	N	N	N	N	N	Y	N
35	B11	FALSE	IFN2	UBC	UNKNOWN	SYBR	None				16.93	16.897	0.0534756					TRUE	0.495088	TRUE	3	11			1.48348	0.953812	81.4774			N	N	N	N	N	N	N	N	N
36	B12	FALSE	IFN4	UBC	UNKNOWN	SYBR	None				16.391	16.4369	0.0412949					TRUE	0.495088	TRUE	3	11			1.49284	0.905274	81.7405			N	N	N	N	N	N	N	N	N
37	B13	FALSE	IFN8	UBC	UNKNOWN	SYBR	None				16.774	16.7384	0.0481713					TRUE	0.495088	TRUE	3	10			1.48026	0.922091	81.6089			N	N	N	N	N	N	N	N	N
38	B14	FALSE	IFN16	UBC	UNKNOWN	SYBR	None				16.517	16.5149	0.0171576					TRUE	0.495088	TRUE	3	10			1.48567	0.945287	81.6089			N	N	N	N	N	N	N	N	N
39	B15	FALSE	IFN24	UBC	UNKNOWN	SYBR	None				15.987	16.2121	0.116153					TRUE	0.495088	TRUE	3	10			1.4858	0.929162	81.6089			N	N	N	N	N	N	N	Y	N
40	B16	FALSE	D2	UBC	UNKNOWN	SYBR	None				16.627	16.651	0.0130741					TRUE	0.495088	TRUE	3	10			1.48262	0.95081	81.4774			N	N	N	N	N	N	N	N	N
41	B17	FALSE	D4	UBC	UNKNOWN	SYBR	None				16.813	16.9622	0.0898391					TRUE	0.495088	TRUE	3	10			1.47579	0.95481	81.6089			N	N	N	N	N	N	N	N	N
42	B18	FALSE	D8	UBC	UNKNOWN	SYBR	None				17.551	17.6212	0.0362722					TRUE	0.495088	TRUE	3	11			1.46877	0.973994	81.3459			N	N	N	N	N	N	N	N	N
43	B19	FALSE	D16	UBC	UNKNOWN	SYBR	None				17.168	17.136	0.0185904					TRUE	0.495088	TRUE	3	11			1.48556	0.952007	81.6089			N	N	N	N	N	N	N	N	N
44	B20	FALSE	D24	UBC	UNKNOWN	SYBR	None				16.909	16.9129	0.0337222					TRUE	0.495088	TRUE	3	11			1.47062	0.935154	81.4774			N	N	N	N	N	N	N	N	N
45	B21	FALSE	CON8	UBC	UNKNOWN	SYBR	None				18.19	18.1882	0.0162671					TRUE	0.495088	TRUE	3	11			1.46024	0.975853	81.3459			N	N	N	N	N	N	N	N	N
46	B22	FALSE	CON24	UBC	UNKNOWN	SYBR	None				16.833	16.8202	0.0577499					TRUE	0.495088	TRUE	3	11			1.46963	0.943884	81.3459			N	N	N	N	N	N	N	N	N
47	B23	FALSE	DMSO8	UBC	UNKNOWN	SYBR	None				17.187	17.1841	0.0320337					TRUE	0.495088	TRUE	3	11			1.46304	0.937918	81.4774			N	N	N	N	N	N	N	N	N
48	B24	FALSE	DMSO24	UBC	UNKNOWN	SYBR	None				18.595	18.1528	0.441889					TRUE	0.495088	TRUE	3	12			1.42926	0.958505	81.0828			N	N	N	Y	N	N	N	N	N
49	C1	FALSE	F2	UBC	UNKNOWN	SYBR	None				15.931	16.0538	0.0619401					TRUE	0.495088	TRUE	3	10			1.50569	0.929628	81.3459			N	N	N	N	N	N	N	N	N
50	C2	FALSE	F4	UBC	UNKNOWN	SYBR	None				16.738	16.6764	0.0619993					TRUE	0.495088	TRUE	3	11			1.50346	0.958278	81.3459			N	N	N	N	N	N	N	N	N
51	C3	FALSE	F8	UBC	UNKNOWN	SYBR	None				16.647	16.6376	0.0541933					TRUE	0.495088	TRUE	3	10			1.49066	0.942256	81.4774			N	N	N	N	N	N	N	N	N
52	C4	FALSE	F16	UBC	UNKNOWN	SYBR	None				16.711	16.6637	0.0283478					TRUE	0.495088	TRUE	3	10			1.47684	0.909036	81.3459			N	N	N	N	N	N	N	N	N
53	C5	FALSE	F24	UBC	UNKNOWN	SYBR	None				16.247	16.3458	0.0522212					TRUE	0.495088	TRUE	3	10			1.49078	0.887672	81.7405			N	N	N	N	N	N	N	N	N
54	C6	FALSE	JQ2	UBC	UNKNOWN	SYBR	None				16.627	16.5044	0.0631744					TRUE	0.495088	TRUE	3	11			1.49817	0.93126	81.3459			N	N	N	N	N	N	N	N	N
55	C7	FALSE	JQ4	UBC	UNKNOWN	SYBR	None				16.814	16.8901	0.0488439					TRUE	0.495088	TRUE	3	11			1.48683	0.921636	81.6089			N	N	N	N	N	N	N	N	N
56	C8	FALSE	JQ8	UBC	UNKNOWN	SYBR	None				17.315	17.403	0.0455231					TRUE	0.495088	TRUE	3	11			1.50473	0.948463	81.4774			N	N	N	N	N	N	N	N	N
57	C9	FALSE	JQ16	UBC	UNKNOWN	SYBR	None				17.179	17.0995	0.0454463					TRUE	0.495088	TRUE	3	11			1.50276	0.946694	81.4774			N	N	N	N	N	N	N	N	N
58	C10	FALSE	JQ24	UBC	UNKNOWN	SYBR	None				16.905	16.9094	0.00249057					TRUE	0.495088	TRUE	3	10			1.48743	0.956008	81.7405			N	N	N	N	N	N	N	N	N
59	C11	FALSE	IFN2	UBC	UNKNOWN	SYBR	None				16.792	16.897	0.0534756					TRUE	0.495088	TRUE	3	11			1.49036	0.937997	81.6089			N	N	N	N	N	N	N	N	N
60	C12	FALSE	IFN4	UBC	UNKNOWN	SYBR	None				16.401	16.4369	0.0412949					TRUE	0.495088	TRUE	3	10			1.48702	0.928042	81.6089			N	N	N	N	N	N	N	N	N
61	C13	FALSE	IFN8	UBC	UNKNOWN	SYBR	None				16.643	16.7384	0.0481713					TRUE	0.495088	TRUE	3	10			1.48641	0.911475	81.7405			N	N	N	N	N	N	N	N	N
62	C14	FALSE	IFN16	UBC	UNKNOWN	SYBR	None				16.484	16.5149	0.0171576					TRUE	0.495088	TRUE	3	10			1.48342	0.945899	81.6089			N	N	N	N	N	N	N	N	N
63	C15	FALSE	IFN24	UBC	UNKNOWN	SYBR	None				16.376	16.2121	0.116153					TRUE	0.495088	TRUE	3	10			1.48152	0.936817	81.6089			N	N	N	N	N	N	N	N	N
64	C16	FALSE	D2	UBC	UNKNOWN	SYBR	None				16.672	16.651	0.0130741					TRUE	0.495088	TRUE	3	11			1.48422	0.944359	81.4774			N	N	N	N	N	N	N	N	N
65	C17	FALSE	D4	UBC	UNKNOWN	SYBR	None				16.95	16.9622	0.0898391					TRUE	0.495088	TRUE	3	11			1.47832	0.937726	81.6089			N	N	N	N	N	N	N	N	N
66	C18	FALSE	D8	UBC	UNKNOWN	SYBR	None				17.64	17.6212	0.0362722					TRUE	0.495088	TRUE	3	11			1.47117	0.956568	81.3459			N	N	N	N	N	N	N	N	N
67	C19	FALSE	D16	UBC	UNKNOWN	SYBR	None				17.137	17.136	0.0185904					TRUE	0.495088	TRUE	3	11			1.47841	0.955024	81.6089			N	N	N	N	N	N	N	N	N
68	C20	FALSE	D24	UBC	UNKNOWN	SYBR	None				16.973	16.9129	0.0337222					TRUE	0.495088	TRUE	3	11			1.47688	0.939347	81.4774			N	N	N	N	N	N	N	N	N
69	C21	FALSE	CON8	UBC	UNKNOWN	SYBR	None				18.216	18.1882	0.0162671					TRUE	0.495088	TRUE	3	12			1.47028	0.972635	81.3459			N	N	N	N	N	N	N	N	N
70	C22	FALSE	CON24	UBC	UNKNOWN	SYBR	None				16.913	16.8202	0.0577499					TRUE	0.495088	TRUE	3	11			1.46527	0.935888	81.3459			N	N	N	N	N	N	N	N	N
71	C23	FALSE	DMSO8	UBC	UNKNOWN	SYBR	None				17.127	17.1841	0.0320337					TRUE	0.495088	TRUE	3	11			1.46716	0.934906	81.6089			N	N	N	N	N	N	N	N	N
72	C24	FALSE	DMSO24	UBC	UNKNOWN	SYBR	None				Undetermined	18.1528	0.441889					TRUE	0.495088	TRUE	3	32			1.46077	0	64.5084			N	N	Y	N	Y	N	Y	N	N
73	D1	FALSE	F2	PD-L1	UNKNOWN	SYBR	None	0.134859	0.000615144	29.5653	28.14	31.0713	2.80013		15.0175	2.80082	2.89048	TRUE	0.371862	TRUE	3	22			1.4379	0.913333	77.9258			N	N	N	Y	N	N	N	N	N
74	D2	FALSE	F4	PD-L1	UNKNOWN	SYBR	None	0.885628	0.620441	1.26416	28.681	28.9787	0.148935		12.3023	0.161325	0.175227	TRUE	0.371862	TRUE	3	22			1.42418	0.928726	78.0573			N	N	N	N	N	N	N	N	Y
75	D3	FALSE	F8	PD-L1	UNKNOWN	SYBR	None	1.1339	0.823205	1.56185	28.938	28.8584	0.157315		11.9458	0.166388	-0.181292	TRUE	0.371862	TRUE	3	22			1.40475	0.887501	78.0573			N	N	N	N	N	N	N	N	N
76	D4	FALSE	F16	PD-L1	UNKNOWN	SYBR	None	1.32346	1.20056	1.45893	28.8677	28.7914	0.0419638		11.7227	0.0506414	-0.40431	TRUE	0.371862	TRUE	3	22			1.4175	0.881505	77.9258			N	N	N	N	N	N	N	N	N
77	D5	FALSE	F24	PD-L1	UNKNOWN	SYBR	None	1.30534	1.16615	1.46114	28.358	28.3504	0.0265621		11.7426	0.0585884	-0.384427	TRUE	0.371862	TRUE	3	21			1.42355	0.87778	78.1888			N	N	N	N	N	N	N	N	N
78	D6	FALSE	JQ2	PD-L1	UNKNOWN	SYBR	None	0.983176	0.825633	1.17078	28.734	28.656	0.0651436		12.1515	0.0907452	0.0244783	TRUE	0.371862	TRUE	3	22			1.41744	0.887085	78.1888			N	N	N	N	N	N	N	N	N
79	D7	FALSE	JQ4	PD-L1	UNKNOWN	SYBR	None	1.02918	0.860569	1.23083	29.099	28.9757	0.0791081		12.0856	0.0929721	-0.0414944	TRUE	0.371862	TRUE	3	22			1.42474	0.907379	78.0573			N	N	N	N	N	N	N	N	N
80	D8	FALSE	JQ8	PD-L1	UNKNOWN	SYBR	None	0.979865	0.84403	1.13756	29.487	29.5594	0.0627717		12.1564	0.0775413	0.0293452	TRUE	0.371862	TRUE	3	23			1.42995	0.918515	78.0573			N	N	N	N	N	N	N	N	N
81	D9	FALSE	JQ16	PD-L1	UNKNOWN	SYBR	None	0.767838	0.633951	0.93	29.57	29.6077	0.0885849		12.5082	0.0995623	0.381126	TRUE	0.371862	TRUE	3	23			1.42659	0.924003	78.1888			N	N	N	N	N	N	N	N	N
82	D10	FALSE	JQ24	PD-L1	UNKNOWN	SYBR	None	0.850469	0.560673	1.29005	28.847	29.2702	0.216485		12.3607	0.2165	0.23367	TRUE	0.371862	TRUE	3	22			1.42757	0.92266	78.1888			N	N	N	N	N	N	N	N	N
83	D11	FALSE	IFN2	PD-L1	UNKNOWN	SYBR	None	7.42998	6.23996	8.84693	26.123	26.1307	0.0732572		9.23369	0.0906987	-2.89336	TRUE	0.371862	TRUE	3	20			1.42589	0.915404	78.1888			N	N	N	N	N	N	N	N	N
84	D12	FALSE	IFN4	PD-L1	UNKNOWN	SYBR	None	16.8344	15.4957	18.2888	24.467	24.4906	0.0121914		8.0537	0.0430569	-4.07334	TRUE	0.371862	TRUE	3	17			1.42133	0.891788	78.0573			N	N	N	N	N	N	N	N	N
85	D13	FALSE	IFN8	PD-L1	UNKNOWN	SYBR	None	13.9328	12.4325	15.6142	25.009	25.065	0.0344133		8.32663	0.0592009	-3.80041	TRUE	0.371862	TRUE	3	18			1.40663	0.856263	78.3204			N	N	N	N	N	N	N	N	N
86	D14	FALSE	IFN16	PD-L1	UNKNOWN	SYBR	None	16.6968	15.6966	17.7608	24.632	24.5805	0.0271302		8.06555	0.0321003	-4.0615	TRUE	0.371862	TRUE	3	18			1.41484	0.925623	78.0573			N	N	N	N	N	N	N	N	N
87	D15	FALSE	IFN24	PD-L1	UNKNOWN	SYBR	None	19.0228	15.1828	23.8341	24.088	24.0895	0.015349		7.87739	0.117162	-4.24966	TRUE	0.371862	TRUE	3	17			1.41925	0.902463	78.0573			N	N	N	N	N	N	N	N	N
88	D16	FALSE	D2	PD-L1	UNKNOWN	SYBR	None	1.08736	0.947104	1.24838	28.793	28.6572	0.0705571		12.0062	0.0717582	-0.120828	TRUE	0.371862	TRUE	3	22			1.41762	0.883632	78.1888			N	N	N	N	N	N	N	N	N
89	D17	FALSE	D4	PD-L1	UNKNOWN	SYBR	None	1.10584	0.924751	1.32239	28.959	28.9441	0.0237541		11.9819	0.0929264	-0.145142	TRUE	0.371862	TRUE	3	22			1.40265	0.896216	78.0573			N	N	N	N	N	N	N	N	N
90	D18	FALSE	D8	PD-L1	UNKNOWN	SYBR	None	1.17742	1.03827	1.33521	29.45	29.5126	0.0543613		11.8914	0.0653516	-0.235623	TRUE	0.371862	TRUE	3	22			1.3767	0.942202	77.9258			N	N	N	N	N	N	N	N	N
91	D19	FALSE	D16	PD-L1	UNKNOWN	SYBR	None	1.1985	0.553496	2.59513	28.497	29.0018	0.401011		11.8658	0.401442	-0.261224	TRUE	0.371862	TRUE	3	21			1.41043	0.928567	78.0573			N	N	N	Y	N	N	N	N	N
92	D20	FALSE	D24	PD-L1	UNKNOWN	SYBR	None	1.46605	1.26685	1.69656	28.608	28.488	0.0679775		11.5751	0.0758823	-0.551931	TRUE	0.371862	TRUE	3	22			1.40108	0.908322	78.0573			N	N	N	N	N	N	N	N	N
93	D21	FALSE	CON8	PD-L1	UNKNOWN	SYBR	None	1	0.788532	1.26818	30.268	30.3153	0.122376		12.127	0.123452	0	TRUE	0.371862	TRUE	3	23			1.40259	0.949625	78.0573			N	N	N	N	N	N	N	N	N
94	D22	FALSE	CON24	PD-L1	UNKNOWN	SYBR	None	1.15395	0.935442	1.4235	28.813	28.7407	0.0925409		11.9205	0.109082	-0.20658	TRUE	0.371862	TRUE	3	22			1.40296	0.894937	78.0573			N	N	N	N	N	N	N	N	N
95	D23	FALSE	DMSO8	PD-L1	UNKNOWN	SYBR	None	1.07738	0.853471	1.36004	29.061	29.2036	0.116746		12.0195	0.121061	-0.107533	TRUE	0.371862	TRUE	3	22			1.39543	0.891367	78.0573			N	N	N	N	N	N	N	N	N
96	D24	FALSE	DMSO24	PD-L1	UNKNOWN	SYBR	None	1.58081	0.590361	4.23292	29.732	29.6192	0.0640704		11.4664	0.44651	-0.660661	TRUE	0.371862	TRUE	3	23			1.39256	0.94539	78.0573			N	N	N	N	N	N	N	N	N
97	E1	FALSE	F2	PD-L1	UNKNOWN	SYBR	None	0.134859	0.000615144	29.5653	28.404	31.0713	2.80013		15.0175	2.80082	2.89048	TRUE	0.371862	TRUE	3	22			1.4303	0.912538	77.7942			N	N	N	Y	N	N	N	N	N
98	E2	FALSE	F4	PD-L1	UNKNOWN	SYBR	None	0.885628	0.620441	1.26416	29.123	28.9787	0.148935		12.3023	0.161325	0.175227	TRUE	0.371862	TRUE	3	22			1.37187	0.921827	77.9258			N	N	N	N	N	N	N	N	N
99	E3	FALSE	F8	PD-L1	UNKNOWN	SYBR	None	1.1339	0.823205	1.56185	29.0795	28.8584	0.157315		11.9458	0.166388	-0.181292	TRUE	0.371862	TRUE	3	22			1.39665	0.917206	77.9258			N	N	N	N	N	N	N	N	N
100	E4	FALSE	F16	PD-L1	UNKNOWN	SYBR	None	1.32346	1.20056	1.45893	28.7228	28.7914	0.0419638		11.7227	0.0506414	-0.40431	TRUE	0.371862	TRUE	3	21			1.42705	0.883323	78.1888			N	N	N	N	N	N	N	N	N
101	E5	FALSE	F24	PD-L1	UNKNOWN	SYBR	None	1.30534	1.16615	1.46114	28.392	28.3504	0.0265621		11.7426	0.0585884	-0.384427	TRUE	0.371862	TRUE	3	21			1.42273	0.897213	78.0573			N	N	N	N	N	N	N	N	N
102	E6	FALSE	JQ2	PD-L1	UNKNOWN	SYBR	None	0.983176	0.825633	1.17078	28.527	28.656	0.0651436		12.1515	0.0907452	0.0244783	TRUE	0.371862	TRUE	3	22			1.43434	0.904093	78.1888			N	N	N	N	N	N	N	N	N
103	E7	FALSE	JQ4	PD-L1	UNKNOWN	SYBR	None	1.02918	0.860569	1.23083	29	28.9757	0.0791081		12.0856	0.0929721	-0.0414944	TRUE	0.371862	TRUE	3	22			1.43184	0.904538	78.0573			N	N	N	N	N	N	N	N	N
104	E8	FALSE	JQ8	PD-L1	UNKNOWN	SYBR	None	0.979865	0.84403	1.13756	29.684	29.5594	0.0627717		12.1564	0.0775413	0.0293452	TRUE	0.371862	TRUE	3	23			1.45024	0.918871	78.0573			N	N	N	N	N	N	N	N	N
105	E9	FALSE	JQ16	PD-L1	UNKNOWN	SYBR	None	0.767838	0.633951	0.93	29.776	29.6077	0.0885849		12.5082	0.0995623	0.381126	TRUE	0.371862	TRUE	3	23			1.44904	0.917371	78.1888			N	N	N	N	N	N	N	N	N
106	E10	FALSE	JQ24	PD-L1	UNKNOWN	SYBR	None	0.850469	0.560673	1.29005	29.56	29.2702	0.216485		12.3607	0.2165	0.23367	TRUE	0.371862	TRUE	3	23			1.43695	0.915207	78.0573			N	N	N	N	N	N	N	N	N
107	E11	FALSE	IFN2	PD-L1	UNKNOWN	SYBR	None	7.42998	6.23996	8.84693	26.008	26.1307	0.0732572		9.23369	0.0906987	-2.89336	TRUE	0.371862	TRUE	3	19			1.43448	0.928243	78.1888			N	N	N	N	N	N	N	N	N
108	E12	FALSE	IFN4	PD-L1	UNKNOWN	SYBR	None	16.8344	15.4957	18.2888	24.508	24.4906	0.0121914		8.0537	0.0430569	-4.07334	TRUE	0.371862	TRUE	3	17			1.42097	0.876367	78.0573			N	N	N	N	N	N	N	N	N
109	E13	FALSE	IFN8	PD-L1	UNKNOWN	SYBR	None	13.9328	12.4325	15.6142	25.059	25.065	0.0344133		8.32663	0.0592009	-3.80041	TRUE	0.371862	TRUE	3	19			1.42604	0.88238	78.0573			N	N	N	N	N	N	N	N	N
110	E14	FALSE	IFN16	PD-L1	UNKNOWN	SYBR	None	16.6968	15.6966	17.7608	24.54	24.5805	0.0271302		8.06555	0.0321003	-4.0615	TRUE	0.371862	TRUE	3	18			1.42218	0.900835	78.3204			N	N	N	N	N	N	N	N	N
111	E15	FALSE	IFN24	PD-L1	UNKNOWN	SYBR	None	19.0228	15.1828	23.8341	24.117	24.0895	0.015349		7.87739	0.117162	-4.24966	TRUE	0.371862	TRUE	3	18			1.42305	0.861072	78.3204			N	N	N	N	N	N	N	N	N
112	E16	FALSE	D2	PD-L1	UNKNOWN	SYBR	None	1.08736	0.947104	1.24838	28.624	28.6572	0.0705571		12.0062	0.0717582	-0.120828	TRUE	0.371862	TRUE	3	22			1.42128	0.894337	78.1888			N	N	N	N	N	N	N	N	N
113	E17	FALSE	D4	PD-L1	UNKNOWN	SYBR	None	1.10584	0.924751	1.32239	28.976	28.9441	0.0237541		11.9819	0.0929264	-0.145142	TRUE	0.371862	TRUE	3	22			1.42379	0.902235	78.1888			N	N	N	N	N	N	N	N	N
114	E18	FALSE	D8	PD-L1	UNKNOWN	SYBR	None	1.17742	1.03827	1.33521	29.467	29.5126	0.0543613		11.8914	0.0653516	-0.235623	TRUE	0.371862	TRUE	3	23			1.40679	0.943916	78.0573			N	N	N	N	N	N	N	N	N
115	E19	FALSE	D16	PD-L1	UNKNOWN	SYBR	None	1.1985	0.553496	2.59513	28.714	29.0018	0.401011		11.8658	0.401442	-0.261224	TRUE	0.371862	TRUE	3	22			1.41517	0.908048	78.0573			N	N	N	Y	N	N	N	N	N
116	E20	FALSE	D24	PD-L1	UNKNOWN	SYBR	None	1.46605	1.26685	1.69656	28.373	28.488	0.0679775		11.5751	0.0758823	-0.551931	TRUE	0.371862	TRUE	3	22			1.40672	0.892851	78.1888			N	N	N	N	N	N	N	N	N
117	E21	FALSE	CON8	PD-L1	UNKNOWN	SYBR	None	1	0.788532	1.26818	30.131	30.3153	0.122376		12.127	0.123452	0	TRUE	0.371862	TRUE	3	23			1.40919	0.951806	78.0573			N	N	N	N	N	N	N	N	N
118	E22	FALSE	CON24	PD-L1	UNKNOWN	SYBR	None	1.15395	0.935442	1.4235	28.852	28.7407	0.0925409		11.9205	0.109082	-0.20658	TRUE	0.371862	TRUE	3	22			1.39914	0.886095	77.9258			N	N	N	N	N	N	N	N	N
119	E23	FALSE	DMSO8	PD-L1	UNKNOWN	SYBR	None	1.07738	0.853471	1.36004	29.435	29.2036	0.116746		12.0195	0.121061	-0.107533	TRUE	0.371862	TRUE	3	22			1.40884	0.904626	78.0573			N	N	N	N	N	N	N	N	N
120	E24	FALSE	DMSO24	PD-L1	UNKNOWN	SYBR	None	1.58081	0.590361	4.23292	29.615	29.6192	0.0640704		11.4664	0.44651	-0.660661	TRUE	0.371862	TRUE	3	23			1.40891	0.946877	77.7942			N	N	N	N	N	N	N	N	N
121	F1	FALSE	F2	PD-L1	UNKNOWN	SYBR	None	0.134859	0.000615144	29.5653	36.669	31.0713	2.80013		15.0175	2.80082	2.89048	TRUE	0.371862	TRUE	3	25			0.988888	0.225795	77.6627			N	N	N	Y	N	N	N	N	N
122	F2	FALSE	F4	PD-L1	UNKNOWN	SYBR	None	0.885628	0.620441	1.26416	29.132	28.9787	0.148935		12.3023	0.161325	0.175227	TRUE	0.371862	TRUE	3	22			1.36214	0.933203	77.7942			N	N	N	N	N	N	N	N	N
123	F3	FALSE	F8	PD-L1	UNKNOWN	SYBR	None	1.1339	0.823205	1.56185	28.559	28.8584	0.157315		11.9458	0.166388	-0.181292	TRUE	0.371862	TRUE	3	22			1.4311	0.90365	78.0573			N	N	N	N	N	N	N	N	N
124	F4	FALSE	F16	PD-L1	UNKNOWN	SYBR	None	1.32346	1.20056	1.45893	28.7837	28.7914	0.0419638		11.7227	0.0506414	-0.40431	TRUE	0.371862	TRUE	3	22			1.42803	0.858417	78.3204			N	N	N	N	N	N	N	N	N
125	F5	FALSE	F24	PD-L1	UNKNOWN	SYBR	None	1.30534	1.16615	1.46114	28.301	28.3504	0.0265621		11.7426	0.0585884	-0.384427	TRUE	0.371862	TRUE	3	21			1.43151	0.909949	78.0573			N	N	N	N	N	N	N	N	N
126	F6	FALSE	JQ2	PD-L1	UNKNOWN	SYBR	None	0.983176	0.825633	1.17078	28.707	28.656	0.0651436		12.1515	0.0907452	0.0244783	TRUE	0.371862	TRUE	3	22			1.43334	0.898156	78.1888			N	N	N	N	N	N	N	N	N
127	F7	FALSE	JQ4	PD-L1	UNKNOWN	SYBR	None	1.02918	0.860569	1.23083	28.828	28.9757	0.0791081		12.0856	0.0929721	-0.0414944	TRUE	0.371862	TRUE	3	22			1.44266	0.912237	78.1888			N	N	N	N	N	N	N	N	N
128	F8	FALSE	JQ8	PD-L1	UNKNOWN	SYBR	None	0.979865	0.84403	1.13756	29.507	29.5594	0.0627717		12.1564	0.0775413	0.0293452	TRUE	0.371862	TRUE	3	23			1.4387	0.916209	78.0573			N	N	N	N	N	N	N	N	N
129	F9	FALSE	JQ16	PD-L1	UNKNOWN	SYBR	None	0.767838	0.633951	0.93	29.477	29.6077	0.0885849		12.5082	0.0995623	0.381126	TRUE	0.371862	TRUE	3	23			1.435	0.925745	78.1888			N	N	N	N	N	N	N	N	N
130	F10	FALSE	JQ24	PD-L1	UNKNOWN	SYBR	None	0.850469	0.560673	1.29005	29.404	29.2702	0.216485		12.3607	0.2165	0.23367	TRUE	0.371862	TRUE	3	23			1.4366	0.91648	78.1888			N	N	N	N	N	N	N	N	N
131	F11	FALSE	IFN2	PD-L1	UNKNOWN	SYBR	None	7.42998	6.23996	8.84693	26.261	26.1307	0.0732572		9.23369	0.0906987	-2.89336	TRUE	0.371862	TRUE	3	20			1.43117	0.922934	78.0573			N	N	N	N	N	N	N	N	N
132	F12	FALSE	IFN4	PD-L1	UNKNOWN	SYBR	None	16.8344	15.4957	18.2888	24.496	24.4906	0.0121914		8.0537	0.0430569	-4.07334	TRUE	0.371862	TRUE	3	18			1.42437	0.861276	78.1888			N	N	N	N	N	N	N	N	N
133	F13	FALSE	IFN8	PD-L1	UNKNOWN	SYBR	None	13.9328	12.4325	15.6142	25.128	25.065	0.0344133		8.32663	0.0592009	-3.80041	TRUE	0.371862	TRUE	3	19			1.42987	0.891428	78.1888			N	N	N	N	N	N	N	N	N
134	F14	FALSE	IFN16	PD-L1	UNKNOWN	SYBR	None	16.6968	15.6966	17.7608	24.569	24.5805	0.0271302		8.06555	0.0321003	-4.0615	TRUE	0.371862	TRUE	3	18			1.4212	0.909298	78.0573			N	N	N	N	N	N	N	N	N
135	F15	FALSE	IFN24	PD-L1	UNKNOWN	SYBR	None	19.0228	15.1828	23.8341	24.064	24.0895	0.015349		7.87739	0.117162	-4.24966	TRUE	0.371862	TRUE	3	17			1.43055	0.884641	78.1888			N	N	N	N	N	N	N	N	N
136	F16	FALSE	D2	PD-L1	UNKNOWN	SYBR	None	1.08736	0.947104	1.24838	28.555	28.6572	0.0705571		12.0062	0.0717582	-0.120828	TRUE	0.371862	TRUE	3	22			1.42403	0.895438	78.3204			N	N	N	N	N	N	N	N	N
137	F17	FALSE	D4	PD-L1	UNKNOWN	SYBR	None	1.10584	0.924751	1.32239	28.898	28.9441	0.0237541		11.9819	0.0929264	-0.145142	TRUE	0.371862	TRUE	3	22			1.42987	0.894565	78.3204			N	N	N	N	N	N	N	N	N
138	F18	FALSE	D8	PD-L1	UNKNOWN	SYBR	None	1.17742	1.03827	1.33521	29.621	29.5126	0.0543613		11.8914	0.0653516	-0.235623	TRUE	0.371862	TRUE	3	23			1.41042	0.935255	78.1888			N	N	N	N	N	N	N	N	N
139	F19	FALSE	D16	PD-L1	UNKNOWN	SYBR	None	1.1985	0.553496	2.59513	29.794	29.0018	0.401011		11.8658	0.401442	-0.261224	TRUE	0.371862	TRUE	3	23			1.35556	0.841155	78.9781			N	N	N	Y	N	N	N	N	N
140	F20	FALSE	D24	PD-L1	UNKNOWN	SYBR	None	1.46605	1.26685	1.69656	28.482	28.488	0.0679775		11.5751	0.0758823	-0.551931	TRUE	0.371862	TRUE	3	22			1.40536	0.885703	78.0573			N	N	N	N	N	N	N	N	N
141	F21	FALSE	CON8	PD-L1	UNKNOWN	SYBR	None	1	0.788532	1.26818	30.547	30.3153	0.122376		12.127	0.123452	0	TRUE	0.371862	TRUE	3	24			1.40038	0.949615	78.0573			N	N	N	N	N	N	N	N	N
142	F22	FALSE	CON24	PD-L1	UNKNOWN	SYBR	None	1.15395	0.935442	1.4235	28.557	28.7407	0.0925409		11.9205	0.109082	-0.20658	TRUE	0.371862	TRUE	3	22			1.40464	0.888209	78.0573			N	N	N	N	N	N	N	N	N
143	F23	FALSE	DMSO8	PD-L1	UNKNOWN	SYBR	None	1.07738	0.853471	1.36004	29.115	29.2036	0.116746		12.0195	0.121061	-0.107533	TRUE	0.371862	TRUE	3	22			1.41581	0.887336	78.0573			N	N	N	N	N	N	N	N	N
144	F24	FALSE	DMSO24	PD-L1	UNKNOWN	SYBR	None	1.58081	0.590361	4.23292	29.51	29.6192	0.0640704		11.4664	0.44651	-0.660661	TRUE	0.371862	TRUE	3	22			1.40499	0.936094	78.0573			N	N	N	N	N	N	N	N	N
145	G1	FALSE	F2	MYC	UNKNOWN	SYBR	None	0.511933	0.401048	0.653476	19.104	19.2151	0.110694		3.16127	0.126846	0.965973	TRUE	0.511345	TRUE	3	13			1.54686	0.933468	85.1606			N	N	N	N	N	N	N	N	N
146	G2	FALSE	F4	MYC	UNKNOWN	SYBR	None	0.577995	0.494534	0.675541	19.721	19.6626	0.0339708		2.98616	0.0706961	0.790872	TRUE	0.511345	TRUE	3	13			1.51198	0.960779	85.0291			N	N	N	N	N	N	N	N	N
147	G3	FALSE	F8	MYC	UNKNOWN	SYBR	None	0.713234	0.620604	0.81969	19.416	19.3205	0.0478396		2.68285	0.0722879	0.487553	TRUE	0.511345	TRUE	3	13			1.51989	0.946632	85.0291			N	N	N	N	N	N	N	N	N
148	G4	FALSE	F16	MYC	UNKNOWN	SYBR	None	0.577479	0.464935	0.717267	19.559	19.7511	0.109016		2.98745	0.112641	0.792159	TRUE	0.511345	TRUE	3	13			1.52118	0.930325	85.1606			N	N	N	N	N	N	N	N	N
149	G5	FALSE	F24	MYC	UNKNOWN	SYBR	None	0.560228	0.433316	0.724309	19.869	19.695	0.122838		3.03121	0.133477	0.835915	TRUE	0.511345	TRUE	3	13			1.51469	0.943839	85.0291			N	N	N	N	N	N	N	N	N
150	G6	FALSE	JQ2	MYC	UNKNOWN	SYBR	None	0.315031	0.269881	0.367734	20.267	20.3662	0.0496978		3.86173	0.0803796	1.66644	TRUE	0.511345	TRUE	3	14			1.53003	0.94915	85.1606			N	N	N	N	N	N	N	N	N
151	G7	FALSE	JQ4	MYC	UNKNOWN	SYBR	None	0.629186	0.472765	0.837363	19.514	19.7539	0.140262		2.86373	0.148523	0.668441	TRUE	0.511345	TRUE	3	13			1.52495	0.940336	85.1606			N	N	N	N	N	N	N	N	N
152	G8	FALSE	JQ8	MYC	UNKNOWN	SYBR	None	0.881643	0.801561	0.969725	19.752	19.78	0.019391		2.37703	0.049481	0.181734	TRUE	0.511345	TRUE	3	14			1.52401	0.94311	85.1606			N	N	N	N	N	N	N	N	N
153	G9	FALSE	JQ16	MYC	UNKNOWN	SYBR	None	0.733888	0.631017	0.853529	19.739	19.7412	0.0639758		2.64166	0.0784746	0.446368	TRUE	0.511345	TRUE	3	13			1.52006	0.919522	85.1606			N	N	N	N	N	N	N	N	N
154	G10	FALSE	JQ24	MYC	UNKNOWN	SYBR	None	0.537364	0.429323	0.672593	19.807	20.0008	0.11661		3.09132	0.116636	0.896029	TRUE	0.511345	TRUE	3	13			1.52143	0.952421	85.4237			N	N	N	N	N	N	N	N	N
155	G11	FALSE	IFN2	MYC	UNKNOWN	SYBR	None	0.639255	0.500013	0.817272	19.747	19.7378	0.115914		2.84083	0.127655	0.645537	TRUE	0.511345	TRUE	3	14			1.51944	0.930241	85.2921			N	N	N	N	N	N	N	N	N
156	G12	FALSE	IFN4	MYC	UNKNOWN	SYBR	None	0.761254	0.689348	0.84066	18.99	19.0257	0.0308685		2.58884	0.0515571	0.393551	TRUE	0.511345	TRUE	3	13			1.50882	0.900792	85.4237			N	N	N	N	N	N	N	N	N
157	G13	FALSE	IFN8	MYC	UNKNOWN	SYBR	None	0.63992	0.570901	0.717283	19.567	19.5777	0.0345886		2.83933	0.059303	0.644037	TRUE	0.511345	TRUE	3	13			1.52961	0.917222	85.2921			N	N	N	N	N	N	N	N	N
158	G14	FALSE	IFN16	MYC	UNKNOWN	SYBR	None	0.614794	0.503848	0.75017	19.273	19.412	0.101977		2.89712	0.103411	0.701824	TRUE	0.511345	TRUE	3	13			1.51904	0.937471	85.2921			N	N	N	N	N	N	N	N	N
159	G15	FALSE	IFN24	MYC	UNKNOWN	SYBR	None	0.620638	0.488634	0.788304	19.18	19.0956	0.0441468		2.88347	0.124259	0.688175	TRUE	0.511345	TRUE	3	13			1.52166	0.886485	85.4237			N	N	N	N	N	N	N	N	N
160	G16	FALSE	D2	MYC	UNKNOWN	SYBR	None	0.772993	0.729443	0.819144	19.27	19.2177	0.0271484		2.56677	0.0301325	0.371473	TRUE	0.511345	TRUE	3	13			1.51262	0.915291	85.4237			N	N	N	N	N	N	N	N	N
161	G17	FALSE	D4	MYC	UNKNOWN	SYBR	None	0.827905	0.673124	1.01828	19.406	19.43	0.0591181		2.46776	0.107545	0.272462	TRUE	0.511345	TRUE	3	13			1.52032	0.945399	85.2921			N	N	N	N	N	N	N	N	N
162	G18	FALSE	D8	MYC	UNKNOWN	SYBR	None	1.01036	0.935671	1.091	19.814	19.8016	0.0166336		2.18043	0.0399043	-0.0148646	TRUE	0.511345	TRUE	3	13			1.51412	0.961874	85.1606			N	N	N	N	N	N	N	N	N
163	G19	FALSE	D16	MYC	UNKNOWN	SYBR	None				Undetermined	19.4964	0.061224					TRUE	0.511345	TRUE	3	39			0	0	93.974	61.4829	85.1606	Y	Y	N	N	N	Y	N	N	N
164	G20	FALSE	D24	MYC	UNKNOWN	SYBR	None	0.738548	0.688075	0.792724	19.575	19.5454	0.0146902		2.63253	0.036783	0.437236	TRUE	0.511345	TRUE	3	13			1.5117	0.910974	85.2921			N	N	N	N	N	N	N	N	N
165	G21	FALSE	CON8	MYC	UNKNOWN	SYBR	None	1	0.96665	1.0345	20.396	20.3835	0.00678297		2.19529	0.0176246	0	TRUE	0.511345	TRUE	3	14			1.52063	0.968499	85.0291			N	N	N	N	N	N	N	N	N
166	G22	FALSE	CON24	MYC	UNKNOWN	SYBR	None	0.765908	0.680442	0.862109	19.417	19.4003	0.0210928		2.58005	0.0614814	0.384757	TRUE	0.511345	TRUE	3	13			1.5221	0.9054	85.2921			N	N	N	N	N	N	N	N	N
167	G23	FALSE	DMSO8	MYC	UNKNOWN	SYBR	None	1.03346	0.945181	1.12999	19.3	19.3319	0.033565		2.14781	0.0463979	-0.0474841	TRUE	0.511345	TRUE	3	13			1.51738	0.915477	85.2921			N	N	N	N	N	N	N	N	N
168	G24	FALSE	DMSO24	MYC	UNKNOWN	SYBR	None	1.11393	0.420063	2.95396	20.212	20.1924	0.0139405		2.03963	0.442109	-0.155664	TRUE	0.511345	TRUE	3	13			1.52071	0.960844	85.0291			N	N	N	N	N	N	N	N	N
169	H1	FALSE	F2	MYC	UNKNOWN	SYBR	None	0.511933	0.401048	0.653476	19.105	19.2151	0.110694		3.16127	0.126846	0.965973	TRUE	0.511345	TRUE	3	13			1.54831	0.94282	85.1606			N	N	N	N	N	N	N	N	N
170	H2	FALSE	F4	MYC	UNKNOWN	SYBR	None	0.577995	0.494534	0.675541	19.664	19.6626	0.0339708		2.98616	0.0706961	0.790872	TRUE	0.511345	TRUE	3	13			1.51812	0.96185	85.0291			N	N	N	N	N	N	N	N	N
171	H3	FALSE	F8	MYC	UNKNOWN	SYBR	None	0.713234	0.620604	0.81969	19.276	19.3205	0.0478396		2.68285	0.0722879	0.487553	TRUE	0.511345	TRUE	3	13			1.52423	0.946492	85.0291			N	N	N	N	N	N	N	N	N
172	H4	FALSE	F16	MYC	UNKNOWN	SYBR	None	0.577479	0.464935	0.717267	19.757	19.7511	0.109016		2.98745	0.112641	0.792159	TRUE	0.511345	TRUE	3	13			1.5167	0.93448	85.0291			N	N	N	N	N	N	N	N	N
173	H5	FALSE	F24	MYC	UNKNOWN	SYBR	None	0.560228	0.433316	0.724309	19.759	19.695	0.122838		3.03121	0.133477	0.835915	TRUE	0.511345	TRUE	3	13			1.49962	0.921831	85.1606	72.9271		Y	N	N	N	N	N	N	N	N
174	H6	FALSE	JQ2	MYC	UNKNOWN	SYBR	None	0.315031	0.269881	0.367734	20.424	20.3662	0.0496978		3.86173	0.0803796	1.66644	TRUE	0.511345	TRUE	3	14			1.51522	0.937791	85.0291			N	N	N	N	N	N	N	N	N
175	H7	FALSE	JQ4	MYC	UNKNOWN	SYBR	None	0.629186	0.472765	0.837363	19.747	19.7539	0.140262		2.86373	0.148523	0.668441	TRUE	0.511345	TRUE	3	14			1.51032	0.939362	85.1606			N	N	N	N	N	N	N	N	N
176	H8	FALSE	JQ8	MYC	UNKNOWN	SYBR	None	0.881643	0.801561	0.969725	19.817	19.78	0.019391		2.37703	0.049481	0.181734	TRUE	0.511345	TRUE	3	14			1.51798	0.935733	85.1606			N	N	N	N	N	N	N	N	N
177	H9	FALSE	JQ16	MYC	UNKNOWN	SYBR	None	0.733888	0.631017	0.853529	19.853	19.7412	0.0639758		2.64166	0.0784746	0.446368	TRUE	0.511345	TRUE	3	14			1.51056	0.947424	85.1606			N	N	N	N	N	N	N	N	N
178	H10	FALSE	JQ24	MYC	UNKNOWN	SYBR	None	0.537364	0.429323	0.672593	20.21	20.0008	0.11661		3.09132	0.116636	0.896029	TRUE	0.511345	TRUE	3	13			1.47858	0.901122	85.1606			N	N	N	N	N	N	N	N	N
179	H11	FALSE	IFN2	MYC	UNKNOWN	SYBR	None	0.639255	0.500013	0.817272	19.533	19.7378	0.115914		2.84083	0.127655	0.645537	TRUE	0.511345	TRUE	3	13			1.51991	0.935118	85.4237			N	N	N	N	N	N	N	N	N
180	H12	FALSE	IFN4	MYC	UNKNOWN	SYBR	None	0.761254	0.689348	0.84066	18.999	19.0257	0.0308685		2.58884	0.0515571	0.393551	TRUE	0.511345	TRUE	3	13			1.5102	0.890313	85.4237			N	N	N	N	N	N	N	N	N
181	H13	FALSE	IFN8	MYC	UNKNOWN	SYBR	None	0.63992	0.570901	0.717283	19.642	19.5777	0.0345886		2.83933	0.059303	0.644037	TRUE	0.511345	TRUE	3	14			1.51654	0.899127	85.4237			N	N	N	N	N	N	N	N	N
182	H14	FALSE	IFN16	MYC	UNKNOWN	SYBR	None	0.614794	0.503848	0.75017	19.352	19.412	0.101977		2.89712	0.103411	0.701824	TRUE	0.511345	TRUE	3	13			1.51692	0.924701	85.2921			N	N	N	N	N	N	N	N	N
183	H15	FALSE	IFN24	MYC	UNKNOWN	SYBR	None	0.620638	0.488634	0.788304	19.031	19.0956	0.0441468		2.88347	0.124259	0.688175	TRUE	0.511345	TRUE	3	13			1.51117	0.921146	85.4237			N	N	N	N	N	N	N	N	N
184	H16	FALSE	D2	MYC	UNKNOWN	SYBR	None	0.772993	0.729443	0.819144	19.18	19.2177	0.0271484		2.56677	0.0301325	0.371473	TRUE	0.511345	TRUE	3	13			1.49348	0.931314	85.4237			N	N	N	N	N	N	N	N	N
185	H17	FALSE	D4	MYC	UNKNOWN	SYBR	None	0.827905	0.673124	1.01828	19.542	19.43	0.0591181		2.46776	0.107545	0.272462	TRUE	0.511345	TRUE	3	14			1.51671	0.921697	85.4237			N	N	N	N	N	N	N	N	N
186	H18	FALSE	D8	MYC	UNKNOWN	SYBR	None	1.01036	0.935671	1.091	19.769	19.8016	0.0166336		2.18043	0.0399043	-0.0148646	TRUE	0.511345	TRUE	3	13			1.51889	0.960859	85.1606			N	N	N	N	N	N	N	N	N
187	H19	FALSE	D16	MYC	UNKNOWN	SYBR	None	0.891829	0.774433	1.02702	19.435	19.4964	0.061224		2.36045	0.0639842	0.165162	TRUE	0.511345	TRUE	3	13			1.52529	0.913697	85.4237			N	N	N	N	N	N	N	N	N
188	H20	FALSE	D24	MYC	UNKNOWN	SYBR	None	0.738548	0.688075	0.792724	19.53	19.5454	0.0146902		2.63253	0.036783	0.437236	TRUE	0.511345	TRUE	3	13			1.51649	0.92314	85.2921			N	N	N	N	N	N	N	N	N
189	H21	FALSE	CON8	MYC	UNKNOWN	SYBR	None	1	0.96665	1.0345	20.373	20.3835	0.00678297		2.19529	0.0176246	0	TRUE	0.511345	TRUE	3	14			1.51798	0.96265	85.0291			N	N	N	N	N	N	N	N	N
190	H22	FALSE	CON24	MYC	UNKNOWN	SYBR	None	0.765908	0.680442	0.862109	19.426	19.4003	0.0210928		2.58005	0.0614814	0.384757	TRUE	0.511345	TRUE	3	13			1.51778	0.912582	85.1606			N	N	N	N	N	N	N	N	N
191	H23	FALSE	DMSO8	MYC	UNKNOWN	SYBR	None	1.03346	0.945181	1.12999	19.297	19.3319	0.033565		2.14781	0.0463979	-0.0474841	TRUE	0.511345	TRUE	3	13			1.5127	0.917896	85.2921			N	N	N	N	N	N	N	N	N
192	H24	FALSE	DMSO24	MYC	UNKNOWN	SYBR	None	1.11393	0.420063	2.95396	20.165	20.1924	0.0139405		2.03963	0.442109	-0.155664	TRUE	0.511345	TRUE	3	14			1.52111	0.96253	85.1606			N	N	N	N	N	N	N	N	N
193	I1	FALSE	F2	MYC	UNKNOWN	SYBR	None	0.511933	0.401048	0.653476	19.436	19.2151	0.110694		3.16127	0.126846	0.965973	TRUE	0.511345	TRUE	3	13			1.52867	0.953722	85.0291			N	N	N	N	N	N	N	N	N
194	I2	FALSE	F4	MYC	UNKNOWN	SYBR	None	0.577995	0.494534	0.675541	19.603	19.6626	0.0339708		2.98616	0.0706961	0.790872	TRUE	0.511345	TRUE	3	13			1.51571	0.953593	85.0291			N	N	N	N	N	N	N	N	N
195	I3	FALSE	F8	MYC	UNKNOWN	SYBR	None	0.713234	0.620604	0.81969	19.269	19.3205	0.0478396		2.68285	0.0722879	0.487553	TRUE	0.511345	TRUE	3	13			1.54015	0.956562	85.0291			N	N	N	N	N	N	N	N	N
196	I4	FALSE	F16	MYC	UNKNOWN	SYBR	None	0.577479	0.464935	0.717267	19.937	19.6511	0.109016		2.98745	0.112641	0.792159	TRUE	0.511345	TRUE	3	13			1.49595	0.918487	85.0291			N	N	N	N	N	N	N	N	N
197	I5	FALSE	F24	MYC	UNKNOWN	SYBR	None	0.560228	0.433316	0.724309	19.458	19.695	0.122838		3.03121	0.133477	0.835915	TRUE	0.511345	TRUE	3	13			1.5288	0.953439	85.1606			N	N	N	N	N	N	N	N	N
198	I6	FALSE	JQ2	MYC	UNKNOWN	SYBR	None	0.315031	0.269881	0.367734	20.407	20.3662	0.0496978		3.86173	0.0803796	1.66644	TRUE	0.511345	TRUE	3	14			1.52194	0.943756	85.1606			N	N	N	N	N	N	N	N	N
199	I7	FALSE	JQ4	MYC	UNKNOWN	SYBR	None	0.629186	0.472765	0.837363	20	19.7539	0.140262		2.86373	0.148523	0.668441	TRUE	0.511345	TRUE	3	14			1.48712	0.936542	85.0291			N	N	N	N	N	N	N	N	N
200	I8	FALSE	JQ8	MYC	UNKNOWN	SYBR	None	0.881643	0.801561	0.969725	19.771	19.78	0.019391		2.37703	0.049481	0.181734	TRUE	0.511345	TRUE	3	14			1.51459	0.944784	85.1606			N	N	N	N	N	N	N	N	N
201	I9	FALSE	JQ16	MYC	UNKNOWN	SYBR	None	0.733888	0.631017	0.853529	19.632	19.7412	0.0639758		2.64166	0.0784746	0.446368	TRUE	0.511345	TRUE	3	14			1.52556	0.930628	85.2921			N	N	N	N	N	N	N	N	N
202	I10	FALSE	JQ24	MYC	UNKNOWN	SYBR	None	0.537364	0.429323	0.672593	19.985	20.0008	0.11661		3.09132	0.116636	0.896029	TRUE	0.511345	TRUE	3	13			1.50938	0.954067	85.1606			N	N	N	N	N	N	N	N	N
203	I11	FALSE	IFN2	MYC	UNKNOWN	SYBR	None	0.639255	0.500013	0.817272	19.934	19.7378	0.115914		2.84083	0.127655	0.645537	TRUE	0.511345	TRUE	3	14			1.48182	0.934552	85.2921			N	N	N	N	N	N	N	N	N
204	I12	FALSE	IFN4	MYC	UNKNOWN	SYBR	None	0.761254	0.689348	0.84066	19.087	19.0257	0.0308685		2.58884	0.0515571	0.393551	TRUE	0.511345	TRUE	3	13			1.5052	0.882639	85.4237			N	N	N	N	N	N	N	N	N
205	I13	FALSE	IFN8	MYC	UNKNOWN	SYBR	None	0.63992	0.570901	0.717283	19.524	19.5777	0.0345886		2.83933	0.059303	0.644037	TRUE	0.511345	TRUE	3	14			1.51601	0.900663	85.4237			N	N	N	N	N	N	N	N	N
206	I14	FALSE	IFN16	MYC	UNKNOWN	SYBR	None	0.614794	0.503848	0.75017	19.611	19.412	0.101977		2.89712	0.103411	0.701824	TRUE	0.511345	TRUE	3	14			1.51349	0.909645	85.2921			N	N	N	N	N	N	N	N	N
207	I15	FALSE	IFN24	MYC	UNKNOWN	SYBR	None	0.620638	0.488634	0.788304	19.075	19.0956	0.0441468		2.88347	0.124259	0.688175	TRUE	0.511345	TRUE	3	13			1.51227	0.880289	85.5552			N	N	N	N	N	N	N	N	N
208	I16	FALSE	D2	MYC	UNKNOWN	SYBR	None	0.772993	0.729443	0.819144	19.203	19.2177	0.0271484		2.56677	0.0301325	0.371473	TRUE	0.511345	TRUE	3	13			1.5235	0.935566	85.4237			N	N	N	N	N	N	N	N	N
209	I17	FALSE	D4	MYC	UNKNOWN	SYBR	None	0.827905	0.673124	1.01828	19.342	19.43	0.0591181		2.46776	0.107545	0.272462	TRUE	0.511345	TRUE	3	13			1.52593	0.93454	85.4237			N	N	N	N	N	N	N	N	N
210	I18	FALSE	D8	MYC	UNKNOWN	SYBR	None	1.01036	0.935671	1.091	19.822	19.8016	0.0166336		2.18043	0.0399043	-0.0148646	TRUE	0.511345	TRUE	3	13			1.51202	0.96492	85.1606			N	N	N	N	N	N	N	N	N
211	I19	FALSE	D16	MYC	UNKNOWN	SYBR	None	0.891829	0.774433	1.02702	19.558	19.4964	0.061224		2.36045	0.0639842	0.165162	TRUE	0.511345	TRUE	3	13			1.51105	0.903656	85.2921			N	N	N	N	N	N	N	N	N
212	I20	FALSE	D24	MYC	UNKNOWN	SYBR	None	0.738548	0.688075	0.792724	19.532	19.5454	0.0146902		2.63253	0.036783	0.437236	TRUE	0.511345	TRUE	3	13			1.51548	0.916642	85.2921			N	N	N	N	N	N	N	N	N
213	I21	FALSE	CON8	MYC	UNKNOWN	SYBR	None	1	0.96665	1.0345	20.382	20.3835	0.00678297		2.19529	0.0176246	0	TRUE	0.511345	TRUE	3	14			1.51873	0.963068	85.1606			N	N	N	N	N	N	N	N	N
214	I22	FALSE	CON24	MYC	UNKNOWN	SYBR	None	0.765908	0.680442	0.862109	19.358	19.4003	0.0210928		2.58005	0.0614814	0.384757	TRUE	0.511345	TRUE	3	14			1.51852	0.905146	85.2921			N	N	N	N	N	N	N	N	N
215	I23	FALSE	DMSO8	MYC	UNKNOWN	SYBR	None	1.03346	0.945181	1.12999	19.399	19.3319	0.033565		2.14781	0.0463979	-0.0474841	TRUE	0.511345	TRUE	3	13			1.51669	0.930543	85.1606			N	N	N	N	N	N	N	N	N
216	I24	FALSE	DMSO24	MYC	UNKNOWN	SYBR	None	1.11393	0.420063	2.95396	20.2	20.1924	0.0139405		2.03963	0.442109	-0.155664	TRUE	0.511345	TRUE	3	14			1.52216	0.954503	85.1606			N	N	N	N	N	N	N	N	N
217	J1	FALSE	F2	NF-KB	UNKNOWN	SYBR	None	0.477345	0.390387	0.583673	20.711	20.5432	0.0841598		4.48941	0.104496	1.0669	TRUE	0.290195	TRUE	3	14			1.46336	0.971434	83.0559			N	N	N	N	N	N	N	N	N
218	J2	FALSE	F4	NF-KB	UNKNOWN	SYBR	None	0.54781	0.451425	0.664775	20.975	20.9672	0.0620668		4.29076	0.087728	0.868252	TRUE	0.290195	TRUE	3	15			1.51746	0.972192	82.9244			N	N	N	N	N	N	N	N	N
219	J3	FALSE	F8	NF-KB	UNKNOWN	SYBR	None	0.582167	0.52169	0.649655	20.873	20.8406	0.0176468		4.203	0.056994	0.780495	TRUE	0.290195	TRUE	3	16			1.49876	0.957246	82.9244			N	N	N	N	N	N	N	N	N
220	J4	FALSE	F16	NF-KB	UNKNOWN	SYBR	None	0.602023	0.55901	0.648345	20.869	20.8183	0.026078		4.15462	0.0385183	0.73211	TRUE	0.290195	TRUE	3	15			1.49698	0.950318	83.0559			N	N	N	N	N	N	N	N	N
221	J5	FALSE	F24	NF-KB	UNKNOWN	SYBR	None	0.646116	0.451963	0.923672	20.043	20.3985	0.178207		4.05264	0.185701	0.630135	TRUE	0.290195	TRUE	3	14			1.51568	0.948229	83.4505			N	N	N	N	N	N	N	N	N
222	J6	FALSE	JQ2	NF-KB	UNKNOWN	SYBR	None	0.54701	0.438533	0.682321	20.605	20.7973	0.0959176		4.29287	0.114853	0.870361	TRUE	0.290195	TRUE	3	16			1.51707	0.938035	83.1875			N	N	N	N	N	N	N	N	N
223	J7	FALSE	JQ4	NF-KB	UNKNOWN	SYBR	None	0.369343	0.327839	0.416102	21.685	21.7496	0.0380901		4.85947	0.0619401	1.43697	TRUE	0.290195	TRUE	3	16			1.50617	0.948388	83.319			N	N	N	N	N	N	N	N	N
224	J8	FALSE	JQ8	NF-KB	UNKNOWN	SYBR	None	0.527111	0.461657	0.601845	21.839	21.7493	0.0517132		4.34633	0.0688957	0.923822	TRUE	0.290195	TRUE	3	16			1.50868	0.959749	83.0559			N	N	N	N	N	N	N	N	N
225	J9	FALSE	JQ16	NF-KB	UNKNOWN	SYBR	None	0.489476	0.422634	0.566889	21.644	21.5527	0.0612824		4.4532	0.0762948	1.03069	TRUE	0.290195	TRUE	3	16			1.50904	0.971028	83.1875			N	N	N	N	N	N	N	N	N
226	J10	FALSE	JQ24	NF-KB	UNKNOWN	SYBR	None	0.483116	0.445249	0.524204	21.345	21.3815	0.04234		4.47207	0.0424132	1.04956	TRUE	0.290195	TRUE	3	15			1.51588	0.970563	83.319			N	N	N	N	N	N	N	N	N
227	J11	FALSE	IFN2	NF-KB	UNKNOWN	SYBR	None	0.79944	0.703756	0.908132	20.721	20.6424	0.0390917		3.74545	0.0662405	0.322939	TRUE	0.290195	TRUE	3	16			1.50202	0.957993	83.319			N	N	N	N	N	N	N	N	N
228	J12	FALSE	IFN4	NF-KB	UNKNOWN	SYBR	None	0.682751	0.555261	0.839512	20.608	20.4099	0.0991448		3.97308	0.107401	0.55057	TRUE	0.290195	TRUE	3	15			1.4957	0.932904	83.1875			N	N	N	N	N	N	N	N	N
229	J13	FALSE	IFN8	NF-KB	UNKNOWN	SYBR	None	0.68548	0.609065	0.771483	20.767	20.7057	0.0380981		3.96732	0.0614161	0.544813	TRUE	0.290195	TRUE	3	15			1.49493	0.932799	83.1875			N	N	N	N	N	N	N	N	N
230	J14	FALSE	IFN16	NF-KB	UNKNOWN	SYBR	None	0.630923	0.601844	0.661407	20.587	20.6019	0.0175154		4.08697	0.0245188	0.664464	TRUE	0.290195	TRUE	3	14			1.50423	0.950394	83.1875			N	N	N	N	N	N	N	N	N
231	J15	FALSE	IFN24	NF-KB	UNKNOWN	SYBR	None	0.629491	0.500754	0.791324	20.353	20.3024	0.0253521		4.09025	0.118887	0.667743	TRUE	0.290195	TRUE	3	15			1.50606	0.931728	83.319			N	N	N	N	N	N	N	N	N
232	J16	FALSE	D2	NF-KB	UNKNOWN	SYBR	None	0.6321	0.604387	0.661085	20.719	20.7353	0.0192822		4.08428	0.0232966	0.661774	TRUE	0.290195	TRUE	3	15			1.5018	0.954944	83.1875			N	N	N	N	N	N	N	N	N
233	J17	FALSE	D4	NF-KB	UNKNOWN	SYBR	None	0.748775	0.629313	0.890914	20.802	20.8021	0.00925966		3.83991	0.090315	0.417397	TRUE	0.290195	TRUE	3	15			1.49835	0.95345	83.319			N	N	N	N	N	N	N	N	N
234	J18	FALSE	D8	NF-KB	UNKNOWN	SYBR	None	1.07637	0.943862	1.22748	21.028	20.9375	0.0578285		3.31633	0.0682628	-0.106176	TRUE	0.290195	TRUE	3	15			1.50312	0.977401	83.0559			N	N	N	N	N	N	N	N	N
235	J19	FALSE	D16	NF-KB	UNKNOWN	SYBR	None	0.54926	0.113639	2.65478	20.56	21.4229	0.818472		4.28695	0.818683	0.864439	TRUE	0.290195	TRUE	3	15			1.50302	0.957511	83.1875			N	N	N	Y	N	N	N	N	N
236	J20	FALSE	D24	NF-KB	UNKNOWN	SYBR	None	0.702803	0.656015	0.752928	20.833	20.8442	0.0120132		3.93132	0.0357981	0.508808	TRUE	0.290195	TRUE	3	16			1.49359	0.954996	83.1875			N	N	N	N	N	N	N	N	N
237	J21	FALSE	CON8	NF-KB	UNKNOWN	SYBR	None	1	0.968136	1.03291	21.616	21.6107	0.00430329		3.42251	0.0168267	0	TRUE	0.290195	TRUE	3	16			1.49038	0.982009	82.9244			N	N	N	N	N	N	N	N	N
238	J22	FALSE	CON24	NF-KB	UNKNOWN	SYBR	None	0.722759	0.644854	0.810077	20.732	20.7112	0.0133106		3.89092	0.059264	0.468412	TRUE	0.290195	TRUE	3	16			1.48933	0.957976	83.0559			N	N	N	N	N	N	N	N	N
239	J23	FALSE	DMSO8	NF-KB	UNKNOWN	SYBR	None	0.525302	0.112792	2.44648	20.739	21.5354	0.798757		4.35129	0.799399	0.928782	TRUE	0.290195	TRUE	3	15			1.49635	0.956014	83.0559			N	N	N	Y	N	N	N	N	N
240	J24	FALSE	DMSO24	NF-KB	UNKNOWN	SYBR	None	1.24826	0.459115	3.39384	21.063	21.2553	0.101623		3.10259	0.453424	-0.319923	TRUE	0.290195	TRUE	3	15			1.4931	0.978954	82.9244			N	N	N	N	N	N	N	N	N
241	K1	FALSE	F2	NF-KB	UNKNOWN	SYBR	None	0.477345	0.390387	0.583673	20.473	20.5432	0.0841598		4.48941	0.104496	1.0669	TRUE	0.290195	TRUE	3	15			1.52776	0.969144	82.9244			N	N	N	N	N	N	N	N	N
242	K2	FALSE	F4	NF-KB	UNKNOWN	SYBR	None	0.54781	0.451425	0.664775	20.856	20.9672	0.0620668		4.29076	0.087728	0.868252	TRUE	0.290195	TRUE	3	15			1.51554	0.976094	83.0559			N	N	N	N	N	N	N	N	N
243	K3	FALSE	F8	NF-KB	UNKNOWN	SYBR	None	0.582167	0.52169	0.649655	20.813	20.8406	0.0176468		4.203	0.056994	0.780495	TRUE	0.290195	TRUE	3	15			1.49869	0.987141	82.9244			N	N	N	N	N	N	N	N	N
244	K4	FALSE	F16	NF-KB	UNKNOWN	SYBR	None	0.602023	0.55901	0.648345	20.804	20.8183	0.026078		4.15462	0.0385183	0.73211	TRUE	0.290195	TRUE	3	15			1.49975	0.96089	83.0559			N	N	N	N	N	N	N	N	N
245	K5	FALSE	F24	NF-KB	UNKNOWN	SYBR	None	0.646116	0.451963	0.923672	20.604	20.3985	0.178207		4.05264	0.185701	0.630135	TRUE	0.290195	TRUE	3	15			1.50629	0.934635	83.0559			N	N	N	N	N	N	N	N	N
246	K6	FALSE	JQ2	NF-KB	UNKNOWN	SYBR	None	0.54701	0.438533	0.682321	20.895	20.7973	0.0959176		4.29287	0.114853	0.870361	TRUE	0.290195	TRUE	3	15			1.50418	0.956264	83.0559			N	N	N	N	N	N	N	N	N
247	K7	FALSE	JQ4	NF-KB	UNKNOWN	SYBR	None	0.369343	0.327839	0.416102	21.747	21.7496	0.0380901		4.85947	0.0619401	1.43697	TRUE	0.290195	TRUE	3	16			1.50978	0.963622	82.9244			N	N	N	N	N	N	N	N	N
248	K8	FALSE	JQ8	NF-KB	UNKNOWN	SYBR	None	0.527111	0.461657	0.601845	21.659	21.7493	0.0517132		4.34633	0.0688957	0.923822	TRUE	0.290195	TRUE	3	16			1.50541	0.966204	83.0559			N	N	N	N	N	N	N	N	N
249	K9	FALSE	JQ16	NF-KB	UNKNOWN	SYBR	None	0.489476	0.422634	0.566889	21.578	21.5527	0.0612824		4.4532	0.0762948	1.03069	TRUE	0.290195	TRUE	3	15			1.51528	0.968634	83.1875			N	N	N	N	N	N	N	N	N
250	K10	FALSE	JQ24	NF-KB	UNKNOWN	SYBR	None	0.483116	0.445249	0.524204	21.333	21.3815	0.04234		4.47207	0.0424132	1.04956	TRUE	0.290195	TRUE	3	16			1.51071	0.966882	83.319			N	N	N	N	N	N	N	N	N
251	K11	FALSE	IFN2	NF-KB	UNKNOWN	SYBR	None	0.79944	0.703756	0.908132	20.602	20.6424	0.0390917		3.74545	0.0662405	0.322939	TRUE	0.290195	TRUE	3	15			1.50731	0.965276	83.1875			N	N	N	N	N	N	N	N	N
252	K12	FALSE	IFN4	NF-KB	UNKNOWN	SYBR	None	0.682751	0.555261	0.839512	20.318	20.4099	0.0991448		3.97308	0.107401	0.55057	TRUE	0.290195	TRUE	3	15			1.50446	0.931051	83.1875			N	N	N	N	N	N	N	N	N
253	K13	FALSE	IFN8	NF-KB	UNKNOWN	SYBR	None	0.68548	0.609065	0.771483	20.714	20.7057	0.0380981		3.96732	0.0614161	0.544813	TRUE	0.290195	TRUE	3	15			1.50011	0.937832	83.319			N	N	N	N	N	N	N	N	N
254	K14	FALSE	IFN16	NF-KB	UNKNOWN	SYBR	None	0.630923	0.601844	0.661407	20.582	20.6019	0.0175154		4.08697	0.0245188	0.664464	TRUE	0.290195	TRUE	3	15			1.50089	0.95402	83.1875			N	N	N	N	N	N	N	N	N
255	K15	FALSE	IFN24	NF-KB	UNKNOWN	SYBR	None	0.629491	0.500754	0.791324	20.272	20.3024	0.0253521		4.09025	0.118887	0.667743	TRUE	0.290195	TRUE	3	15			1.50015	0.939611	83.319			N	N	N	N	N	N	N	N	N
256	K16	FALSE	D2	NF-KB	UNKNOWN	SYBR	None	0.6321	0.604387	0.661085	20.774	20.7353	0.0192822		4.08428	0.0232966	0.661774	TRUE	0.290195	TRUE	3	15			1.49112	0.961419	83.1875			N	N	N	N	N	N	N	N	N
257	K17	FALSE	D4	NF-KB	UNKNOWN	SYBR	None	0.748775	0.629313	0.890914	20.786	20.8021	0.00925966		3.83991	0.090315	0.417397	TRUE	0.290195	TRUE	3	15			1.49745	0.970328	83.1875			N	N	N	N	N	N	N	N	N
258	K18	FALSE	D8	NF-KB	UNKNOWN	SYBR	None	1.07637	0.943862	1.22748	20.83	20.9375	0.0578285		3.31633	0.0682628	-0.106176	TRUE	0.290195	TRUE	3	15			1.49271	0.980246	83.0559			N	N	N	N	N	N	N	N	N
259	K19	FALSE	D16	NF-KB	UNKNOWN	SYBR	None	0.54926	0.113639	2.65478	23.059	21.4229	0.818472		4.28695	0.818683	0.864439	TRUE	0.290195	TRUE	3	26			1.41205	0.451758	83.0559			N	N	N	Y	N	N	N	N	N
260	K20	FALSE	D24	NF-KB	UNKNOWN	SYBR	None	0.702803	0.656015	0.752928	20.832	20.8442	0.0120132		3.93132	0.0357981	0.508808	TRUE	0.290195	TRUE	3	15			1.48714	0.961428	83.0559			N	N	N	N	N	N	N	N	N
261	K21	FALSE	CON8	NF-KB	UNKNOWN	SYBR	None	1	0.968136	1.03291	21.614	21.6107	0.00430329		3.42251	0.0168267	0	TRUE	0.290195	TRUE	3	15			1.48913	0.985092	82.9244			N	N	N	N	N	N	N	N	N
262	K22	FALSE	CON24	NF-KB	UNKNOWN	SYBR	None	0.722759	0.644854	0.810077	20.686	20.7112	0.0133106		3.89092	0.059264	0.468412	TRUE	0.290195	TRUE	3	15			1.49126	0.947969	83.0559			N	N	N	N	N	N	N	N	N
263	K23	FALSE	DMSO8	NF-KB	UNKNOWN	SYBR	None	0.525302	0.112792	2.44648	20.735	21.5354	0.798757		4.35129	0.799399	0.928782	TRUE	0.290195	TRUE	3	15			1.49338	0.964907	83.0559			N	N	N	Y	N	N	N	N	N
264	K24	FALSE	DMSO24	NF-KB	UNKNOWN	SYBR	None	1.24826	0.459115	3.39384	21.295	21.2553	0.101623		3.10259	0.453424	-0.319923	TRUE	0.290195	TRUE	3	16			1.50018	0.982515	82.9244			N	N	N	N	N	N	N	N	N
265	L1	FALSE	F2	NF-KB	UNKNOWN	SYBR	None	0.477345	0.390387	0.583673	20.446	20.5432	0.0841598		4.48941	0.104496	1.0669	TRUE	0.290195	TRUE	3	15			1.52633	0.980738	82.7928			N	N	N	N	N	N	N	N	N
266	L2	FALSE	F4	NF-KB	UNKNOWN	SYBR	None	0.54781	0.451425	0.664775	21.071	20.9672	0.0620668		4.29076	0.087728	0.868252	TRUE	0.290195	TRUE	3	15			1.51412	0.970681	82.7928			N	N	N	N	N	N	N	N	N
267	L3	FALSE	F8	NF-KB	UNKNOWN	SYBR	None	0.582167	0.52169	0.649655	20.836	20.8406	0.0176468		4.203	0.056994	0.780495	TRUE	0.290195	TRUE	3	15			1.50553	0.960352	82.7928			N	N	N	N	N	N	N	N	N
268	L4	FALSE	F16	NF-KB	UNKNOWN	SYBR	None	0.602023	0.55901	0.648345	20.782	20.8183	0.026078		4.15462	0.0385183	0.73211	TRUE	0.290195	TRUE	3	15			1.49914	0.942474	83.0559			N	N	N	N	N	N	N	N	N
269	L5	FALSE	F24	NF-KB	UNKNOWN	SYBR	None	0.646116	0.451963	0.923672	20.548	20.3985	0.178207		4.05264	0.185701	0.630135	TRUE	0.290195	TRUE	3	15			1.50683	0.940302	83.0559			N	N	N	N	N	N	N	N	N
270	L6	FALSE	JQ2	NF-KB	UNKNOWN	SYBR	None	0.54701	0.438533	0.682321	20.891	20.7973	0.0959176		4.29287	0.114853	0.870361	TRUE	0.290195	TRUE	3	15			1.49669	0.962363	83.0559			N	N	N	N	N	N	N	N	N
271	L7	FALSE	JQ4	NF-KB	UNKNOWN	SYBR	None	0.369343	0.327839	0.416102	21.817	21.7496	0.0380901		4.85947	0.0619401	1.43697	TRUE	0.290195	TRUE	3	16			1.49326	0.963238	82.9244			N	N	N	N	N	N	N	N	N
272	L8	FALSE	JQ8	NF-KB	UNKNOWN	SYBR	None	0.527111	0.461657	0.601845	21.75	21.7493	0.0517132		4.34633	0.0688957	0.923822	TRUE	0.290195	TRUE	3	16			1.50033	0.966813	83.0559			N	N	N	N	N	N	N	N	N
273	L9	FALSE	JQ16	NF-KB	UNKNOWN	SYBR	None	0.489476	0.422634	0.566889	21.436	21.5527	0.0612824		4.4532	0.0762948	1.03069	TRUE	0.290195	TRUE	3	15			1.50569	0.972212	83.1875			N	N	N	N	N	N	N	N	N
274	L10	FALSE	JQ24	NF-KB	UNKNOWN	SYBR	None	0.483116	0.445249	0.524204	21.466	21.3815	0.04234		4.47207	0.0424132	1.04956	TRUE	0.290195	TRUE	3	16			1.49366	0.970267	83.319			N	N	N	N	N	N	N	N	N
275	L11	FALSE	IFN2	NF-KB	UNKNOWN	SYBR	None	0.79944	0.703756	0.908132	20.605	20.6424	0.0390917		3.74545	0.0662405	0.322939	TRUE	0.290195	TRUE	3	15			1.50229	0.967341	83.1875			N	N	N	N	N	N	N	N	N
276	L12	FALSE	IFN4	NF-KB	UNKNOWN	SYBR	None	0.682751	0.555261	0.839512	20.304	20.4099	0.0991448		3.97308	0.107401	0.55057	TRUE	0.290195	TRUE	3	14			1.497	0.950323	83.1875			N	N	N	N	N	N	N	N	N
277	L13	FALSE	IFN8	NF-KB	UNKNOWN	SYBR	None	0.68548	0.609065	0.771483	20.636	20.7057	0.0380981		3.96732	0.0614161	0.544813	TRUE	0.290195	TRUE	3	15			1.49799	0.943005	83.319			N	N	N	N	N	N	N	N	N
278	L14	FALSE	IFN16	NF-KB	UNKNOWN	SYBR	None	0.630923	0.601844	0.661407	20.637	20.6019	0.0175154		4.08697	0.0245188	0.664464	TRUE	0.290195	TRUE	3	15			1.49595	0.968149	83.1875			N	N	N	N	N	N	N	N	N
279	L15	FALSE	IFN24	NF-KB	UNKNOWN	SYBR	None	0.629491	0.500754	0.791324	20.283	20.3024	0.0253521		4.09025	0.118887	0.667743	TRUE	0.290195	TRUE	3	15			1.49806	0.948413	83.1875			N	N	N	N	N	N	N	N	N
280	L16	FALSE	D2	NF-KB	UNKNOWN	SYBR	None	0.6321	0.604387	0.661085	20.713	20.7353	0.0192822		4.08428	0.0232966	0.661774	TRUE	0.290195	TRUE	3	15			1.49814	0.954698	83.1875			N	N	N	N	N	N	N	N	N
281	L17	FALSE	D4	NF-KB	UNKNOWN	SYBR	None	0.748775	0.629313	0.890914	20.818	20.8021	0.00925966		3.83991	0.090315	0.417397	TRUE	0.290195	TRUE	3	16			1.49705	0.960003	83.1875			N	N	N	N	N	N	N	N	N
282	L18	FALSE	D8	NF-KB	UNKNOWN	SYBR	None	1.07637	0.943862	1.22748	20.955	20.9375	0.0578285		3.31633	0.0682628	-0.106176	TRUE	0.290195	TRUE	3	15			1.48324	0.983496	82.9244			N	N	N	N	N	N	N	N	N
283	L19	FALSE	D16	NF-KB	UNKNOWN	SYBR	None	0.54926	0.113639	2.65478	20.65	21.4229	0.818472		4.28695	0.818683	0.864439	TRUE	0.290195	TRUE	3	15			1.49555	0.966269	83.0559			N	N	N	Y	N	N	N	N	N
284	L20	FALSE	D24	NF-KB	UNKNOWN	SYBR	None	0.702803	0.656015	0.752928	20.868	20.8442	0.0120132		3.93132	0.0357981	0.508808	TRUE	0.290195	TRUE	3	15			1.48977	0.954926	83.0559			N	N	N	N	N	N	N	N	N
285	L21	FALSE	CON8	NF-KB	UNKNOWN	SYBR	None	1	0.968136	1.03291	21.602	21.6107	0.00430329		3.42251	0.0168267	0	TRUE	0.290195	TRUE	3	16			1.48271	0.949022	82.9244			N	N	N	N	N	N	N	N	N
286	L22	FALSE	CON24	NF-KB	UNKNOWN	SYBR	None	0.722759	0.644854	0.810077	20.716	20.7112	0.0133106		3.89092	0.059264	0.468412	TRUE	0.290195	TRUE	3	15			1.48413	0.949279	82.9244			N	N	N	N	N	N	N	N	N
287	L23	FALSE	DMSO8	NF-KB	UNKNOWN	SYBR	None	0.525302	0.112792	2.44648	23.133	21.5354	0.798757		4.35129	0.799399	0.928782	TRUE	0.290195	TRUE	3	17			1.38665	0.711431	82.7928			N	N	N	Y	N	N	N	N	Y
288	L24	FALSE	DMSO24	NF-KB	UNKNOWN	SYBR	None	1.24826	0.459115	3.39384	21.408	21.2553	0.101623		3.10259	0.453424	-0.319923	TRUE	0.290195	TRUE	3	16			1.4791	0.972351	82.7928			N	N	N	N	N	N	N	N	N
289	M1	FALSE	F2	CD47	UNKNOWN	SYBR	None	0.893004	0.646608	1.23329	26.241	26.5532	0.155907		10.4994	0.16776	0.163261	TRUE	0.275784	TRUE	3	21			1.54411	0.939348	77.3996			N	N	N	N	N	N	N	N	Y
290	M2	FALSE	F4	CD47	UNKNOWN	SYBR	None	1.11928	0.89121	1.40573	26.97	26.85	0.0826226		10.1736	0.103298	-0.162577	TRUE	0.275784	TRUE	3	21			1.55994	0.946444	77.3996			N	N	N	N	N	N	N	N	N
291	M3	FALSE	F8	CD47	UNKNOWN	SYBR	None	0.965499	0.733139	1.2715	27.289	27.0245	0.132394		10.3868	0.143056	0.0506541	TRUE	0.275784	TRUE	3	21			1.49018	0.962763	77.268			N	N	N	N	N	N	N	N	Y
292	M4	FALSE	F16	CD47	UNKNOWN	SYBR	None	1.1792	0.717271	1.93861	26.943	26.7621	0.256761		10.0984	0.258321	-0.237805	TRUE	0.275784	TRUE	3	21			1.4478	0.928307	77.3996			N	N	N	N	N	N	N	N	N
293	M5	FALSE	F24	CD47	UNKNOWN	SYBR	None	2.62014	0.203634	33.7131	26.667	25.2924	1.32642		8.94653	1.32745	-1.38964	TRUE	0.275784	TRUE	3	21			1.49115	0.933726	77.6627			N	N	N	Y	N	N	N	N	N
294	M6	FALSE	JQ2	CD47	UNKNOWN	SYBR	None	0.631394	0.458951	0.868629	27.269	27.504	0.15324		10.9996	0.165751	0.663389	TRUE	0.275784	TRUE	3	21			1.49237	0.941151	77.6627			N	N	N	N	N	N	N	N	N
295	M7	FALSE	JQ4	CD47	UNKNOWN	SYBR	None	0.658756	0.521592	0.831989	27.915	27.8285	0.111047		10.9384	0.121314	0.602184	TRUE	0.275784	TRUE	3	22			1.47492	0.970141	77.3996			N	N	N	N	N	N	N	N	N
296	M8	FALSE	JQ8	CD47	UNKNOWN	SYBR	None	0.65588	0.286939	1.4992	27.967	28.3476	0.427155		10.9447	0.429574	0.608496	TRUE	0.275784	TRUE	3	22			1.48563	0.950232	77.6627			N	N	N	Y	N	N	N	N	N
297	M9	FALSE	JQ16	CD47	UNKNOWN	SYBR	None	0.748268	0.666513	0.840052	27.875	27.8541	0.0393598		10.7545	0.0601213	0.418372	TRUE	0.275784	TRUE	3	22			1.49223	0.962082	77.6627			N	N	N	N	N	N	N	N	N
298	M10	FALSE	JQ24	CD47	UNKNOWN	SYBR	None	0.58816	0.533335	0.648621	27.964	28.0113	0.0507838		11.1019	0.0508448	0.765719	TRUE	0.275784	TRUE	3	22			1.49905	0.962987	77.6627			N	N	N	N	N	N	N	N	N
299	M11	FALSE	IFN2	CD47	UNKNOWN	SYBR	None	5.90063	5.016	6.94128	24.542	24.6723	0.0652975		7.7753	0.0844003	-2.56087	TRUE	0.275784	TRUE	3	19			1.48807	0.963252	77.6627			N	N	N	N	N	N	N	N	N
300	M12	FALSE	IFN4	CD47	UNKNOWN	SYBR	None	13.813	12.104	15.7632	23.091	22.9851	0.0548104		6.54822	0.0686254	-3.78795	TRUE	0.275784	TRUE	3	17			1.45367	0.931704	77.6627			N	N	N	N	N	N	N	N	N
301	M13	FALSE	IFN8	CD47	UNKNOWN	SYBR	None	12.8143	11.6322	14.1166	23.366	23.3949	0.0144488		6.65649	0.0502916	-3.67969	TRUE	0.275784	TRUE	3	18			1.48468	0.913043	77.9258			N	N	N	N	N	N	N	N	N
302	M14	FALSE	IFN16	CD47	UNKNOWN	SYBR	None	13.4384	12.8031	14.1051	23.139	23.1028	0.0184064		6.58789	0.025163	-3.74829	TRUE	0.275784	TRUE	3	17			1.49063	0.952657	77.6627			N	N	N	N	N	N	N	N	N
303	M15	FALSE	IFN24	CD47	UNKNOWN	SYBR	None	17.3229	13.3627	22.4567	22.318	22.4337	0.06855		6.22157	0.134872	-4.11461	TRUE	0.275784	TRUE	3	16			1.48197	0.933554	77.9258			N	N	N	N	N	N	N	N	N
304	M16	FALSE	D2	CD47	UNKNOWN	SYBR	None	1.04043	0.966185	1.12038	26.928	26.93	0.0361784		10.279	0.0384683	-0.0571766	TRUE	0.275784	TRUE	3	21			1.47559	0.955514	77.7942			N	N	N	N	N	N	N	N	N
305	M17	FALSE	D4	CD47	UNKNOWN	SYBR	None	1.20016	0.991188	1.4532	26.95	27.0352	0.0425538		10.0729	0.0994077	-0.26323	TRUE	0.275784	TRUE	3	21			1.47098	0.959876	77.7942			N	N	N	N	N	N	N	N	N
306	M18	FALSE	D8	CD47	UNKNOWN	SYBR	None	1.16483	0.913764	1.48489	27.964	27.7372	0.120816		10.116	0.126144	-0.220125	TRUE	0.275784	TRUE	3	22			1.47624	0.978024	77.5311			N	N	N	N	N	N	N	N	N
307	M19	FALSE	D16	CD47	UNKNOWN	SYBR	None	1.56878	1.47864	1.66442	26.811	26.8225	0.0244944		9.68653	0.0307502	-0.649646	TRUE	0.275784	TRUE	3	21			1.47261	0.949801	77.6627			N	N	N	N	N	N	N	N	N
308	M20	FALSE	D24	CD47	UNKNOWN	SYBR	None	1.37545	1.22945	1.5388	26.822	26.7891	0.0475721		9.87627	0.058312	-0.459908	TRUE	0.275784	TRUE	3	21			1.46493	0.956435	77.6627			N	N	N	N	N	N	N	N	N
309	M21	FALSE	CON8	CD47	UNKNOWN	SYBR	None	1	0.968039	1.03302	28.515	28.5244	0.00450276		10.3362	0.0168788	0	TRUE	0.275784	TRUE	3	23			1.45948	0.968943	77.5311			N	N	N	N	N	N	N	N	N
310	M22	FALSE	CON24	CD47	UNKNOWN	SYBR	None	0.962003	0.373991	2.47452	26.767	27.2123	0.48752		10.3921	0.490929	0.0558872	TRUE	0.275784	TRUE	3	21			1.45944	0.950279	77.5311			N	N	N	Y	N	N	N	N	N
311	M23	FALSE	DMSO8	CD47	UNKNOWN	SYBR	None	0.962002	0.724481	1.27739	27.506	27.5762	0.143819		10.3921	0.147344	0.0558885	TRUE	0.275784	TRUE	3	22			1.4614	0.954591	77.3996			N	N	N	N	N	N	N	N	N
312	M24	FALSE	DMSO24	CD47	UNKNOWN	SYBR	None	2.28957	0.337057	15.5526	28.121	27.2939	0.747701		9.1411	0.868518	-1.19507	TRUE	0.275784	TRUE	3	22			1.40778	0.975416	77.1365			N	N	N	Y	N	N	N	N	N
313	N1	FALSE	F2	CD47	UNKNOWN	SYBR	None	0.893004	0.646608	1.23329	26.714	26.5532	0.155907		10.4994	0.16776	0.163261	TRUE	0.275784	TRUE	3	21			1.48645	0.947348	77.268			N	N	N	N	N	N	N	N	N
314	N2	FALSE	F4	CD47	UNKNOWN	SYBR	None	1.11928	0.89121	1.40573	26.888	26.85	0.0826226		10.1736	0.103298	-0.162577	TRUE	0.275784	TRUE	3	21			1.56116	0.939602	77.3996			N	N	N	N	N	N	N	N	N
315	N3	FALSE	F8	CD47	UNKNOWN	SYBR	None	0.965499	0.733139	1.2715	26.889	27.0245	0.132394		10.3868	0.143056	0.0506541	TRUE	0.275784	TRUE	3	21			1.55219	0.945019	77.268			N	N	N	N	N	N	N	N	N
316	N4	FALSE	F16	CD47	UNKNOWN	SYBR	None	1.1792	0.717271	1.93861	27.088	26.7621	0.256761		10.0984	0.258321	-0.237805	TRUE	0.275784	TRUE	3	21			1.49123	0.929151	77.3996			N	N	N	N	N	N	N	N	N
317	N5	FALSE	F24	CD47	UNKNOWN	SYBR	None	2.62014	0.203634	33.7131	22.64	25.2924	1.32642		8.94653	1.32745	-1.38964	TRUE	0.275784	TRUE	3	17			1.46887	0.944805	82.3982	77.005		Y	N	N	Y	N	N	N	N	Y
318	N6	FALSE	JQ2	CD47	UNKNOWN	SYBR	None	0.631394	0.458951	0.868629	27.451	27.504	0.15324		10.9996	0.165751	0.663389	TRUE	0.275784	TRUE	3	22			1.49978	0.940044	77.5311			N	N	N	N	N	N	N	N	N
319	N7	FALSE	JQ4	CD47	UNKNOWN	SYBR	None	0.658756	0.521592	0.831989	27.608	27.8285	0.111047		10.9384	0.121314	0.602184	TRUE	0.275784	TRUE	3	22			1.48078	0.946107	77.6627			N	N	N	N	N	N	N	N	N
320	N8	FALSE	JQ8	CD47	UNKNOWN	SYBR	None	0.65588	0.286939	1.4992	29.2	28.3476	0.427155		10.9447	0.429574	0.608496	TRUE	0.275784	TRUE	3	23			1.35069	0.950622	77.3996			N	N	N	Y	N	N	N	N	N
321	N9	FALSE	JQ16	CD47	UNKNOWN	SYBR	None	0.748268	0.666513	0.840052	27.778	27.8541	0.0393598		10.7545	0.0601213	0.418372	TRUE	0.275784	TRUE	3	22			1.48937	0.955257	77.6627			N	N	N	N	N	N	N	N	N
322	N10	FALSE	JQ24	CD47	UNKNOWN	SYBR	None	0.58816	0.533335	0.648621	27.957	28.0113	0.0507838		11.1019	0.0508448	0.765719	TRUE	0.275784	TRUE	3	22			1.4766	0.971733	77.6627			N	N	N	N	N	N	N	N	N
323	N11	FALSE	IFN2	CD47	UNKNOWN	SYBR	None	5.90063	5.016	6.94128	24.74	24.6723	0.0652975		7.7753	0.0844003	-2.56087	TRUE	0.275784	TRUE	3	19			1.42585	0.946393	77.6627			N	N	N	N	N	N	N	N	N
324	N12	FALSE	IFN4	CD47	UNKNOWN	SYBR	None	13.813	12.104	15.7632	22.958	22.9851	0.0548104		6.54822	0.0686254	-3.78795	TRUE	0.275784	TRUE	3	17			1.48033	0.925709	77.7942			N	N	N	N	N	N	N	N	N
325	N13	FALSE	IFN8	CD47	UNKNOWN	SYBR	None	12.8143	11.6322	14.1166	23.405	23.3949	0.0144488		6.65649	0.0502916	-3.67969	TRUE	0.275784	TRUE	3	17			1.47943	0.919973	77.7942			N	N	N	N	N	N	N	N	N
326	N14	FALSE	IFN16	CD47	UNKNOWN	SYBR	None	13.4384	12.8031	14.1051	23.089	23.1028	0.0184064		6.58789	0.025163	-3.74829	TRUE	0.275784	TRUE	3	17			1.46402	0.952919	77.7942			N	N	N	N	N	N	N	N	N
327	N15	FALSE	IFN24	CD47	UNKNOWN	SYBR	None	17.3229	13.3627	22.4567	22.556	22.4337	0.06855		6.22157	0.134872	-4.11461	TRUE	0.275784	TRUE	3	17			1.48111	0.948526	77.6627			N	N	N	N	N	N	N	N	N
328	N16	FALSE	D2	CD47	UNKNOWN	SYBR	None	1.04043	0.966185	1.12038	26.868	26.93	0.0361784		10.279	0.0384683	-0.0571766	TRUE	0.275784	TRUE	3	21			1.47514	0.941	77.7942			N	N	N	N	N	N	N	N	N
329	N17	FALSE	D4	CD47	UNKNOWN	SYBR	None	1.20016	0.991188	1.4532	27.082	27.0352	0.0425538		10.0729	0.0994077	-0.26323	TRUE	0.275784	TRUE	3	21			1.44534	0.950384	77.7942			N	N	N	N	N	N	N	N	N
330	N18	FALSE	D8	CD47	UNKNOWN	SYBR	None	1.16483	0.913764	1.48489	27.551	27.7372	0.120816		10.116	0.126144	-0.220125	TRUE	0.275784	TRUE	3	22			1.46369	0.976429	77.5311			N	N	N	N	N	N	N	N	N
331	N19	FALSE	D16	CD47	UNKNOWN	SYBR	None	1.56878	1.47864	1.66442	26.869	26.8225	0.0244944		9.68653	0.0307502	-0.649646	TRUE	0.275784	TRUE	3	21			1.46349	0.952241	77.6627			N	N	N	N	N	N	N	N	N
332	N20	FALSE	D24	CD47	UNKNOWN	SYBR	None	1.37545	1.22945	1.5388	26.695	26.7891	0.0475721		9.87627	0.058312	-0.459908	TRUE	0.275784	TRUE	3	21			1.46489	0.952766	77.5311			N	N	N	N	N	N	N	N	N
333	N21	FALSE	CON8	CD47	UNKNOWN	SYBR	None	1	0.968039	1.03302	28.529	28.5244	0.00450276		10.3362	0.0168788	0	TRUE	0.275784	TRUE	3	23			1.44663	0.970932	77.5311			N	N	N	N	N	N	N	N	N
334	N22	FALSE	CON24	CD47	UNKNOWN	SYBR	None	0.962003	0.373991	2.47452	28.186	27.2123	0.48752		10.3921	0.490929	0.0558872	TRUE	0.275784	TRUE	3	26			1.47796	0.90218	77.3996			N	N	N	Y	N	N	N	N	N
335	N23	FALSE	DMSO8	CD47	UNKNOWN	SYBR	None	0.962002	0.724481	1.27739	27.853	27.5762	0.143819		10.3921	0.147344	0.0558885	TRUE	0.275784	TRUE	3	22			1.45367	0.955383	77.268			N	N	N	N	N	N	N	N	N
336	N24	FALSE	DMSO24	CD47	UNKNOWN	SYBR	None	2.28957	0.337057	15.5526	27.959	27.2939	0.747701		9.1411	0.868518	-1.19507	TRUE	0.275784	TRUE	3	22			1.42307	0.963987	77.3996			N	N	N	Y	N	N	N	N	N
337	O1	FALSE	F2	CD47	UNKNOWN	SYBR	None	0.893004	0.646608	1.23329	26.704	26.5532	0.155907		10.4994	0.16776	0.163261	TRUE	0.275784	TRUE	3	21			1.50928	0.925526	77.268			N	N	N	N	N	N	N	N	N
338	O2	FALSE	F4	CD47	UNKNOWN	SYBR	None	1.11928	0.89121	1.40573	26.692	26.85	0.0826226		10.1736	0.103298	-0.162577	TRUE	0.275784	TRUE	3	21			1.57276	0.949552	77.268			N	N	N	N	N	N	N	N	N
339	O3	FALSE	F8	CD47	UNKNOWN	SYBR	None	0.965499	0.733139	1.2715	26.895	27.0245	0.132394		10.3868	0.143056	0.0506541	TRUE	0.275784	TRUE	3	21			1.52666	0.949691	77.1365			N	N	N	N	N	N	N	N	N
340	O4	FALSE	F16	CD47	UNKNOWN	SYBR	None	1.1792	0.717271	1.93861	26.255	26.7621	0.256761		10.0984	0.258321	-0.237805	TRUE	0.275784	TRUE	3	20			1.546	0.900208	77.5311			N	N	N	N	N	N	N	N	N
341	O5	FALSE	F24	CD47	UNKNOWN	SYBR	None	2.62014	0.203634	33.7131	26.57	25.2924	1.32642		8.94653	1.32745	-1.38964	TRUE	0.275784	TRUE	3	21			1.47816	0.918246	77.6627			N	N	N	Y	N	N	N	N	N
342	O6	FALSE	JQ2	CD47	UNKNOWN	SYBR	None	0.631394	0.458951	0.868629	27.792	27.504	0.15324		10.9996	0.165751	0.663389	TRUE	0.275784	TRUE	3	26			1.56152	0.9239	77.5311			N	N	N	N	N	N	N	N	N
343	O7	FALSE	JQ4	CD47	UNKNOWN	SYBR	None	0.658756	0.521592	0.831989	27.962	27.8285	0.111047		10.9384	0.121314	0.602184	TRUE	0.275784	TRUE	3	22			1.47153	0.955719	77.3996			N	N	N	N	N	N	N	N	N
344	O8	FALSE	JQ8	CD47	UNKNOWN	SYBR	None	0.65588	0.286939	1.4992	27.876	28.3476	0.427155		10.9447	0.429574	0.608496	TRUE	0.275784	TRUE	3	22			1.47252	0.958733	77.6627			N	N	N	Y	N	N	N	N	N
345	O9	FALSE	JQ16	CD47	UNKNOWN	SYBR	None	0.748268	0.666513	0.840052	27.909	27.8541	0.0393598		10.7545	0.0601213	0.418372	TRUE	0.275784	TRUE	3	22			1.46998	0.938637	77.7942			N	N	N	N	N	N	N	N	N
346	O10	FALSE	JQ24	CD47	UNKNOWN	SYBR	None	0.58816	0.533335	0.648621	28.113	28.0113	0.0507838		11.1019	0.0508448	0.765719	TRUE	0.275784	TRUE	3	22			1.48321	0.965557	77.3996			N	N	N	N	N	N	N	N	N
347	O11	FALSE	IFN2	CD47	UNKNOWN	SYBR	None	5.90063	5.016	6.94128	24.735	24.6723	0.0652975		7.7753	0.0844003	-2.56087	TRUE	0.275784	TRUE	3	19			1.43327	0.95614	77.7942			N	N	N	N	N	N	N	N	N
348	O12	FALSE	IFN4	CD47	UNKNOWN	SYBR	None	13.813	12.104	15.7632	22.907	22.9851	0.0548104		6.54822	0.0686254	-3.78795	TRUE	0.275784	TRUE	3	17			1.45952	0.923872	77.6627			N	N	N	N	N	N	N	N	N
349	O13	FALSE	IFN8	CD47	UNKNOWN	SYBR	None	12.8143	11.6322	14.1166	23.413	23.3949	0.0144488		6.65649	0.0502916	-3.67969	TRUE	0.275784	TRUE	3	18			1.48169	0.933423	77.7942			N	N	N	N	N	N	N	N	N
350	O14	FALSE	IFN16	CD47	UNKNOWN	SYBR	None	13.4384	12.8031	14.1051	23.08	23.1028	0.0184064		6.58789	0.025163	-3.74829	TRUE	0.275784	TRUE	3	17			1.45891	0.96294	77.7942			N	N	N	N	N	N	N	N	N
351	O15	FALSE	IFN24	CD47	UNKNOWN	SYBR	None	17.3229	13.3627	22.4567	22.427	22.4337	0.06855		6.22157	0.134872	-4.11461	TRUE	0.275784	TRUE	3	17			1.4813	0.924343	77.7942			N	N	N	N	N	N	N	N	N
352	O16	FALSE	D2	CD47	UNKNOWN	SYBR	None	1.04043	0.966185	1.12038	26.994	26.93	0.0361784		10.279	0.0384683	-0.0571766	TRUE	0.275784	TRUE	3	21			1.46561	0.944379	77.6627			N	N	N	N	N	N	N	N	N
353	O17	FALSE	D4	CD47	UNKNOWN	SYBR	None	1.20016	0.991188	1.4532	27.073	27.0352	0.0425538		10.0729	0.0994077	-0.26323	TRUE	0.275784	TRUE	3	21			1.45766	0.952583	77.7942			N	N	N	N	N	N	N	N	N
354	O18	FALSE	D8	CD47	UNKNOWN	SYBR	None	1.16483	0.913764	1.48489	27.697	27.7372	0.120816		10.116	0.126144	-0.220125	TRUE	0.275784	TRUE	3	22			1.45239	0.972791	77.5311			N	N	N	N	N	N	N	N	N
355	O19	FALSE	D16	CD47	UNKNOWN	SYBR	None	1.56878	1.47864	1.66442	26.787	26.8225	0.0244944		9.68653	0.0307502	-0.649646	TRUE	0.275784	TRUE	3	21			1.46489	0.948622	77.6627			N	N	N	N	N	N	N	N	N
356	O20	FALSE	D24	CD47	UNKNOWN	SYBR	None	1.37545	1.22945	1.5388	26.85	26.7891	0.0475721		9.87627	0.058312	-0.459908	TRUE	0.275784	TRUE	3	21			1.43508	0.955766	77.5311			N	N	N	N	N	N	N	N	N
357	O21	FALSE	CON8	CD47	UNKNOWN	SYBR	None	1	0.968039	1.03302	28.529	28.5244	0.00450276		10.3362	0.0168788	0	TRUE	0.275784	TRUE	3	22			1.43628	0.977186	77.3996			N	N	N	N	N	N	N	N	N
358	O22	FALSE	CON24	CD47	UNKNOWN	SYBR	None	0.962003	0.373991	2.47452	26.683	27.2123	0.48752		10.3921	0.490929	0.0558872	TRUE	0.275784	TRUE	3	21			1.4329	0.933964	77.6627			N	N	N	Y	N	N	N	N	N
359	O23	FALSE	DMSO8	CD47	UNKNOWN	SYBR	None	0.962002	0.724481	1.27739	27.369	27.5762	0.143819		10.3921	0.147344	0.0558885	TRUE	0.275784	TRUE	3	21			1.45069	0.948589	77.3996			N	N	N	N	N	N	N	N	N
360	O24	FALSE	DMSO24	CD47	UNKNOWN	SYBR	None	2.28957	0.337057	15.5526	25.801	27.2939	0.747701		9.1411	0.868518	-1.19507	TRUE	0.275784	TRUE	3	19			1.33825	0.952027	76.8734	82.2667		Y	N	N	Y	N	N	N	N	N
Analysis Type	Singleplex
Endogenous Control	UBC
RQ Min/Max Confidence Level	95.0
Reference Sample	CON8

## Sheet: Melt Curve Raw Data
Barcode
Block Type	384-Well Block
Calibration Background is expired	No
Calibration Background performed on	04-16-2019 10:31:42 PDT
Calibration FAM is expired	No
Calibration FAM performed on	04-16-2019 11:38:38 PDT
Calibration ROI is expired	No
Calibration ROI performed on	04-16-2019 10:07:58 PDT
Calibration ROX is expired	No
Calibration ROX performed on	04-16-2019 11:09:58 PDT
Calibration SYBR is expired	No
Calibration SYBR performed on	04-16-2019 11:28:15 PDT
Calibration TAMRA is expired	No
Calibration TAMRA performed on	04-16-2019 11:00:45 PDT
Calibration Uniformity is expired	No
Calibration Uniformity performed on	04-16-2019 10:43:03 PDT
Calibration VIC is expired	No
Calibration VIC performed on	04-16-2019 11:18:26 PDT
Chemistry	SYBR_GREEN
Comment
Date Created	09-18-2019 09:52:44 PDT
Experiment File Name	C:\Applied Biosystems\QuantStudio 12K Flex Software\User Files\experiments\2019-09-17 152929.eds
Experiment Name	2019-09-17 152929
Experiment Run End Time	09-17-2019 18:28:05 PDT
Experiment Type	Comparative Cт (ΔΔCт)
Instrument Name	285880064
Instrument Serial Number	285880064
Instrument Type	QuantStudio 12K Flex
Passive Reference	ROX
Quantification Cycle Method	Ct
Signal Smoothing On	true
Stage/ Cycle where Analysis is performed	Stage 2, Step 2
User Name
Well	Well Position	Reading	Temperature	Fluorescence	Derivative
1	A1	1	60.1675	6.17453	0.459722
1	A1	2	60.4306	6.17954	0.441925
1	A1	3	60.6937	6.19006	0.424961
1	A1	4	60.9568	6.13484	0.412873
1	A1	5	61.2198	6.08785	0.408569
1	A1	6	61.4829	6.07891	0.413204
1	A1	7	61.746	6.03269	0.426225
1	A1	8	62.0091	5.97424	0.445691
1	A1	9	62.2722	5.97477	0.468691
1	A1	10	62.5353	5.91422	0.491897
1	A1	11	62.7984	5.86016	0.512296
1	A1	12	63.0614	5.76995	0.527817
1	A1	13	63.3245	5.78721	0.53765
1	A1	14	63.5876	5.67849	0.542083
1	A1	15	63.8507	5.67043	0.542201
1	A1	16	64.1138	5.5886	0.539666
1	A1	17	64.3769	5.53097	0.53645
1	A1	18	64.64	5.50746	0.534351
1	A1	19	64.903	5.45972	0.534296
1	A1	20	65.1661	5.40942	0.53591
1	A1	21	65.4292	5.36595	0.537765
1	A1	22	65.6923	5.29608	0.538247
1	A1	23	65.9554	5.24839	0.536453
1	A1	24	66.2185	5.19222	0.532553
1	A1	25	66.4815	5.1655	0.527496
1	A1	26	66.7446	5.10577	0.522453
1	A1	27	67.0077	5.05989	0.518469
1	A1	28	67.2708	5.00103	0.516382
1	A1	29	67.5339	4.97064	0.516667
1	A1	30	67.797	4.90562	0.519113
1	A1	31	68.0601	4.89418	0.522531
1	A1	32	68.3231	4.83039	0.524999
1	A1	33	68.5862	4.76215	0.524795
1	A1	34	68.8493	4.71602	0.521466
1	A1	35	69.1124	4.65858	0.516299
1	A1	36	69.3755	4.62361	0.51169
1	A1	37	69.6386	4.58815	0.509845
1	A1	38	69.9017	4.55051	0.511549
1	A1	39	70.1647	4.47293	0.515772
1	A1	40	70.4278	4.45426	0.520132
1	A1	41	70.6909	4.397	0.521895
1	A1	42	70.954	4.31925	0.518984
1	A1	43	71.2171	4.30764	0.510699
1	A1	44	71.4802	4.22722	0.497995
1	A1	45	71.7433	4.17804	0.483242
1	A1	46	72.0063	4.16403	0.4695
1	A1	47	72.2694	4.10563	0.45952
1	A1	48	72.5325	4.07568	0.454845
1	A1	49	72.7956	4.03867	0.455307
1	A1	50	73.0587	3.9921	0.459237
1	A1	51	73.3218	3.95954	0.464191
1	A1	52	73.5849	3.89519	0.467968
1	A1	53	73.8479	3.85638	0.469416
1	A1	54	74.111	3.81081	0.468686
1	A1	55	74.3741	3.7618	0.466848
1	A1	56	74.6372	3.73775	0.465194
1	A1	57	74.9003	3.69661	0.464625
1	A1	58	75.1634	3.6257	0.465484
1	A1	59	75.4264	3.60989	0.467728
1	A1	60	75.6895	3.5539	0.471251
1	A1	61	75.9526	3.52118	0.47613
1	A1	62	76.2157	3.46648	0.482803
1	A1	63	76.4788	3.41748	0.492292
1	A1	64	76.7419	3.38967	0.506463
1	A1	65	77.005	3.34495	0.528144
1	A1	66	77.268	3.26631	0.560758
1	A1	67	77.5311	3.24282	0.607193
1	A1	68	77.7942	3.20194	0.668139
1	A1	69	78.0573	3.1496	0.740889
1	A1	70	78.3204	3.07806	0.819917
1	A1	71	78.5835	2.97604	0.899786
1	A1	72	78.8466	2.86477	0.979381
1	A1	73	79.1096	2.74388	1.06499
1	A1	74	79.3727	2.64895	1.16979
1	A1	75	79.6358	2.59115	1.30885
1	A1	76	79.8989	2.51965	1.49175
1	A1	77	80.162	2.40324	1.71587
1	A1	78	80.4251	2.20631	1.96343
1	A1	79	80.6882	1.97055	2.20319
1	A1	80	80.9512	1.73047	2.39597
1	A1	81	81.2143	1.47469	2.50287
1	A1	82	81.4774	1.13911	2.49483
1	A1	83	81.7405	0.768377	2.36156
1	A1	84	82.0036	0.489685	2.11649
1	A1	85	82.2667	0.333608	1.79459
1	A1	86	82.5297	0.263437	1.44263
1	A1	87	82.7928	0.224833	1.10552
1	A1	88	83.0559	0.191869	0.814875
1	A1	89	83.319	0.156935	0.584343
1	A1	90	83.5821	0.117107	0.412243
1	A1	91	83.8452	0.100957	0.288362
1	A1	92	84.1083	0.0950849	0.200624
1	A1	93	84.3713	0.0908827	0.138985
1	A1	94	84.6344	0.0877455	0.0963292
1	A1	95	84.8975	0.085838	0.0677034
1	A1	96	85.1606	0.0832655	0.0493132
1	A1	97	85.4237	0.0806302	0.0380125
1	A1	98	85.6868	0.0754526	0.0312629
1	A1	99	85.9499	0.0746046	0.0272405
1	A1	100	86.2129	0.0739243	0.0248316
1	A1	101	86.476	0.07097	0.0234616
1	A1	102	86.7391	0.0683138	0.0228392
1	A1	103	87.0022	0.0670778	0.0227311
1	A1	104	87.2653	0.0654353	0.022844
1	A1	105	87.5284	0.0609847	0.022836
1	A1	106	87.7915	0.0585833	0.0224209
1	A1	107	88.0545	0.0562947	0.0214889
1	A1	108	88.3176	0.0545541	0.0201563
1	A1	109	88.5807	0.0537847	0.0187054
1	A1	110	88.8438	0.052791	0.0174452
1	A1	111	89.1069	0.0519266	0.0165736
1	A1	112	89.37	0.0493428	0.0161174
1	A1	113	89.6331	0.0486142	0.0159751
1	A1	114	89.8961	0.0458212	0.0160364
1	A1	115	90.1592	0.0457521	0.0163171
1	A1	116	90.4223	0.042926	0.0170571
1	A1	117	90.6854	0.042071	0.0187436
1	A1	118	90.9485	0.0425912	0.0220372
1	A1	119	91.2116	0.0390934	0.0275842
1	A1	120	91.4746	0.0380362	0.035723
1	A1	121	91.7377	0.0350723	0.0461581
1	A1	122	92.0008	0.0321056	0.0577622
1	A1	123	92.2639	0.019579	0.0686922
1	A1	124	92.527	0.00289891	0.0768856
1	A1	125	92.7901	-0.00569735	0.0807643
1	A1	126	93.0532	-0.0138357	0.0797887
1	A1	127	93.3162	-0.0187398	0.0745487
1	A1	128	93.5793	-0.0236415	0.0663621
1	A1	129	93.8424	-0.0272463	0.0566526
1	A1	130	94.1055	-0.0309664	0.0464839
1	A1	131	94.3686	-0.0346469	0.0364652
1	A1	132	94.6317	-0.0389605	0.0269584
1	A1	133	94.8948	-0.0398597	0.0183349
2	A2	1	60.1675	-1.48632	-0.564111
2	A2	2	60.4306	-1.46761	-0.555992
2	A2	3	60.6937	-1.45251	-0.548427
2	A2	4	60.9568	-1.43495	-0.543687
2	A2	5	61.2198	-1.42253	-0.54321
2	A2	6	61.4829	-1.39182	-0.547067
2	A2	7	61.746	-1.37142	-0.554246
2	A2	8	62.0091	-1.35188	-0.563441
2	A2	9	62.2722	-1.32167	-0.573686
2	A2	10	62.5353	-1.30443	-0.584388
2	A2	11	62.7984	-1.28613	-0.594887
2	A2	12	63.0614	-1.2516	-0.604066
2	A2	13	63.3245	-1.24008	-0.610473
2	A2	14	63.5876	-1.20328	-0.612957
2	A2	15	63.8507	-1.17637	-0.611377
2	A2	16	64.1138	-1.15322	-0.606825
2	A2	17	64.3769	-1.13341	-0.601141
2	A2	18	64.64	-1.10857	-0.596011
2	A2	19	64.903	-1.0874	-0.592227
2	A2	20	65.1661	-1.06412	-0.589528
2	A2	21	65.4292	-1.0387	-0.587012
2	A2	22	65.6923	-1.01333	-0.583795
2	A2	23	65.9554	-0.991717	-0.579517
2	A2	24	66.2185	-0.96951	-0.57452
2	A2	25	66.4815	-0.946479	-0.569706
2	A2	26	66.7446	-0.919759	-0.566163
2	A2	27	67.0077	-0.901165	-0.564702
2	A2	28	67.2708	-0.884613	-0.565492
2	A2	29	67.5339	-0.860467	-0.567991
2	A2	30	67.797	-0.831679	-0.571221
2	A2	31	68.0601	-0.812364	-0.574218
2	A2	32	68.3231	-0.787834	-0.576334
2	A2	33	68.5862	-0.767244	-0.57728
2	A2	34	68.8493	-0.743118	-0.576973
2	A2	35	69.1124	-0.718902	-0.575446
2	A2	36	69.3755	-0.69474	-0.572865
2	A2	37	69.6386	-0.674028	-0.569585
2	A2	38	69.9017	-0.648991	-0.566089
2	A2	39	70.1647	-0.628579	-0.562789
2	A2	40	70.4278	-0.606104	-0.559821
2	A2	41	70.6909	-0.585609	-0.557021
2	A2	42	70.954	-0.562399	-0.554108
2	A2	43	71.2171	-0.536965	-0.550968
2	A2	44	71.4802	-0.514645	-0.547772
2	A2	45	71.7433	-0.497513	-0.544851
2	A2	46	72.0063	-0.476031	-0.54244
2	A2	47	72.2694	-0.453358	-0.540538
2	A2	48	72.5325	-0.428629	-0.538993
2	A2	49	72.7956	-0.410467	-0.537678
2	A2	50	73.0587	-0.386067	-0.536554
2	A2	51	73.3218	-0.368679	-0.535533
2	A2	52	73.5849	-0.347091	-0.53432
2	A2	53	73.8479	-0.322932	-0.532401
2	A2	54	74.111	-0.302539	-0.529268
2	A2	55	74.3741	-0.280574	-0.524731
2	A2	56	74.6372	-0.260534	-0.519134
2	A2	57	74.9003	-0.237116	-0.51331
2	A2	58	75.1634	-0.219073	-0.508334
2	A2	59	75.4264	-0.202024	-0.505184
2	A2	60	75.6895	-0.180333	-0.504554
2	A2	61	75.9526	-0.160306	-0.506872
2	A2	62	76.2157	-0.139971	-0.512599
2	A2	63	76.4788	-0.122456	-0.522592
2	A2	64	76.7419	-0.0982588	-0.538441
2	A2	65	77.005	-0.0811012	-0.56251
2	A2	66	77.268	-0.0560745	-0.597512
2	A2	67	77.5311	-0.0366796	-0.645512
2	A2	68	77.7942	-0.0135189	-0.706557
2	A2	69	78.0573	0.0107562	-0.777507
2	A2	70	78.3204	0.0418073	-0.851745
2	A2	71	78.5835	0.0814962	-0.919809
2	A2	72	78.8466	0.132015	-0.969893
2	A2	73	79.1096	0.189829	-0.986845
2	A2	74	79.3727	0.228334	-0.949773
2	A2	75	79.6358	0.256106	-0.832092
2	A2	76	79.8989	0.293746	-0.609866
2	A2	77	80.162	0.343356	-0.280718
2	A2	78	80.4251	0.427937	0.115021
2	A2	79	80.6882	0.53205	0.488987
2	A2	80	80.9512	0.635526	0.729992
2	A2	81	81.2143	-0.25524	0.754161
2	A2	82	81.4774	-0.10668	0.551217
2	A2	83	81.7405	0.0544778	0.194361
2	A2	84	82.0036	0.173327	-0.195186
2	A2	85	82.2667	0.238507	-0.505769
2	A2	86	82.5297	0.270894	-0.678595
2	A2	87	82.7928	0.291888	-0.715452
2	A2	88	83.0559	0.306334	-0.656703
2	A2	89	83.319	0.327956	-0.551146
2	A2	90	83.5821	0.349968	-0.435926
2	A2	91	83.8452	0.360103	-0.331333
2	A2	92	84.1083	0.362511	-0.244982
2	A2	93	84.3713	0.365391	-0.177935
2	A2	94	84.6344	0.367388	-0.128676
2	A2	95	84.8975	0.369334	-0.0946609
2	A2	96	85.1606	0.369937	-0.0727217
2	A2	97	85.4237	0.372524	-0.059406
2	A2	98	85.6868	0.374729	-0.0515088
2	A2	99	85.9499	0.377854	-0.0465606
2	A2	100	86.2129	0.379044	-0.0430514
2	A2	101	86.476	0.379169	-0.040321
2	A2	102	86.7391	0.381381	-0.0382549
2	A2	103	87.0022	0.384153	-0.03694
2	A2	104	87.2653	0.383996	-0.0364172
2	A2	105	87.5284	0.385354	-0.0365511
2	A2	106	87.7915	0.387936	-0.0370392
2	A2	107	88.0545	0.389895	-0.0374846
2	A2	108	88.3176	0.389998	-0.0375309
2	A2	109	88.5807	0.39367	-0.0369706
2	A2	110	88.8438	0.394558	-0.0357916
2	A2	111	89.1069	0.394596	-0.0341628
2	A2	112	89.37	0.397081	-0.0323667
2	A2	113	89.6331	0.397385	-0.0307169
2	A2	114	89.8961	0.399509	-0.029503
2	A2	115	90.1592	0.399405	-0.0289195
2	A2	116	90.4223	0.40041	-0.0289864
2	A2	117	90.6854	0.400846	-0.0294834
2	A2	118	90.9485	0.404399	-0.0299662
2	A2	119	91.2116	0.40396	-0.0299105
2	A2	120	91.4746	0.407101	-0.0289321
2	A2	121	91.7377	0.407878	-0.0270122
2	A2	122	92.0008	0.408075	-0.0245464
2	A2	123	92.2639	0.409372	-0.0222143
2	A2	124	92.527	0.407968	-0.0206854
2	A2	125	92.7901	0.40922	-0.0203657
2	A2	126	93.0532	0.410072	-0.0212414
2	A2	127	93.3162	0.412746	-0.0229287
2	A2	128	93.5793	0.412107	-0.0248029
2	A2	129	93.8424	0.41348	-0.0261327
2	A2	130	94.1055	0.414573	-0.0262045
2	A2	131	94.3686	0.417421	-0.0244921
2	A2	132	94.6317	0.419232	-0.0208757
2	A2	133	94.8948	0.421427	-0.0158058
3	A3	1	60.1675	6.83246	0.569443
3	A3	2	60.4306	6.76562	0.573065
3	A3	3	60.6937	6.76846	0.577231
3	A3	4	60.9568	6.69073	0.580782
3	A3	5	61.2198	6.62711	0.582598
3	A3	6	61.4829	6.57259	0.581912
3	A3	7	61.746	6.54747	0.578508
3	A3	8	62.0091	6.45467	0.572819
3	A3	9	62.2722	6.43876	0.566045
3	A3	10	62.5353	6.36227	0.560164
3	A3	11	62.7984	6.30198	0.557503
3	A3	12	63.0614	6.28433	0.559905
3	A3	13	63.3245	6.24635	0.567784
3	A3	14	63.5876	6.18505	0.579782
3	A3	15	63.8507	6.11404	0.593233
3	A3	16	64.1138	6.06473	0.605245
3	A3	17	64.3769	6.01603	0.613747
3	A3	18	64.64	5.96598	0.618116
3	A3	19	64.903	5.87215	0.619086
3	A3	20	65.1661	5.83062	0.618036
3	A3	21	65.4292	5.78278	0.615906
3	A3	22	65.6923	5.7597	0.612395
3	A3	23	65.9554	5.66527	0.606131
3	A3	24	66.2185	5.61171	0.595864
3	A3	25	66.4815	5.55096	0.581884
3	A3	26	66.7446	5.48462	0.566548
3	A3	27	67.0077	5.45845	0.55344
3	A3	28	67.2708	5.42856	0.545646
3	A3	29	67.5339	5.36939	0.544333
3	A3	30	67.797	5.31475	0.548424
3	A3	31	68.0601	5.28336	0.555402
3	A3	32	68.3231	5.21025	0.5626
3	A3	33	68.5862	5.16815	0.568192
3	A3	34	68.8493	5.10637	0.571568
3	A3	35	69.1124	5.05605	0.573032
3	A3	36	69.3755	5.01527	0.57327
3	A3	37	69.6386	4.95167	0.57287
3	A3	38	69.9017	4.9091	0.572163
3	A3	39	70.1647	4.84275	0.571276
3	A3	40	70.4278	4.80069	0.570221
3	A3	41	70.6909	4.74825	0.568936
3	A3	42	70.954	4.70483	0.567309
3	A3	43	71.2171	4.63934	0.565294
3	A3	44	71.4802	4.59078	0.56298
3	A3	45	71.7433	4.5291	0.560521
3	A3	46	72.0063	4.50743	0.557915
3	A3	47	72.2694	4.44605	0.55485
3	A3	48	72.5325	4.38345	0.550877
3	A3	49	72.7956	4.33411	0.545843
3	A3	50	73.0587	4.28799	0.540216
3	A3	51	73.3218	4.2411	0.535021
3	A3	52	73.5849	4.19594	0.531378
3	A3	53	73.8479	4.14796	0.52989
3	A3	54	74.111	4.09759	0.530248
3	A3	55	74.3741	4.05648	0.531248
3	A3	56	74.6372	4.01333	0.5313
3	A3	57	74.9003	3.95183	0.52924
3	A3	58	75.1634	3.88713	0.525072
3	A3	59	75.4264	3.85412	0.520143
3	A3	60	75.6895	3.80949	0.516588
3	A3	61	75.9526	3.77463	0.516438
3	A3	62	76.2157	3.72156	0.521009
3	A3	63	76.4788	3.68424	0.531092
3	A3	64	76.7419	3.6168	0.54771
3	A3	65	77.005	3.57377	0.572822
3	A3	66	77.268	3.53897	0.609274
3	A3	67	77.5311	3.47506	0.659711
3	A3	68	77.7942	3.42416	0.724951
3	A3	69	78.0573	3.37179	0.802762
3	A3	70	78.3204	3.30292	0.888253
3	A3	71	78.5835	3.2076	0.97648
3	A3	72	78.8466	3.08984	1.06648
3	A3	73	79.1096	2.93666	1.16452
3	A3	74	79.3727	2.85447	1.28388
3	A3	75	79.6358	2.78659	1.44009
3	A3	76	79.8989	2.70063	1.64318
3	A3	77	80.162	2.57703	1.89035
3	A3	78	80.4251	2.37114	2.16243
3	A3	79	80.6882	2.1121	2.42538
3	A3	80	80.9512	1.85547	2.63632
3	A3	81	81.2143	1.584	2.75279
3	A3	82	81.4774	1.20057	2.74359
3	A3	83	81.7405	0.816339	2.59867
3	A3	84	82.0036	0.520143	2.33406
3	A3	85	82.2667	0.355884	1.9888
3	A3	86	82.5297	0.280215	1.61352
3	A3	87	82.7928	0.22997	1.25545
3	A3	88	83.0559	0.1897	0.946484
3	A3	89	83.319	0.139193	0.699036
3	A3	90	83.5821	0.0843001	0.509927
3	A3	91	83.8452	0.0585665	0.368228
3	A3	92	84.1083	0.0512299	0.262342
3	A3	93	84.3713	0.0469954	0.183551
3	A3	94	84.6344	0.0444459	0.126188
3	A3	95	84.8975	0.0417517	0.0862211
3	A3	96	85.1606	0.038984	0.0600061
3	A3	97	85.4237	0.03559	0.043899
3	A3	98	85.6868	0.0335402	0.0345229
3	A3	99	85.9499	0.0310527	0.0291623
3	A3	100	86.2129	0.029288	0.0259508
3	A3	101	86.476	0.0262184	0.023804
3	A3	102	86.7391	0.0239931	0.0222077
3	A3	103	87.0022	0.0225314	0.0209807
3	A3	104	87.2653	0.0201996	0.0200772
3	A3	105	87.5284	0.0195093	0.0194565
3	A3	106	87.7915	0.0171821	0.0190256
3	A3	107	88.0545	0.0150723	0.0186473
3	A3	108	88.3176	0.0134718	0.0181895
3	A3	109	88.5807	0.0108936	0.0175789
3	A3	110	88.8438	0.0108387	0.0168265
3	A3	111	89.1069	0.00905419	0.0160138
3	A3	112	89.37	0.00713776	0.0152553
3	A3	113	89.6331	0.00732711	0.014658
3	A3	114	89.8961	0.00440777	0.0142993
3	A3	115	90.1592	0.00451633	0.0142278
3	A3	116	90.4223	0.00399659	0.0144976
3	A3	117	90.6854	0.000940064	0.0152375
3	A3	118	90.9485	-0.000566078	0.0167297
3	A3	119	91.2116	-0.00125057	0.0194321
3	A3	120	91.4746	-0.00198929	0.0238574
3	A3	121	91.7377	-0.00318407	0.0302921
3	A3	122	92.0008	-0.00479023	0.0384636
3	A3	123	92.2639	-0.00891849	0.0473687
3	A3	124	92.527	-0.0218992	0.0554454
3	A3	125	92.7901	-0.0314318	0.0610756
3	A3	126	93.0532	-0.0378176	0.0631762
3	A3	127	93.3162	-0.0436112	0.0615471
3	A3	128	93.5793	-0.0471949	0.0567938
3	A3	129	93.8424	-0.0504473	0.0499214
3	A3	130	94.1055	-0.0536807	0.0418944
3	A3	131	94.3686	-0.057952	0.0334232
3	A3	132	94.6317	-0.0599711	0.0250243
3	A3	133	94.8948	-0.0637003	0.0171885
4	A4	1	60.1675	6.78285	0.580915
4	A4	2	60.4306	6.71504	0.581683
4	A4	3	60.6937	6.65949	0.583031
4	A4	4	60.9568	6.63308	0.585451
4	A4	5	61.2198	6.57896	0.589059
4	A4	6	61.4829	6.5287	0.593135
4	A4	7	61.746	6.47096	0.596342
4	A4	8	62.0091	6.39988	0.5976
4	A4	9	62.2722	6.35569	0.596884
4	A4	10	62.5353	6.28096	0.595232
4	A4	11	62.7984	6.24635	0.593853
4	A4	12	63.0614	6.22402	0.593138
4	A4	13	63.3245	6.14842	0.592301
4	A4	14	63.5876	6.06313	0.590003
4	A4	15	63.8507	6.02638	0.585315
4	A4	16	64.1138	5.98418	0.578337
4	A4	17	64.3769	5.94245	0.570212
4	A4	18	64.64	5.84788	0.562632
4	A4	19	64.903	5.8272	0.557145
4	A4	20	65.1661	5.77485	0.554525
4	A4	21	65.4292	5.75458	0.554466
4	A4	22	65.6923	5.67275	0.555928
4	A4	23	65.9554	5.63017	0.557975
4	A4	24	66.2185	5.55706	0.560516
4	A4	25	66.4815	5.52855	0.564284
4	A4	26	66.7446	5.47953	0.569985
4	A4	27	67.0077	5.43947	0.577313
4	A4	28	67.2708	5.37844	0.584667
4	A4	29	67.5339	5.31629	0.589838
4	A4	30	67.797	5.25298	0.591191
4	A4	31	68.0601	5.21282	0.588486
4	A4	32	68.3231	5.14254	0.58287
4	A4	33	68.5862	5.09969	0.576102
4	A4	34	68.8493	5.05532	0.569602
4	A4	35	69.1124	5.00326	0.563877
4	A4	36	69.3755	4.95348	0.558628
4	A4	37	69.6386	4.88871	0.553321
4	A4	38	69.9017	4.84898	0.547745
4	A4	39	70.1647	4.79292	0.542191
4	A4	40	70.4278	4.75281	0.537194
4	A4	41	70.6909	4.70159	0.533132
4	A4	42	70.954	4.66265	0.530089
4	A4	43	71.2171	4.60331	0.52804
4	A4	44	71.4802	4.55048	0.527143
4	A4	45	71.7433	4.51349	0.527765
4	A4	46	72.0063	4.46478	0.530116
4	A4	47	72.2694	4.41852	0.53376
4	A4	48	72.5325	4.38096	0.537445
4	A4	49	72.7956	4.31741	0.539513
4	A4	50	73.0587	4.25701	0.538646
4	A4	51	73.3218	4.21589	0.534509
4	A4	52	73.5849	4.16086	0.527899
4	A4	53	73.8479	4.13523	0.520414
4	A4	54	74.111	4.06073	0.513846
4	A4	55	74.3741	4.02351	0.509561
4	A4	56	74.6372	3.99686	0.508079
4	A4	57	74.9003	3.94419	0.508955
4	A4	58	75.1634	3.89672	0.511131
4	A4	59	75.4264	3.84328	0.513569
4	A4	60	75.6895	3.79461	0.515828
4	A4	61	75.9526	3.74119	0.518206
4	A4	62	76.2157	3.71912	0.521509
4	A4	63	76.4788	3.66852	0.526883
4	A4	64	76.7419	3.60503	0.536054
4	A4	65	77.005	3.55788	0.551778
4	A4	66	77.268	3.50557	0.577823
4	A4	67	77.5311	3.47735	0.617919
4	A4	68	77.7942	3.42769	0.673934
4	A4	69	78.0573	3.37171	0.744396
4	A4	70	78.3204	3.31121	0.824647
4	A4	71	78.5835	3.21571	0.909259
4	A4	72	78.8466	3.1169	0.995987
4	A4	73	79.1096	2.99018	1.08918
4	A4	74	79.3727	2.88241	1.20029
4	A4	75	79.6358	2.81085	1.34429
4	A4	76	79.8989	2.73905	1.53275
4	A4	77	80.162	2.634	1.76671
4	A4	78	80.4251	2.45651	2.0322
4	A4	79	80.6882	2.21233	2.30026
4	A4	80	80.9512	1.95856	2.53135
4	A4	81	81.2143	1.69972	2.68315
4	A4	82	81.4774	1.38449	2.72056
4	A4	83	81.7405	0.963741	2.62597
4	A4	84	82.0036	0.647726	2.40622
4	A4	85	82.2667	0.441224	2.09261
4	A4	86	82.5297	0.343782	1.73219
4	A4	87	82.7928	0.288299	1.37361
4	A4	88	83.0559	0.242124	1.05362
4	A4	89	83.319	0.193636	0.790394
4	A4	90	83.5821	0.132109	0.585082
4	A4	91	83.8452	0.0935925	0.428885
4	A4	92	84.1083	0.0827266	0.310615
4	A4	93	84.3713	0.0774733	0.221261
4	A4	94	84.6344	0.0727763	0.154902
4	A4	95	84.8975	0.0697731	0.107493
4	A4	96	85.1606	0.0667177	0.0754545
4	A4	97	85.4237	0.0624834	0.0550872
4	A4	98	85.6868	0.060346	0.0427885
4	A4	99	85.9499	0.056645	0.0355347
4	A4	100	86.2129	0.053934	0.0311821
4	A4	101	86.476	0.0516394	0.028448
4	A4	102	86.7391	0.0501369	0.0266688
4	A4	103	87.0022	0.0467037	0.0255043
4	A4	104	87.2653	0.0448739	0.0247183
4	A4	105	87.5284	0.0424648	0.024088
4	A4	106	87.7915	0.0394922	0.0234157
4	A4	107	88.0545	0.036545	0.0225765
4	A4	108	88.3176	0.0367897	0.0215401
4	A4	109	88.5807	0.0336901	0.0203481
4	A4	110	88.8438	0.0324485	0.0190721
4	A4	111	89.1069	0.030186	0.0177869
4	A4	112	89.37	0.0293161	0.0165669
4	A4	113	89.6331	0.0280293	0.015487
4	A4	114	89.8961	0.0274325	0.0146123
4	A4	115	90.1592	0.0261799	0.013982
4	A4	116	90.4223	0.0239836	0.0136141
4	A4	117	90.6854	0.0237277	0.0135363
4	A4	118	90.9485	0.0221634	0.0138264
4	A4	119	91.2116	0.0212647	0.0146232
4	A4	120	91.4746	0.0203192	0.0160831
4	A4	121	91.7377	0.0189113	0.0182882
4	A4	122	92.0008	0.0174836	0.021144
4	A4	123	92.2639	0.0156786	0.0243245
4	A4	124	92.527	0.0109451	0.0273133
4	A4	125	92.7901	0.00668951	0.0295405
4	A4	126	93.0532	0.00379726	0.0305595
4	A4	127	93.3162	-0.000105314	0.0301713
4	A4	128	93.5793	-0.00156846	0.0284377
4	A4	129	93.8424	-0.00371636	0.0255943
4	A4	130	94.1055	-0.00629841	0.0219422
4	A4	131	94.3686	-0.00784414	0.0177897
4	A4	132	94.6317	-0.00809615	0.0134593
4	A4	133	94.8948	-0.0112105	0.00930686
5	A5	1	60.1675	7.05233	0.589675
5	A5	2	60.4306	7.01372	0.596869
5	A5	3	60.6937	6.94916	0.602911
5	A5	4	60.9568	6.89427	0.606603
5	A5	5	61.2198	6.80554	0.608546
5	A5	6	61.4829	6.77298	0.610566
5	A5	7	61.746	6.74995	0.614029
5	A5	8	62.0091	6.67447	0.618274
5	A5	9	62.2722	6.60723	0.620486
5	A5	10	62.5353	6.58828	0.617314
5	A5	11	62.7984	6.45698	0.607252
5	A5	12	63.0614	6.4262	0.59217
5	A5	13	63.3245	6.3629	0.576721
5	A5	14	63.5876	6.33097	0.565982
5	A5	15	63.8507	6.31497	0.562729
5	A5	16	64.1138	6.26137	0.566182
5	A5	17	64.3769	6.18697	0.572917
5	A5	18	64.64	6.11294	0.579093
5	A5	19	64.903	6.07771	0.58239
5	A5	20	65.1661	6.02514	0.582583
5	A5	21	65.4292	5.97816	0.580813
5	A5	22	65.6923	5.90741	0.578467
5	A5	23	65.9554	5.87005	0.576479
5	A5	24	66.2185	5.82195	0.57519
5	A5	25	66.4815	5.75402	0.574556
5	A5	26	66.7446	5.70331	0.574354
5	A5	27	67.0077	5.66855	0.574234
5	A5	28	67.2708	5.60216	0.573775
5	A5	29	67.5339	5.55082	0.572647
5	A5	30	67.797	5.50095	0.570858
5	A5	31	68.0601	5.44033	0.568911
5	A5	32	68.3231	5.39807	0.567646
5	A5	33	68.5862	5.33972	0.567771
5	A5	34	68.8493	5.29968	0.56934
5	A5	35	69.1124	5.25219	0.571599
5	A5	36	69.3755	5.18983	0.57336
5	A5	37	69.6386	5.12331	0.573691
5	A5	38	69.9017	5.09125	0.572431
5	A5	39	70.1647	5.01419	0.570092
5	A5	40	70.4278	4.9811	0.567208
5	A5	41	70.6909	4.93256	0.563694
5	A5	42	70.954	4.89083	0.558834
5	A5	43	71.2171	4.81643	0.552029
5	A5	44	71.4802	4.75087	0.5437
5	A5	45	71.7433	4.71371	0.535561
5	A5	46	72.0063	4.68617	0.529896
5	A5	47	72.2694	4.63313	0.528285
5	A5	48	72.5325	4.58964	0.530715
5	A5	49	72.7956	4.53413	0.535601
5	A5	50	73.0587	4.48701	0.540641
5	A5	51	73.3218	4.43229	0.543848
5	A5	52	73.5849	4.37742	0.544236
5	A5	53	73.8479	4.33055	0.541915
5	A5	54	74.111	4.27644	0.537774
5	A5	55	74.3741	4.2435	0.533023
5	A5	56	74.6372	4.17296	0.528777
5	A5	57	74.9003	4.13678	0.52578
5	A5	58	75.1634	4.09975	0.524287
5	A5	59	75.4264	4.04055	0.524057
5	A5	60	75.6895	3.99512	0.524524
5	A5	61	75.9526	3.93961	0.525098
5	A5	62	76.2157	3.9062	0.525643
5	A5	63	76.4788	3.85629	0.527052
5	A5	64	76.7419	3.78544	0.531727
5	A5	65	77.005	3.75328	0.543606
5	A5	66	77.268	3.70586	0.567401
5	A5	67	77.5311	3.67029	0.607121
5	A5	68	77.7942	3.63591	0.664419
5	A5	69	78.0573	3.55458	0.737578
5	A5	70	78.3204	3.49903	0.821859
5	A5	71	78.5835	3.41912	0.911444
5	A5	72	78.8466	3.31389	1.00262
5	A5	73	79.1096	3.2081	1.09706
5	A5	74	79.3727	3.06962	1.20343
5	A5	75	79.6358	2.96976	1.33582
5	A5	76	79.8989	2.90546	1.50843
5	A5	77	80.162	2.80178	1.72846
5	A5	78	80.4251	2.66487	1.98974
5	A5	79	80.6882	2.4303	2.26992
5	A5	80	80.9512	2.1739	2.53229
5	A5	81	81.2143	1.91512	2.7321
5	A5	82	81.4774	1.61225	2.82663
5	A5	83	81.7405	1.18062	2.78693
5	A5	84	82.0036	0.807662	2.60793
5	A5	85	82.2667	0.53921	2.31225
5	A5	86	82.5297	0.396233	1.94461
5	A5	87	82.7928	0.326576	1.55835
5	A5	88	83.0559	0.281456	1.19979
5	A5	89	83.319	0.239906	0.897394
5	A5	90	83.5821	0.186217	0.659657
5	A5	91	83.8452	0.137671	0.480488
5	A5	92	84.1083	0.11483	0.347571
5	A5	93	84.3713	0.109112	0.249031
5	A5	94	84.6344	0.104579	0.176291
5	A5	95	84.8975	0.100279	0.123798
5	A5	96	85.1606	0.0971602	0.08752
5	A5	97	85.4237	0.0923963	0.0638231
5	A5	98	85.6868	0.0903753	0.0491977
5	A5	99	85.9499	0.0860977	0.0405429
5	A5	100	86.2129	0.083695	0.0354952
5	A5	101	86.476	0.0800634	0.0325158
5	A5	102	86.7391	0.0782725	0.030728
5	A5	103	87.0022	0.0747706	0.0296418
5	A5	104	87.2653	0.0728125	0.0289178
5	A5	105	87.5284	0.0687516	0.0282566
5	A5	106	87.7915	0.0659067	0.0274106
5	A5	107	88.0545	0.0632783	0.0262537
5	A5	108	88.3176	0.0614281	0.0248217
5	A5	109	88.5807	0.0585231	0.0232785
5	A5	110	88.8438	0.059187	0.0218203
5	A5	111	89.1069	0.0560527	0.020577
5	A5	112	89.37	0.0544653	0.0195673
5	A5	113	89.6331	0.052745	0.0187292
5	A5	114	89.8961	0.05007	0.0179931
5	A5	115	90.1592	0.0496804	0.0173467
5	A5	116	90.4223	0.0489799	0.0168589
5	A5	117	90.6854	0.0463107	0.0166695
5	A5	118	90.9485	0.0457401	0.016973
5	A5	119	91.2116	0.0433037	0.0180001
5	A5	120	91.4746	0.0429392	0.0199689
5	A5	121	91.7377	0.0415348	0.0229756
5	A5	122	92.0008	0.0398341	0.026855
5	A5	123	92.2639	0.0372721	0.0311021
5	A5	124	92.527	0.030621	0.0349511
5	A5	125	92.7901	0.0238569	0.0376123
5	A5	126	93.0532	0.0211453	0.0385517
5	A5	127	93.3162	0.0171399	0.0376438
5	A5	128	93.5793	0.0161322	0.0351192
5	A5	129	93.8424	0.0118396	0.0313716
5	A5	130	94.1055	0.00969029	0.0267834
5	A5	131	94.3686	0.00713843	0.02168
5	A5	132	94.6317	0.00598344	0.0163954
5	A5	133	94.8948	0.00464403	0.011335
6	A6	1	60.1675	6.72485	0.584798
6	A6	2	60.4306	6.68032	0.595032
6	A6	3	60.6937	6.60009	0.603933
6	A6	4	60.9568	6.54442	0.609431
6	A6	5	61.2198	6.4813	0.610924
6	A6	6	61.4829	6.46121	0.609065
6	A6	7	61.746	6.37934	0.605008
6	A6	8	62.0091	6.32202	0.599712
6	A6	9	62.2722	6.28123	0.593752
6	A6	10	62.5353	6.21889	0.587499
6	A6	11	62.7984	6.17245	0.581315
6	A6	12	63.0614	6.11129	0.575599
6	A6	13	63.3245	6.08216	0.570654
6	A6	14	63.5876	5.99122	0.566554
6	A6	15	63.8507	5.99212	0.563095
6	A6	16	64.1138	5.9015	0.559896
6	A6	17	64.3769	5.86915	0.556674
6	A6	18	64.64	5.80835	0.553519
6	A6	19	64.903	5.77029	0.550989
6	A6	20	65.1661	5.70574	0.549908
6	A6	21	65.4292	5.66855	0.550854
6	A6	22	65.6923	5.63094	0.553683
6	A6	23	65.9554	5.56485	0.557394
6	A6	24	66.2185	5.52383	0.560555
6	A6	25	66.4815	5.47156	0.562074
6	A6	26	66.7446	5.40339	0.561821
6	A6	27	67.0077	5.34329	0.560633
6	A6	28	67.2708	5.33667	0.559674
6	A6	29	67.5339	5.25753	0.559576
6	A6	30	67.797	5.22705	0.560059
6	A6	31	68.0601	5.15756	0.560256
6	A6	32	68.3231	5.1051	0.559418
6	A6	33	68.5862	5.06551	0.557447
6	A6	34	68.8493	5.00491	0.554851
6	A6	35	69.1124	4.95742	0.552283
6	A6	36	69.3755	4.92001	0.550065
6	A6	37	69.6386	4.87285	0.54809
6	A6	38	69.9017	4.79392	0.546061
6	A6	39	70.1647	4.75983	0.543793
6	A6	40	70.4278	4.72735	0.541285
6	A6	41	70.6909	4.65706	0.53856
6	A6	42	70.954	4.61764	0.53554
6	A6	43	71.2171	4.57532	0.532103
6	A6	44	71.4802	4.50704	0.528327
6	A6	45	71.7433	4.47771	0.524663
6	A6	46	72.0063	4.41996	0.521818
6	A6	47	72.2694	4.37886	0.520429
6	A6	48	72.5325	4.33587	0.52065
6	A6	49	72.7956	4.29173	0.521992
6	A6	50	73.0587	4.2362	0.523498
6	A6	51	73.3218	4.18971	0.524129
6	A6	52	73.5849	4.14028	0.523176
6	A6	53	73.8479	4.09128	0.520441
6	A6	54	74.111	4.05039	0.51623
6	A6	55	74.3741	3.99926	0.511214
6	A6	56	74.6372	3.94741	0.506297
6	A6	57	74.9003	3.9109	0.502461
6	A6	58	75.1634	3.87234	0.500595
6	A6	59	75.4264	3.81047	0.501266
6	A6	60	75.6895	3.78427	0.504499
6	A6	61	75.9526	3.72871	0.509711
6	A6	62	76.2157	3.6969	0.516017
6	A6	63	76.4788	3.63399	0.522936
6	A6	64	76.7419	3.5904	0.531311
6	A6	65	77.005	3.52644	0.543866
6	A6	66	77.268	3.49163	0.564881
6	A6	67	77.5311	3.45772	0.598807
6	A6	68	77.7942	3.40388	0.648299
6	A6	69	78.0573	3.35794	0.712697
6	A6	70	78.3204	3.2883	0.788024
6	A6	71	78.5835	3.22836	0.869049
6	A6	72	78.8466	3.11272	0.952959
6	A6	73	79.1096	2.99193	1.0429
6	A6	74	79.3727	2.89831	1.14909
6	A6	75	79.6358	2.80737	1.28602
6	A6	76	79.8989	2.75443	1.46609
6	A6	77	80.162	2.65132	1.69235
6	A6	78	80.4251	2.4898	1.95345
6	A6	79	80.6882	2.26974	2.2229
6	A6	80	80.9512	2.0069	2.46275
6	A6	81	81.2143	1.76161	2.63102
6	A6	82	81.4774	1.46321	2.69137
6	A6	83	81.7405	1.05127	2.62341
6	A6	84	82.0036	0.727012	2.43021
6	A6	85	82.2667	0.50495	2.13917
6	A6	86	82.5297	0.392478	1.79463
6	A6	87	82.7928	0.328703	1.44432
6	A6	88	83.0559	0.277595	1.12587
6	A6	89	83.319	0.228491	0.859224
6	A6	90	83.5821	0.16003	0.647294
6	A6	91	83.8452	0.112878	0.482535
6	A6	92	84.1083	0.0929586	0.354567
6	A6	93	84.3713	0.0882907	0.255085
6	A6	94	84.6344	0.0840742	0.17897
6	A6	95	84.8975	0.0801404	0.123008
6	A6	96	85.1606	0.0770575	0.0842492
6	A6	97	85.4237	0.0740118	0.0592411
6	A6	98	85.6868	0.0722097	0.0442182
6	A6	99	85.9499	0.069135	0.0356999
6	A6	100	86.2129	0.066596	0.0309669
6	A6	101	86.476	0.0637549	0.028209
6	A6	102	86.7391	0.0601198	0.0263966
6	A6	103	87.0022	0.0589921	0.0250261
6	A6	104	87.2653	0.0570311	0.0238717
6	A6	105	87.5284	0.0533363	0.0228184
6	A6	106	87.7915	0.0521721	0.0217922
6	A6	107	88.0545	0.0501722	0.0207517
6	A6	108	88.3176	0.0485308	0.0196959
6	A6	109	88.5807	0.0470643	0.0186578
6	A6	110	88.8438	0.044693	0.0176872
6	A6	111	89.1069	0.0445068	0.0168308
6	A6	112	89.37	0.0424957	0.0161176
6	A6	113	89.6331	0.0413333	0.0155495
6	A6	114	89.8961	0.0400191	0.0151007
6	A6	115	90.1592	0.0390377	0.0147324
6	A6	116	90.4223	0.0364407	0.0144235
6	A6	117	90.6854	0.036534	0.0142097
6	A6	118	90.9485	0.0347757	0.0142136
6	A6	119	91.2116	0.0337304	0.0146489
6	A6	120	91.4746	0.0326104	0.0157795
6	A6	121	91.7377	0.0316106	0.0178248
6	A6	122	92.0008	0.0308654	0.0208244
6	A6	123	92.2639	0.0287713	0.0245177
6	A6	124	92.527	0.0261266	0.0283225
6	A6	125	92.7901	0.0191983	0.0314658
6	A6	126	93.0532	0.0145935	0.0332324
6	A6	127	93.3162	0.0119686	0.0332081
6	A6	128	93.5793	0.00962874	0.0313854
6	A6	129	93.8424	0.00675385	0.0280897
6	A6	130	94.1055	0.00556139	0.0238053
6	A6	131	94.3686	0.00371372	0.0190246
6	A6	132	94.6317	0.00190246	0.01419
6	A6	133	94.8948	0.0010014	0.00969755
7	A7	1	60.1675	6.44352	0.54747
7	A7	2	60.4306	6.37875	0.551911
7	A7	3	60.6937	6.33729	0.554949
7	A7	4	60.9568	6.28432	0.555906
7	A7	5	61.2198	6.22315	0.555343
7	A7	6	61.4829	6.17412	0.554627
7	A7	7	61.746	6.13483	0.554932
7	A7	8	62.0091	6.09975	0.556443
7	A7	9	62.2722	6.02331	0.558276
7	A7	10	62.5353	5.97968	0.559162
7	A7	11	62.7984	5.92154	0.558261
7	A7	12	63.0614	5.85535	0.555579
7	A7	13	63.3245	5.83881	0.551783
7	A7	14	63.5876	5.78623	0.547774
7	A7	15	63.8507	5.68787	0.544319
7	A7	16	64.1138	5.68586	0.541863
7	A7	17	64.3769	5.62964	0.540379
7	A7	18	64.64	5.56982	0.539323
7	A7	19	64.903	5.52754	0.537805
7	A7	20	65.1661	5.47681	0.535089
7	A7	21	65.4292	5.42381	0.531197
7	A7	22	65.6923	5.36359	0.527111
7	A7	23	65.9554	5.31833	0.524374
7	A7	24	66.2185	5.29437	0.524208
7	A7	25	66.4815	5.24844	0.526771
7	A7	26	66.7446	5.1774	0.531027
7	A7	27	67.0077	5.14284	0.535332
7	A7	28	67.2708	5.08545	0.538227
7	A7	29	67.5339	5.02849	0.538962
7	A7	30	67.797	4.98666	0.537507
7	A7	31	68.0601	4.94517	0.534294
7	A7	32	68.3231	4.87822	0.529948
7	A7	33	68.5862	4.83911	0.525231
7	A7	34	68.8493	4.79376	0.521013
7	A7	35	69.1124	4.72924	0.518112
7	A7	36	69.3755	4.70884	0.516983
7	A7	37	69.6386	4.65211	0.51743
7	A7	38	69.9017	4.60293	0.518628
7	A7	39	70.1647	4.55366	0.519468
7	A7	40	70.4278	4.50517	0.519086
7	A7	41	70.6909	4.45391	0.517245
7	A7	42	70.954	4.40753	0.514391
7	A7	43	71.2171	4.36168	0.511331
7	A7	44	71.4802	4.30558	0.508739
7	A7	45	71.7433	4.28608	0.506791
7	A7	46	72.0063	4.22027	0.505129
7	A7	47	72.2694	4.16907	0.503173
7	A7	48	72.5325	4.13301	0.500507
7	A7	49	72.7956	4.06946	0.497114
7	A7	50	73.0587	4.04845	0.493322
7	A7	51	73.3218	3.99108	0.4896
7	A7	52	73.5849	3.9408	0.486367
7	A7	53	73.8479	3.90104	0.483859
7	A7	54	74.111	3.85882	0.482065
7	A7	55	74.3741	3.82366	0.480728
7	A7	56	74.6372	3.76628	0.479527
7	A7	57	74.9003	3.72522	0.478361
7	A7	58	75.1634	3.67267	0.477534
7	A7	59	75.4264	3.63887	0.477667
7	A7	60	75.6895	3.60217	0.479313
7	A7	61	75.9526	3.54932	0.482673
7	A7	62	76.2157	3.50848	0.487697
7	A7	63	76.4788	3.46944	0.494687
7	A7	64	76.7419	3.40425	0.505036
7	A7	65	77.005	3.36606	0.521563
7	A7	66	77.268	3.32524	0.548011
7	A7	67	77.5311	3.28531	0.587726
7	A7	68	77.7942	3.23854	0.642034
7	A7	69	78.0573	3.17973	0.70919
7	A7	70	78.3204	3.11544	0.784829
7	A7	71	78.5835	3.05052	0.864324
7	A7	72	78.8466	2.93419	0.946438
7	A7	73	79.1096	2.80611	1.03643
7	A7	74	79.3727	2.70837	1.14631
7	A7	75	79.6358	2.65327	1.29086
7	A7	76	79.8989	2.5851	1.48062
7	A7	77	80.162	2.47078	1.71463
7	A7	78	80.4251	2.29339	1.97637
7	A7	79	80.6882	2.05272	2.2345
7	A7	80	80.9512	1.79597	2.44833
7	A7	81	81.2143	1.55546	2.57661
7	A7	82	81.4774	1.18577	2.5881
7	A7	83	81.7405	0.812832	2.47118
7	A7	84	82.0036	0.525974	2.23889
7	A7	85	82.2667	0.356201	1.92632
7	A7	86	82.5297	0.275893	1.58023
7	A7	87	82.7928	0.219499	1.24503
7	A7	88	83.0559	0.175887	0.951423
7	A7	89	83.319	0.121715	0.712211
7	A7	90	83.5821	0.063161	0.525669
7	A7	91	83.8452	0.0356321	0.382732
7	A7	92	84.1083	0.0264721	0.273551
7	A7	93	84.3713	0.0226966	0.190783
7	A7	94	84.6344	0.0205788	0.129679
7	A7	95	84.8975	0.0176051	0.0867244
7	A7	96	85.1606	0.0162568	0.0584634
7	A7	97	85.4237	0.0135544	0.0412098
7	A7	98	85.6868	0.0109759	0.0314042
7	A7	99	85.9499	0.00924684	0.0260923
7	A7	100	86.2129	0.00782773	0.0231753
7	A7	101	86.476	0.00457403	0.0213783
7	A7	102	86.7391	0.00248079	0.0200504
7	A7	103	87.0022	0.00119269	0.0189293
7	A7	104	87.2653	-0.000829774	0.0179446
7	A7	105	87.5284	-0.0025605	0.0170899
7	A7	106	87.7915	-0.00293437	0.016358
7	A7	107	88.0545	-0.00618325	0.0157241
7	A7	108	88.3176	-0.00636569	0.015152
7	A7	109	88.5807	-0.00755911	0.0146069
7	A7	110	88.8438	-0.009509	0.0140664
7	A7	111	89.1069	-0.010608	0.0135273
7	A7	112	89.37	-0.0118008	0.0130048
7	A7	113	89.6331	-0.0123941	0.0125209
7	A7	114	89.8961	-0.0137291	0.0120865
7	A7	115	90.1592	-0.0143659	0.011694
7	A7	116	90.4223	-0.0162552	0.0113344
7	A7	117	90.6854	-0.0173382	0.0110369
7	A7	118	90.9485	-0.0178181	0.0109055
7	A7	119	91.2116	-0.0181027	0.0111241
7	A7	120	91.4746	-0.0194849	0.0119181
7	A7	121	91.7377	-0.0200681	0.0134819
7	A7	122	92.0008	-0.0210268	0.015893
7	A7	123	92.2639	-0.0230858	0.019034
7	A7	124	92.527	-0.0244966	0.0225538
7	A7	125	92.7901	-0.0277574	0.0258995
7	A7	126	93.0532	-0.033008	0.0284367
7	A7	127	93.3162	-0.037351	0.0296257
7	A7	128	93.5793	-0.0398213	0.0291754
7	A7	129	93.8424	-0.0417271	0.0271012
7	A7	130	94.1055	-0.0436722	0.0236782
7	A7	131	94.3686	-0.0463518	0.0193442
7	A7	132	94.6317	-0.0475325	0.0146156
7	A7	133	94.8948	-0.0485332	0.0100245
8	A8	1	60.1675	6.2795	0.539773
8	A8	2	60.4306	6.23797	0.541298
8	A8	3	60.6937	6.18726	0.541697
8	A8	4	60.9568	6.12307	0.541169
8	A8	5	61.2198	6.09068	0.540724
8	A8	6	61.4829	6.04806	0.541497
8	A8	7	61.746	5.99267	0.543867
8	A8	8	62.0091	5.93908	0.547055
8	A8	9	62.2722	5.91	0.549519
8	A8	10	62.5353	5.83732	0.549906
8	A8	11	62.7984	5.77177	0.547876
8	A8	12	63.0614	5.73541	0.544268
8	A8	13	63.3245	5.69444	0.540504
8	A8	14	63.5876	5.65077	0.537651
8	A8	15	63.8507	5.58019	0.535757
8	A8	16	64.1138	5.55951	0.53389
8	A8	17	64.3769	5.48722	0.530759
8	A8	18	64.64	5.45141	0.525596
8	A8	19	64.903	5.39189	0.51871
8	A8	20	65.1661	5.32445	0.511439
8	A8	21	65.4292	5.32573	0.505537
8	A8	22	65.6923	5.2604	0.502345
8	A8	23	65.9554	5.21321	0.502273
8	A8	24	66.2185	5.17941	0.504869
8	A8	25	66.4815	5.11854	0.509199
8	A8	26	66.7446	5.07829	0.514283
8	A8	27	67.0077	5.03644	0.519256
8	A8	28	67.2708	4.97761	0.523387
8	A8	29	67.5339	4.9424	0.526121
8	A8	30	67.797	4.88671	0.527252
8	A8	31	68.0601	4.82172	0.527039
8	A8	32	68.3231	4.79652	0.526102
8	A8	33	68.5862	4.73611	0.525051
8	A8	34	68.8493	4.69946	0.524106
8	A8	35	69.1124	4.65032	0.523013
8	A8	36	69.3755	4.59475	0.521351
8	A8	37	69.6386	4.54246	0.51895
8	A8	38	69.9017	4.50065	0.516049
8	A8	39	70.1647	4.45181	0.513023
8	A8	40	70.4278	4.41259	0.509949
8	A8	41	70.6909	4.37113	0.506447
8	A8	42	70.954	4.31251	0.50197
8	A8	43	71.2171	4.25832	0.496362
8	A8	44	71.4802	4.21745	0.490183
8	A8	45	71.7433	4.18127	0.484559
8	A8	46	72.0063	4.14623	0.48069
8	A8	47	72.2694	4.0842	0.479332
8	A8	48	72.5325	4.04889	0.480509
8	A8	49	72.7956	4.01245	0.48349
8	A8	50	73.0587	3.96718	0.486967
8	A8	51	73.3218	3.91919	0.489458
8	A8	52	73.5849	3.86449	0.489828
8	A8	53	73.8479	3.82655	0.487783
8	A8	54	74.111	3.76814	0.48401
8	A8	55	74.3741	3.74024	0.479867
8	A8	56	74.6372	3.68914	0.476755
8	A8	57	74.9003	3.6597	0.475545
8	A8	58	75.1634	3.60514	0.47633
8	A8	59	75.4264	3.56136	0.478581
8	A8	60	75.6895	3.52908	0.481564
8	A8	61	75.9526	3.47128	0.484803
8	A8	62	76.2157	3.42832	0.48849
8	A8	63	76.4788	3.38745	0.493769
8	A8	64	76.7419	3.34369	0.502863
8	A8	65	77.005	3.2946	0.518948
8	A8	66	77.268	3.24787	0.545571
8	A8	67	77.5311	3.21365	0.585558
8	A8	68	77.7942	3.16695	0.639688
8	A8	69	78.0573	3.10935	0.705831
8	A8	70	78.3204	3.05283	0.779465
8	A8	71	78.5835	2.96828	0.856036
8	A8	72	78.8466	2.86249	0.934523
8	A8	73	79.1096	2.74663	1.02036
8	A8	74	79.3727	2.64948	1.12549
8	A8	75	79.6358	2.59044	1.26442
8	A8	76	79.8989	2.52041	1.44737
8	A8	77	80.162	2.41573	1.67326
8	A8	78	80.4251	2.24536	1.92583
8	A8	79	80.6882	2.0071	2.17434
8	A8	80	80.9512	1.77041	2.37897
8	A8	81	81.2143	1.51923	2.49964
8	A8	82	81.4774	1.1724	2.50642
8	A8	83	81.7405	0.81548	2.38887
8	A8	84	82.0036	0.538997	2.16067
8	A8	85	82.2667	0.38295	1.85661
8	A8	86	82.5297	0.30571	1.52218
8	A8	87	82.7928	0.255025	1.1999
8	A8	88	83.0559	0.209531	0.918562
8	A8	89	83.319	0.156478	0.689573
8	A8	90	83.5821	0.0988205	0.51059
8	A8	91	83.8452	0.0712734	0.372655
8	A8	92	84.1083	0.0631207	0.266478
8	A8	93	84.3713	0.0602644	0.185394
8	A8	94	84.6344	0.0580842	0.125228
8	A8	95	84.8975	0.0559728	0.0828328
8	A8	96	85.1606	0.0545068	0.0549408
8	A8	97	85.4237	0.0507985	0.0379429
8	A8	98	85.6868	0.0509987	0.028311
8	A8	99	85.9499	0.0485211	0.0231115
8	A8	100	86.2129	0.0460041	0.0202652
8	A8	101	86.476	0.0446862	0.0185154
8	A8	102	86.7391	0.0427421	0.0172266
8	A8	103	87.0022	0.0410937	0.0161482
8	A8	104	87.2653	0.0398527	0.0152212
8	A8	105	87.5284	0.0388679	0.0144557
8	A8	106	87.7915	0.0365966	0.0138685
8	A8	107	88.0545	0.0366188	0.0134569
8	A8	108	88.3176	0.0353308	0.0131878
8	A8	109	88.5807	0.0337443	0.0129955
8	A8	110	88.8438	0.0321858	0.0127956
8	A8	111	89.1069	0.0312553	0.0125125
8	A8	112	89.37	0.0303084	0.0121084
8	A8	113	89.6331	0.0289498	0.0115958
8	A8	114	89.8961	0.0279761	0.0110294
8	A8	115	90.1592	0.0274397	0.0104823
8	A8	116	90.4223	0.0266222	0.0100222
8	A8	117	90.6854	0.0256032	0.00970157
8	A8	118	90.9485	0.0250696	0.00956645
8	A8	119	91.2116	0.0235902	0.0096814
8	A8	120	91.4746	0.0235484	0.0101512
8	A8	121	91.7377	0.0221157	0.0111153
8	A8	122	92.0008	0.0218759	0.0126994
8	A8	123	92.2639	0.0210108	0.0149295
8	A8	124	92.527	0.0189275	0.0176473
8	A8	125	92.7901	0.0174995	0.0204768
8	A8	126	93.0532	0.0134154	0.0228805
8	A8	127	93.3162	0.0096858	0.0243013
8	A8	128	93.5793	0.00698183	0.0243352
8	A8	129	93.8424	0.00442073	0.0228585
8	A8	130	94.1055	0.00280919	0.0200569
8	A8	131	94.3686	0.0020833	0.0163564
8	A8	132	94.6317	0.00137506	0.0122998
8	A8	133	94.8948	-0.000456803	0.0084179
9	A9	1	60.1675	6.71065	0.586342
9	A9	2	60.4306	6.63298	0.595993
9	A9	3	60.6937	6.54965	0.602479
9	A9	4	60.9568	6.4895	0.604738
9	A9	5	61.2198	6.45397	0.60393
9	A9	6	61.4829	6.40588	0.602256
9	A9	7	61.746	6.34611	0.601158
9	A9	8	62.0091	6.30551	0.600255
9	A9	9	62.2722	6.24254	0.597743
9	A9	10	62.5353	6.16629	0.59181
9	A9	11	62.7984	6.123	0.582113
9	A9	12	63.0614	6.06983	0.570256
9	A9	13	63.3245	6.01564	0.559091
9	A9	14	63.5876	5.95535	0.551197
9	A9	15	63.8507	5.95253	0.547557
9	A9	16	64.1138	5.89702	0.547134
9	A9	17	64.3769	5.81013	0.547674
9	A9	18	64.64	5.77936	0.547101
9	A9	19	64.903	5.71706	0.544606
9	A9	20	65.1661	5.67257	0.540759
9	A9	21	65.4292	5.63541	0.536843
9	A9	22	65.6923	5.57862	0.534026
9	A9	23	65.9554	5.54356	0.532992
9	A9	24	66.2185	5.46932	0.533975
9	A9	25	66.4815	5.44137	0.536952
9	A9	26	66.7446	5.38775	0.541637
9	A9	27	67.0077	5.35705	0.547344
9	A9	28	67.2708	5.27632	0.552958
9	A9	29	67.5339	5.23665	0.557217
9	A9	30	67.797	5.20609	0.559243
9	A9	31	68.0601	5.12282	0.559023
9	A9	32	68.3231	5.06911	0.557492
9	A9	33	68.5862	5.03546	0.556053
9	A9	34	68.8493	4.98951	0.555808
9	A9	35	69.1124	4.94307	0.556947
9	A9	36	69.3755	4.88608	0.558772
9	A9	37	69.6386	4.82504	0.560201
9	A9	38	69.9017	4.77342	0.560351
9	A9	39	70.1647	4.72895	0.558716
9	A9	40	70.4278	4.68903	0.555059
9	A9	41	70.6909	4.62241	0.549319
9	A9	42	70.954	4.56989	0.541829
9	A9	43	71.2171	4.52792	0.533572
9	A9	44	71.4802	4.4622	0.526081
9	A9	45	71.7433	4.44053	0.52084
9	A9	46	72.0063	4.38984	0.518472
9	A9	47	72.2694	4.35126	0.518364
9	A9	48	72.5325	4.29479	0.518988
9	A9	49	72.7956	4.23518	0.518743
9	A9	50	73.0587	4.19317	0.516716
9	A9	51	73.3218	4.15335	0.512962
9	A9	52	73.5849	4.0978	0.508278
9	A9	53	73.8479	4.06301	0.503775
9	A9	54	74.111	4.00152	0.500479
9	A9	55	74.3741	3.96936	0.499068
9	A9	56	74.6372	3.92792	0.499665
9	A9	57	74.9003	3.87792	0.501775
9	A9	58	75.1634	3.83356	0.504456
9	A9	59	75.4264	3.79616	0.506753
9	A9	60	75.6895	3.71476	0.508178
9	A9	61	75.9526	3.70016	0.509017
9	A9	62	76.2157	3.64943	0.510332
9	A9	63	76.4788	3.59562	0.513837
9	A9	64	76.7419	3.55148	0.521777
9	A9	65	77.005	3.51038	0.536858
9	A9	66	77.268	3.46136	0.562046
9	A9	67	77.5311	3.42041	0.600003
9	A9	68	77.7942	3.36243	0.652136
9	A9	69	78.0573	3.31143	0.71762
9	A9	70	78.3204	3.25842	0.793196
9	A9	71	78.5835	3.18057	0.874595
9	A9	72	78.8466	3.08851	0.959637
9	A9	73	79.1096	2.95312	1.05167
9	A9	74	79.3727	2.83268	1.16094
9	A9	75	79.6358	2.77395	1.30187
9	A9	76	79.8989	2.71401	1.48661
9	A9	77	80.162	2.60166	1.71738
9	A9	78	80.4251	2.4453	1.98132
9	A9	79	80.6882	2.20054	2.25015
9	A9	80	80.9512	1.94265	2.4845
9	A9	81	81.2143	1.69084	2.64213
9	A9	82	81.4774	1.38419	2.68804
9	A9	83	81.7405	0.963596	2.60469
9	A9	84	82.0036	0.644295	2.39863
9	A9	85	82.2667	0.44516	2.10022
9	A9	86	82.5297	0.344021	1.75487
9	A9	87	82.7928	0.278248	1.40911
9	A9	88	83.0559	0.227009	1.09773
9	A9	89	83.319	0.168006	0.837635
9	A9	90	83.5821	0.0973514	0.629819
9	A9	91	83.8452	0.0548225	0.466495
9	A9	92	84.1083	0.0419429	0.338301
9	A9	93	84.3713	0.0374323	0.238289
9	A9	94	84.6344	0.0350652	0.16226
9	A9	95	84.8975	0.0330572	0.107212
9	A9	96	85.1606	0.0298573	0.0698789
9	A9	97	85.4237	0.0286624	0.0463462
9	A9	98	85.6868	0.026015	0.032533
9	A9	99	85.9499	0.0244912	0.0248911
9	A9	100	86.2129	0.023099	0.0208147
9	A9	101	86.476	0.0215757	0.0186505
9	A9	102	86.7391	0.019661	0.0174594
9	A9	103	87.0022	0.0183101	0.0167294
9	A9	104	87.2653	0.0162	0.0161666
9	A9	105	87.5284	0.0146005	0.0155944
9	A9	106	87.7915	0.0133139	0.0149269
9	A9	107	88.0545	0.01174	0.0141633
9	A9	108	88.3176	0.0108106	0.0133666
9	A9	109	88.5807	0.0102181	0.0126219
9	A9	110	88.8438	0.00912408	0.0119926
9	A9	111	89.1069	0.0075553	0.011499
9	A9	112	89.37	0.00700322	0.0111226
9	A9	113	89.6331	0.00577148	0.0108263
9	A9	114	89.8961	0.00560574	0.0105729
9	A9	115	90.1592	0.00351991	0.0103346
9	A9	116	90.4223	0.0031498	0.0100999
9	A9	117	90.6854	0.00237953	0.00988396
9	A9	118	90.9485	0.00158329	0.00974743
9	A9	119	91.2116	0.000383809	0.00981888
9	A9	120	91.4746	-0.00071897	0.0103035
9	A9	121	91.7377	-0.000241795	0.0114537
9	A9	122	92.0008	-0.00170273	0.0134836
9	A9	123	92.2639	-0.00190525	0.0164413
9	A9	124	92.527	-0.00393334	0.0200945
9	A9	125	92.7901	-0.00658416	0.0239039
9	A9	126	93.0532	-0.0112881	0.0271295
9	A9	127	93.3162	-0.015957	0.0290466
9	A9	128	93.5793	-0.0196062	0.029175
9	A9	129	93.8424	-0.0213107	0.027416
9	A9	130	94.1055	-0.0235454	0.0240462
9	A9	131	94.3686	-0.0248231	0.0196013
9	A9	132	94.6317	-0.0265366	0.0147261
9	A9	133	94.8948	-0.0275471	0.0100428
10	A10	1	60.1675	6.60187	0.560808
10	A10	2	60.4306	6.54194	0.565757
10	A10	3	60.6937	6.49525	0.570831
10	A10	4	60.9568	6.47225	0.574641
10	A10	5	61.2198	6.39395	0.57629
10	A10	6	61.4829	6.32048	0.575763
10	A10	7	61.746	6.28629	0.573832
10	A10	8	62.0091	6.24059	0.571523
10	A10	9	62.2722	6.19306	0.569501
10	A10	10	62.5353	6.12425	0.567858
10	A10	11	62.7984	6.08195	0.566362
10	A10	12	63.0614	6.02472	0.564869
10	A10	13	63.3245	5.97266	0.563421
10	A10	14	63.5876	5.91839	0.561946
10	A10	15	63.8507	5.88244	0.559855
10	A10	16	64.1138	5.82813	0.556121
10	A10	17	64.3769	5.7694	0.549974
10	A10	18	64.64	5.70167	0.541757
10	A10	19	64.903	5.65623	0.533187
10	A10	20	65.1661	5.61878	0.526617
10	A10	21	65.4292	5.57874	0.52364
10	A10	22	65.6923	5.54542	0.524114
10	A10	23	65.9554	5.49668	0.526317
10	A10	24	66.2185	5.40634	0.528121
10	A10	25	66.4815	5.38099	0.528337
10	A10	26	66.7446	5.32532	0.527234
10	A10	27	67.0077	5.29888	0.526131
10	A10	28	67.2708	5.22353	0.52645
10	A10	29	67.5339	5.1948	0.52896
10	A10	30	67.797	5.14945	0.533468
10	A10	31	68.0601	5.08433	0.538954
10	A10	32	68.3231	5.05812	0.543898
10	A10	33	68.5862	4.98122	0.546709
10	A10	34	68.8493	4.94029	0.546175
10	A10	35	69.1124	4.89743	0.541885
10	A10	36	69.3755	4.82272	0.534474
10	A10	37	69.6386	4.78238	0.525518
10	A10	38	69.9017	4.73776	0.516978
10	A10	39	70.1647	4.69653	0.510462
10	A10	40	70.4278	4.65923	0.506651
10	A10	41	70.6909	4.60561	0.505284
10	A10	42	70.954	4.55225	0.50557
10	A10	43	71.2171	4.50447	0.506731
10	A10	44	71.4802	4.47167	0.508246
10	A10	45	71.7433	4.42126	0.509799
10	A10	46	72.0063	4.36196	0.511084
10	A10	47	72.2694	4.32698	0.511718
10	A10	48	72.5325	4.27495	0.511344
10	A10	49	72.7956	4.227	0.509798
10	A10	50	73.0587	4.17783	0.507271
10	A10	51	73.3218	4.13195	0.504348
10	A10	52	73.5849	4.08441	0.501838
10	A10	53	73.8479	4.04138	0.500417
10	A10	54	74.111	4.00091	0.500242
10	A10	55	74.3741	3.95106	0.500787
10	A10	56	74.6372	3.91091	0.501055
10	A10	57	74.9003	3.85684	0.500126
10	A10	58	75.1634	3.80314	0.497712
10	A10	59	75.4264	3.75451	0.494332
10	A10	60	75.6895	3.72824	0.490993
10	A10	61	75.9526	3.67562	0.488671
10	A10	62	76.2157	3.63424	0.488005
10	A10	63	76.4788	3.5872	0.489499
10	A10	64	76.7419	3.53755	0.494088
10	A10	65	77.005	3.49553	0.503614
10	A10	66	77.268	3.45251	0.520827
10	A10	67	77.5311	3.41063	0.548795
10	A10	68	77.7942	3.37024	0.589862
10	A10	69	78.0573	3.31117	0.644571
10	A10	70	78.3204	3.26029	0.711024
10	A10	71	78.5835	3.20259	0.785332
10	A10	72	78.8466	3.11534	0.863563
10	A10	73	79.1096	3.02406	0.94485
10	A10	74	79.3727	2.90151	1.03424
10	A10	75	79.6358	2.78425	1.14314
10	A10	76	79.8989	2.72805	1.28598
10	A10	77	80.162	2.66566	1.47373
10	A10	78	80.4251	2.55554	1.70693
10	A10	79	80.6882	2.37215	1.97127
10	A10	80	80.9512	2.14049	2.23756
10	A10	81	81.2143	1.89299	2.46619
10	A10	82	81.4774	1.64673	2.61503
10	A10	83	81.7405	1.27951	2.64965
10	A10	84	82.0036	0.910405	2.5534
10	A10	85	82.2667	0.589489	2.33407
10	A10	86	82.5297	0.389872	2.0233
10	A10	87	82.7928	0.293171	1.66777
10	A10	88	83.0559	0.23803	1.31522
10	A10	89	83.319	0.198467	1.00156
10	A10	90	83.5821	0.153943	0.744485
10	A10	91	83.8452	0.0965158	0.545046
10	A10	92	84.1083	0.062542	0.394458
10	A10	93	84.3713	0.0511072	0.281449
10	A10	94	84.6344	0.047068	0.196813
10	A10	95	84.8975	0.044435	0.134431
10	A10	96	85.1606	0.0433734	0.0901773
10	A10	97	85.4237	0.0404744	0.0605451
10	A10	98	85.6868	0.0377549	0.0420103
10	A10	99	85.9499	0.0353772	0.031167
10	A10	100	86.2129	0.0347957	0.0251399
10	A10	101	86.476	0.0321553	0.0218482
10	A10	102	86.7391	0.0296575	0.0199898
10	A10	103	87.0022	0.0285179	0.0188406
10	A10	104	87.2653	0.0266219	0.0180201
10	A10	105	87.5284	0.0247062	0.0173207
10	A10	106	87.7915	0.0231176	0.0166246
10	A10	107	88.0545	0.0214852	0.0158792
10	A10	108	88.3176	0.0201562	0.0150907
10	A10	109	88.5807	0.0194351	0.0143087
10	A10	110	88.8438	0.0178054	0.0135982
10	A10	111	89.1069	0.0162989	0.0130066
10	A10	112	89.37	0.0166919	0.012539
10	A10	113	89.6331	0.0147455	0.0121512
10	A10	114	89.8961	0.0132236	0.0117668
10	A10	115	90.1592	0.011934	0.0113168
10	A10	116	90.4223	0.0120448	0.0107836
10	A10	117	90.6854	0.00975482	0.0102289
10	A10	118	90.9485	0.0097602	0.0097907
10	A10	119	91.2116	0.00993947	0.00965453
10	A10	120	91.4746	0.00811517	0.0100076
10	A10	121	91.7377	0.00726559	0.0109839
10	A10	122	92.0008	0.00768138	0.0126035
10	A10	123	92.2639	0.00573983	0.0147194
10	A10	124	92.527	0.00498546	0.0170073
10	A10	125	92.7901	-0.000188197	0.019027
10	A10	126	93.0532	-0.00166206	0.0203489
10	A10	127	93.3162	-0.00455777	0.0206857
10	A10	128	93.5793	-0.00590337	0.0199586
10	A10	129	93.8424	-0.00732076	0.0182716
10	A10	130	94.1055	-0.00885037	0.0158352
10	A10	131	94.3686	-0.0107754	0.0129048
10	A10	132	94.6317	-0.0111634	0.00976257
10	A10	133	94.8948	-0.0121702	0.0067155
11	A11	1	60.1675	6.45525	0.546216
11	A11	2	60.4306	6.41081	0.546339
11	A11	3	60.6937	6.39754	0.545558
11	A11	4	60.9568	6.31425	0.543921
11	A11	5	61.2198	6.25803	0.54248
11	A11	6	61.4829	6.23526	0.542947
11	A11	7	61.746	6.16502	0.546686
11	A11	8	62.0091	6.15477	0.553712
11	A11	9	62.2722	6.08009	0.562321
11	A11	10	62.5353	6.03015	0.569758
11	A11	11	62.7984	5.96835	0.573514
11	A11	12	63.0614	5.92056	0.572477
11	A11	13	63.3245	5.8463	0.56728
11	A11	14	63.5876	5.81325	0.559748
11	A11	15	63.8507	5.76553	0.551843
11	A11	16	64.1138	5.71609	0.544807
11	A11	17	64.3769	5.66772	0.538941
11	A11	18	64.64	5.60466	0.534029
11	A11	19	64.903	5.58134	0.529928
11	A11	20	65.1661	5.50553	0.526963
11	A11	21	65.4292	5.46392	0.5257
11	A11	22	65.6923	5.44673	0.526432
11	A11	23	65.9554	5.36362	0.528709
11	A11	24	66.2185	5.34861	0.531354
11	A11	25	66.4815	5.27963	0.533058
11	A11	26	66.7446	5.21691	0.533122
11	A11	27	67.0077	5.18011	0.531859
11	A11	28	67.2708	5.13122	0.530426
11	A11	29	67.5339	5.09561	0.530183
11	A11	30	67.797	5.03206	0.53202
11	A11	31	68.0601	4.98806	0.535987
11	A11	32	68.3231	4.95459	0.541305
11	A11	33	68.5862	4.89592	0.546663
11	A11	34	68.8493	4.83311	0.55064
11	A11	35	69.1124	4.78668	0.5521
11	A11	36	69.3755	4.75017	0.550527
11	A11	37	69.6386	4.68197	0.546155
11	A11	38	69.9017	4.62139	0.539888
11	A11	39	70.1647	4.5877	0.532949
11	A11	40	70.4278	4.54908	0.526331
11	A11	41	70.6909	4.49044	0.520398
11	A11	42	70.954	4.44438	0.514884
11	A11	43	71.2171	4.40421	0.509359
11	A11	44	71.4802	4.34735	0.503834
11	A11	45	71.7433	4.29571	0.499009
11	A11	46	72.0063	4.25559	0.495914
11	A11	47	72.2694	4.23209	0.495155
11	A11	48	72.5325	4.17455	0.496344
11	A11	49	72.7956	4.13864	0.498156
11	A11	50	73.0587	4.06534	0.49904
11	A11	51	73.3218	4.03764	0.49808
11	A11	52	73.5849	3.98612	0.495415
11	A11	53	73.8479	3.93791	0.492013
11	A11	54	74.111	3.89609	0.488994
11	A11	55	74.3741	3.86052	0.486975
11	A11	56	74.6372	3.82053	0.485859
11	A11	57	74.9003	3.76196	0.485127
11	A11	58	75.1634	3.70891	0.484352
11	A11	59	75.4264	3.68546	0.483563
11	A11	60	75.6895	3.63429	0.483271
11	A11	61	75.9526	3.58424	0.484251
11	A11	62	76.2157	3.54792	0.48735
11	A11	63	76.4788	3.50742	0.49353
11	A11	64	76.7419	3.45583	0.504117
11	A11	65	77.005	3.40849	0.521032
11	A11	66	77.268	3.37017	0.546742
11	A11	67	77.5311	3.32493	0.583677
11	A11	68	77.7942	3.26652	0.633207
11	A11	69	78.0573	3.22323	0.694584
11	A11	70	78.3204	3.16452	0.7647
11	A11	71	78.5835	3.09361	0.839452
11	A11	72	78.8466	2.99702	0.916725
11	A11	73	79.1096	2.87248	0.999715
11	A11	74	79.3727	2.76655	1.09829
11	A11	75	79.6358	2.70062	1.22663
11	A11	76	79.8989	2.63458	1.39721
11	A11	77	80.162	2.54797	1.61372
11	A11	78	80.4251	2.39348	1.86583
11	A11	79	80.6882	2.17223	2.12829
11	A11	80	80.9512	1.92325	2.36435
11	A11	81	81.2143	1.68948	2.53281
11	A11	82	81.4774	1.39689	2.59759
11	A11	83	81.7405	0.993559	2.53787
11	A11	84	82.0036	0.663934	2.35572
11	A11	85	82.2667	0.450169	2.07722
11	A11	86	82.5297	0.344564	1.74528
11	A11	87	82.7928	0.277734	1.40633
11	A11	88	83.0559	0.228443	1.09704
11	A11	89	83.319	0.175168	0.83692
11	A11	90	83.5821	0.108108	0.629041
11	A11	91	83.8452	0.0628234	0.46649
11	A11	92	84.1083	0.0458992	0.33971
11	A11	93	84.3713	0.0417496	0.241086
11	A11	94	84.6344	0.0388286	0.165868
11	A11	95	84.8975	0.0355186	0.110897
11	A11	96	85.1606	0.0338121	0.0730963
11	A11	97	85.4237	0.0310986	0.0488674
11	A11	98	85.6868	0.0292604	0.0343889
11	A11	99	85.9499	0.02768	0.0262332
11	A11	100	86.2129	0.0261188	0.0217961
11	A11	101	86.476	0.024034	0.0193709
11	A11	102	86.7391	0.0222859	0.0179709
11	A11	103	87.0022	0.0209143	0.0170711
11	A11	104	87.2653	0.0192332	0.0163977
11	A11	105	87.5284	0.0169937	0.0158044
11	A11	106	87.7915	0.0160835	0.0152221
11	A11	107	88.0545	0.0148914	0.0146377
11	A11	108	88.3176	0.0134512	0.014073
11	A11	109	88.5807	0.0122045	0.0135564
11	A11	110	88.8438	0.0117144	0.0130985
11	A11	111	89.1069	0.00954428	0.0126849
11	A11	112	89.37	0.0090366	0.0122845
11	A11	113	89.6331	0.00774873	0.0118639
11	A11	114	89.8961	0.00711381	0.0113996
11	A11	115	90.1592	0.00542192	0.010886
11	A11	116	90.4223	0.0046985	0.0103426
11	A11	117	90.6854	0.00439906	0.0098191
11	A11	118	90.9485	0.00280631	0.00939358
11	A11	119	91.2116	0.00283815	0.00916178
11	A11	120	91.4746	0.00203758	0.0092178
11	A11	121	91.7377	0.00118167	0.00963094
11	A11	122	92.0008	0.00027351	0.0104217
11	A11	123	92.2639	-0.000529896	0.0115397
11	A11	124	92.527	-0.00149883	0.01285
11	A11	125	92.7901	-0.00309371	0.0141399
11	A11	126	93.0532	-0.0061896	0.0151541
11	A11	127	93.3162	-0.00652498	0.0156511
11	A11	128	93.5793	-0.00914436	0.0154613
11	A11	129	93.8424	-0.0109465	0.0145231
11	A11	130	94.1055	-0.0110105	0.0128903
11	A11	131	94.3686	-0.0126826	0.0107204
11	A11	132	94.6317	-0.0136229	0.00825285
11	A11	133	94.8948	-0.0142841	0.00577528
12	A12	1	60.1675	6.46359	0.559331
12	A12	2	60.4306	6.38574	0.563603
12	A12	3	60.6937	6.34737	0.566053
12	A12	4	60.9568	6.32645	0.565382
12	A12	5	61.2198	6.24233	0.561443
12	A12	6	61.4829	6.18537	0.555543
12	A12	7	61.746	6.13797	0.550018
12	A12	8	62.0091	6.1182	0.547246
12	A12	9	62.2722	6.06663	0.548572
12	A12	10	62.5353	6.00006	0.553699
12	A12	11	62.7984	5.96698	0.560865
12	A12	12	63.0614	5.92742	0.567593
12	A12	13	63.3245	5.8389	0.571636
12	A12	14	63.5876	5.8056	0.571619
12	A12	15	63.8507	5.75703	0.567317
12	A12	16	64.1138	5.69287	0.559549
12	A12	17	64.3769	5.64479	0.549806
12	A12	18	64.64	5.60574	0.539801
12	A12	19	64.903	5.5506	0.530997
12	A12	20	65.1661	5.50492	0.52429
12	A12	21	65.4292	5.48372	0.520035
12	A12	22	65.6923	5.41366	0.518278
12	A12	23	65.9554	5.35631	0.519047
12	A12	24	66.2185	5.33891	0.522262
12	A12	25	66.4815	5.28012	0.527382
12	A12	26	66.7446	5.24547	0.5331
12	A12	27	67.0077	5.19317	0.537539
12	A12	28	67.2708	5.12898	0.539075
12	A12	29	67.5339	5.08387	0.537199
12	A12	30	67.797	5.02991	0.532861
12	A12	31	68.0601	4.98859	0.527958
12	A12	32	68.3231	4.946	0.524333
12	A12	33	68.5862	4.91032	0.522947
12	A12	34	68.8493	4.86699	0.52373
12	A12	35	69.1124	4.78665	0.526005
12	A12	36	69.3755	4.76056	0.52898
12	A12	37	69.6386	4.72763	0.531899
12	A12	38	69.9017	4.65403	0.533903
12	A12	39	70.1647	4.62931	0.533984
12	A12	40	70.4278	4.56918	0.531276
12	A12	41	70.6909	4.50031	0.525619
12	A12	42	70.954	4.47846	0.517886
12	A12	43	71.2171	4.42223	0.50984
12	A12	44	71.4802	4.37964	0.503452
12	A12	45	71.7433	4.33044	0.500087
12	A12	46	72.0063	4.31295	0.499918
12	A12	47	72.2694	4.25541	0.5019
12	A12	48	72.5325	4.20021	0.504333
12	A12	49	72.7956	4.15869	0.505659
12	A12	50	73.0587	4.1143	0.505093
12	A12	51	73.3218	4.0617	0.5028
12	A12	52	73.5849	4.02608	0.499606
12	A12	53	73.8479	3.97523	0.496471
12	A12	54	74.111	3.93207	0.493988
12	A12	55	74.3741	3.90426	0.492133
12	A12	56	74.6372	3.83563	0.49034
12	A12	57	74.9003	3.81674	0.487886
12	A12	58	75.1634	3.74785	0.484389
12	A12	59	75.4264	3.71693	0.48017
12	A12	60	75.6895	3.66504	0.476264
12	A12	61	75.9526	3.63192	0.474131
12	A12	62	76.2157	3.60351	0.475294
12	A12	63	76.4788	3.54347	0.481201
12	A12	64	76.7419	3.5039	0.493332
12	A12	65	77.005	3.46938	0.513349
12	A12	66	77.268	3.42717	0.543007
12	A12	67	77.5311	3.3765	0.583682
12	A12	68	77.7942	3.32825	0.63564
12	A12	69	78.0573	3.27454	0.697414
12	A12	70	78.3204	3.21947	0.765884
12	A12	71	78.5835	3.13839	0.837668
12	A12	72	78.8466	3.062	0.911764
12	A12	73	79.1096	2.94329	0.992411
12	A12	74	79.3727	2.83088	1.0901
12	A12	75	79.6358	2.76353	1.21908
12	A12	76	79.8989	2.71561	1.39145
12	A12	77	80.162	2.62545	1.61014
12	A12	78	80.4251	2.46705	1.86387
12	A12	79	80.6882	2.25853	2.12647
12	A12	80	80.9512	2.01272	2.36061
12	A12	81	81.2143	1.7723	2.52525
12	A12	82	81.4774	1.49815	2.58526
12	A12	83	81.7405	1.09787	2.52135
12	A12	84	82.0036	0.786952	2.33718
12	A12	85	82.2667	0.584798	2.0598
12	A12	86	82.5297	0.479794	1.7321
12	A12	87	82.7928	0.418077	1.39953
12	A12	88	83.0559	0.365988	1.09718
12	A12	89	83.319	0.313523	0.842969
12	A12	90	83.5821	0.243203	0.638883
12	A12	91	83.8452	0.196828	0.477623
12	A12	92	84.1083	0.179185	0.349946
12	A12	93	84.3713	0.173946	0.249009
12	A12	94	84.6344	0.171724	0.170966
12	A12	95	84.8975	0.169557	0.113399
12	A12	96	85.1606	0.16878	0.0736471
12	A12	97	85.4237	0.165777	0.0481916
12	A12	98	85.6868	0.16338	0.0330709
12	A12	99	85.9499	0.162107	0.0246454
12	A12	100	86.2129	0.160977	0.0201287
12	A12	101	86.476	0.159918	0.0176874
12	A12	102	86.7391	0.157087	0.0162396
12	A12	103	87.0022	0.15717	0.0151763
12	A12	104	87.2653	0.153852	0.0141575
12	A12	105	87.5284	0.152801	0.0130172
12	A12	106	87.7915	0.15275	0.0117284
12	A12	107	88.0545	0.151081	0.0103726
12	A12	108	88.3176	0.150957	0.00908833
12	A12	109	88.5807	0.150809	0.00801243
12	A12	110	88.8438	0.149512	0.00723508
12	A12	111	89.1069	0.149302	0.00677692
12	A12	112	89.37	0.149356	0.00658503
12	A12	113	89.6331	0.148709	0.00654431
12	A12	114	89.8961	0.147825	0.0065137
12	A12	115	90.1592	0.145615	0.00638663
12	A12	116	90.4223	0.146461	0.0061596
12	A12	117	90.6854	0.146143	0.00597605
12	A12	118	90.9485	0.145268	0.00612669
12	A12	119	91.2116	0.145455	0.00701109
12	A12	120	91.4746	0.145437	0.00907373
12	A12	121	91.7377	0.144768	0.0127094
12	A12	122	92.0008	0.142691	0.018125
12	A12	123	92.2639	0.143835	0.0251636
12	A12	124	92.527	0.139391	0.0331681
12	A12	125	92.7901	0.13523	0.0410016
12	A12	126	93.0532	0.124162	0.0472954
12	A12	127	93.3162	0.117721	0.0508561
12	A12	128	93.5793	0.11266	0.0510358
12	A12	129	93.8424	0.109627	0.0478764
12	A12	130	94.1055	0.106371	0.0419916
12	A12	131	94.3686	0.102413	0.0343197
12	A12	132	94.6317	0.0995273	0.0259023
12	A12	133	94.8948	0.0981898	0.017745
13	A13	1	60.1675	6.47127	0.551502
13	A13	2	60.4306	6.40696	0.555197
13	A13	3	60.6937	6.36375	0.557755
13	A13	4	60.9568	6.32044	0.558391
13	A13	5	61.2198	6.26565	0.556885
13	A13	6	61.4829	6.22514	0.553526
13	A13	7	61.746	6.1549	0.549066
13	A13	8	62.0091	6.13708	0.544715
13	A13	9	62.2722	6.04431	0.54199
13	A13	10	62.5353	6.02715	0.542228
13	A13	11	62.7984	5.98956	0.545842
13	A13	12	63.0614	5.94014	0.551882
13	A13	13	63.3245	5.88197	0.558301
13	A13	14	63.5876	5.83033	0.562943
13	A13	15	63.8507	5.76642	0.564558
13	A13	16	64.1138	5.72832	0.563197
13	A13	17	64.3769	5.65806	0.559819
13	A13	18	64.64	5.64189	0.555437
13	A13	19	64.903	5.59229	0.55056
13	A13	20	65.1661	5.50325	0.545181
13	A13	21	65.4292	5.47672	0.539145
13	A13	22	65.6923	5.44482	0.532565
13	A13	23	65.9554	5.38329	0.526034
13	A13	24	66.2185	5.32671	0.520628
13	A13	25	66.4815	5.29591	0.517675
13	A13	26	66.7446	5.24121	0.518271
13	A13	27	67.0077	5.20737	0.522671
13	A13	28	67.2708	5.17806	0.529897
13	A13	29	67.5339	5.10222	0.537933
13	A13	30	67.797	5.06227	0.544587
13	A13	31	68.0601	5.02028	0.548412
13	A13	32	68.3231	4.94656	0.549209
13	A13	33	68.5862	4.88852	0.547675
13	A13	34	68.8493	4.88923	0.544586
13	A13	35	69.1124	4.82667	0.540243
13	A13	36	69.3755	4.75121	0.534604
13	A13	37	69.6386	4.70589	0.527847
13	A13	38	69.9017	4.6608	0.520797
13	A13	39	70.1647	4.64168	0.514713
13	A13	40	70.4278	4.57758	0.510702
13	A13	41	70.6909	4.5377	0.509239
13	A13	42	70.954	4.48153	0.510039
13	A13	43	71.2171	4.44809	0.512233
13	A13	44	71.4802	4.4136	0.514676
13	A13	45	71.7433	4.35694	0.51636
13	A13	46	72.0063	4.28437	0.516796
13	A13	47	72.2694	4.26252	0.516157
13	A13	48	72.5325	4.21386	0.514995
13	A13	49	72.7956	4.17255	0.513734
13	A13	50	73.0587	4.12596	0.512329
13	A13	51	73.3218	4.0679	0.510398
13	A13	52	73.5849	4.0327	0.507668
13	A13	53	73.8479	3.98021	0.504363
13	A13	54	74.111	3.93454	0.501172
13	A13	55	74.3741	3.89661	0.498866
13	A13	56	74.6372	3.85734	0.497836
13	A13	57	74.9003	3.81115	0.497889
13	A13	58	75.1634	3.76023	0.498383
13	A13	59	75.4264	3.71147	0.498575
13	A13	60	75.6895	3.68067	0.497937
13	A13	61	75.9526	3.62888	0.496385
13	A13	62	76.2157	3.5773	0.49445
13	A13	63	76.4788	3.54115	0.493467
13	A13	64	76.7419	3.49628	0.495723
13	A13	65	77.005	3.44821	0.504363
13	A13	66	77.268	3.4136	0.522936
13	A13	67	77.5311	3.37849	0.554591
13	A13	68	77.7942	3.32481	0.601049
13	A13	69	78.0573	3.28228	0.661728
13	A13	70	78.3204	3.22405	0.733517
13	A13	71	78.5835	3.15816	0.81178
13	A13	72	78.8466	3.07923	0.892764
13	A13	73	79.1096	2.97022	0.976711
13	A13	74	79.3727	2.8508	1.07002
13	A13	75	79.6358	2.76549	1.18457
13	A13	76	79.8989	2.70422	1.33357
13	A13	77	80.162	2.61897	1.52508
13	A13	78	80.4251	2.49769	1.7561
13	A13	79	80.6882	2.32272	2.00962
13	A13	80	80.9512	2.0817	2.25572
13	A13	81	81.2143	1.84286	2.45646
13	A13	82	81.4774	1.60062	2.57373
13	A13	83	81.7405	1.27622	2.57885
13	A13	84	82.0036	0.884523	2.46175
13	A13	85	82.2667	0.620746	2.2359
13	A13	86	82.5297	0.466989	1.93568
13	A13	87	82.7928	0.389456	1.60601
13	A13	88	83.0559	0.328462	1.28839
13	A13	89	83.319	0.277351	1.01011
13	A13	90	83.5821	0.211529	0.780951
13	A13	91	83.8452	0.138925	0.597493
13	A13	92	84.1083	0.103063	0.450825
13	A13	93	84.3713	0.092366	0.332876
13	A13	94	84.6344	0.0872366	0.238898
13	A13	95	84.8975	0.0834927	0.166607
13	A13	96	85.1606	0.0791814	0.114144
13	A13	97	85.4237	0.0767863	0.0787215
13	A13	98	85.6868	0.0737953	0.0565544
13	A13	99	85.9499	0.0702644	0.0435979
13	A13	100	86.2129	0.0678486	0.0363616
13	A13	101	86.476	0.0643409	0.032336
13	A13	102	86.7391	0.0617141	0.0299833
13	A13	103	87.0022	0.0594855	0.0284757
13	A13	104	87.2653	0.0563623	0.0273921
13	A13	105	87.5284	0.0538462	0.0265015
13	A13	106	87.7915	0.0516293	0.0256576
13	A13	107	88.0545	0.0491184	0.0247655
13	A13	108	88.3176	0.0474981	0.0237723
13	A13	109	88.5807	0.0450102	0.02266
13	A13	110	88.8438	0.0430197	0.0214402
13	A13	111	89.1069	0.0415195	0.0201551
13	A13	112	89.37	0.039663	0.0188757
13	A13	113	89.6331	0.038679	0.0176857
13	A13	114	89.8961	0.0375326	0.0166541
13	A13	115	90.1592	0.035992	0.0158141
13	A13	116	90.4223	0.0344176	0.0151679
13	A13	117	90.6854	0.033175	0.0147207
13	A13	118	90.9485	0.0324091	0.0145265
13	A13	119	91.2116	0.0308547	0.0147186
13	A13	120	91.4746	0.0294755	0.0155001
13	A13	121	91.7377	0.0294097	0.0170816
13	A13	122	92.0008	0.0275417	0.0195737
13	A13	123	92.2639	0.0259107	0.0228722
13	A13	124	92.527	0.0242925	0.0265946
13	A13	125	92.7901	0.0189206	0.0301243
13	A13	126	93.0532	0.0146388	0.0327664
13	A13	127	93.3162	0.00985482	0.03395
13	A13	128	93.5793	0.00761006	0.0333781
13	A13	129	93.8424	0.00508891	0.0310627
13	A13	130	94.1055	0.0018583	0.0272654
13	A13	131	94.3686	0.000254208	0.0224148
13	A13	132	94.6317	-0.00232676	0.0170499
13	A13	133	94.8948	-0.00270175	0.0117699
14	A14	1	60.1675	6.46152	0.532822
14	A14	2	60.4306	6.41626	0.535486
14	A14	3	60.6937	6.37427	0.537766
14	A14	4	60.9568	6.32056	0.539177
14	A14	5	61.2198	6.2733	0.539697
14	A14	6	61.4829	6.21718	0.539596
14	A14	7	61.746	6.18518	0.539121
14	A14	8	62.0091	6.12451	0.538382
14	A14	9	62.2722	6.06935	0.537523
14	A14	10	62.5353	6.02376	0.536929
14	A14	11	62.7984	5.97338	0.537182
14	A14	12	63.0614	5.93544	0.538713
14	A14	13	63.3245	5.87709	0.541373
14	A14	14	63.5876	5.83293	0.544319
14	A14	15	63.8507	5.79101	0.54636
14	A14	16	64.1138	5.71995	0.546577
14	A14	17	64.3769	5.66358	0.544777
14	A14	18	64.64	5.62726	0.541458
14	A14	19	64.903	5.58681	0.537403
14	A14	20	65.1661	5.52465	0.533261
14	A14	21	65.4292	5.48677	0.529438
14	A14	22	65.6923	5.41946	0.526279
14	A14	23	65.9554	5.37698	0.524213
14	A14	24	66.2185	5.35862	0.523673
14	A14	25	66.4815	5.28218	0.524813
14	A14	26	66.7446	5.22149	0.527231
14	A14	27	67.0077	5.22901	0.529945
14	A14	28	67.2708	5.12624	0.531636
14	A14	29	67.5339	5.1003	0.531121
14	A14	30	67.797	5.04299	0.52782
14	A14	31	68.0601	4.97833	0.522054
14	A14	32	68.3231	4.96178	0.514993
14	A14	33	68.5862	4.90221	0.50834
14	A14	34	68.8493	4.83605	0.503792
14	A14	35	69.1124	4.81462	0.502459
14	A14	36	69.3755	4.78416	0.504388
14	A14	37	69.6386	4.71662	0.508489
14	A14	38	69.9017	4.67535	0.51294
14	A14	39	70.1647	4.63286	0.515963
14	A14	40	70.4278	4.55073	0.516533
14	A14	41	70.6909	4.54882	0.514673
14	A14	42	70.954	4.46976	0.511267
14	A14	43	71.2171	4.42852	0.507563
14	A14	44	71.4802	4.38708	0.504609
14	A14	45	71.7433	4.34601	0.502856
14	A14	46	72.0063	4.30403	0.502074
14	A14	47	72.2694	4.24359	0.501608
14	A14	48	72.5325	4.1988	0.500794
14	A14	49	72.7956	4.16247	0.499323
14	A14	50	73.0587	4.10812	0.497342
14	A14	51	73.3218	4.05759	0.495262
14	A14	52	73.5849	4.02279	0.493454
14	A14	53	73.8479	3.98707	0.492037
14	A14	54	74.111	3.91667	0.490863
14	A14	55	74.3741	3.88657	0.489702
14	A14	56	74.6372	3.84273	0.488455
14	A14	57	74.9003	3.7965	0.487279
14	A14	58	75.1634	3.74147	0.486494
14	A14	59	75.4264	3.70242	0.486357
14	A14	60	75.6895	3.67169	0.48685
14	A14	61	75.9526	3.6249	0.487728
14	A14	62	76.2157	3.5598	0.488943
14	A14	63	76.4788	3.52217	0.491193
14	A14	64	76.7419	3.48252	0.4963
14	A14	65	77.005	3.43765	0.507102
14	A14	66	77.268	3.3946	0.526881
14	A14	67	77.5311	3.35072	0.558516
14	A14	68	77.7942	3.30632	0.603544
14	A14	69	78.0573	3.25648	0.661454
14	A14	70	78.3204	3.19294	0.72954
14	A14	71	78.5835	3.13137	0.803886
14	A14	72	78.8466	3.04629	0.88166
14	A14	73	79.1096	2.94411	0.96403
14	A14	74	79.3727	2.81587	1.05811
14	A14	75	79.6358	2.73531	1.17608
14	A14	76	79.8989	2.6739	1.3309
14	A14	77	80.162	2.58986	1.52984
14	A14	78	80.4251	2.45956	1.76865
14	A14	79	80.6882	2.26733	2.02868
14	A14	80	80.9512	2.02432	2.27815
14	A14	81	81.2143	1.79208	2.47724
14	A14	82	81.4774	1.52342	2.58655
14	A14	83	81.7405	1.14505	2.57731
14	A14	84	82.0036	0.786707	2.44085
14	A14	85	82.2667	0.513307	2.1932
14	A14	86	82.5297	0.362141	1.87168
14	A14	87	82.7928	0.286777	1.52379
14	A14	88	83.0559	0.237268	1.19295
14	A14	89	83.319	0.195361	0.907707
14	A14	90	83.5821	0.142652	0.678475
14	A14	91	83.8452	0.0855332	0.501628
14	A14	92	84.1083	0.0592996	0.367016
14	A14	93	84.3713	0.05176	0.264415
14	A14	94	84.6344	0.0471496	0.18651
14	A14	95	84.8975	0.0431285	0.128744
14	A14	96	85.1606	0.0413946	0.0878324
14	A14	97	85.4237	0.037865	0.0605701
14	A14	98	85.6868	0.0355682	0.0435487
14	A14	99	85.9499	0.0331402	0.0335068
14	A14	100	86.2129	0.0312388	0.0277786
14	A14	101	86.476	0.028324	0.0245022
14	A14	102	86.7391	0.0270319	0.0225476
14	A14	103	87.0022	0.0243739	0.0212905
14	A14	104	87.2653	0.0228637	0.020382
14	A14	105	87.5284	0.0206443	0.0196011
14	A14	106	87.7915	0.018273	0.0188011
14	A14	107	88.0545	0.0172576	0.0179115
14	A14	108	88.3176	0.0148339	0.0169447
14	A14	109	88.5807	0.0147211	0.015978
14	A14	110	88.8438	0.0128006	0.0151113
14	A14	111	89.1069	0.0115533	0.0144208
14	A14	112	89.37	0.0109258	0.0139283
14	A14	113	89.6331	0.00939735	0.0135929
14	A14	114	89.8961	0.00822075	0.0133276
14	A14	115	90.1592	0.00667007	0.0130344
14	A14	116	90.4223	0.00527374	0.0126482
14	A14	117	90.6854	0.00447723	0.0121725
14	A14	118	90.9485	0.00345147	0.0116919
14	A14	119	91.2116	0.00229577	0.0113541
14	A14	120	91.4746	0.0022104	0.0113286
14	A14	121	91.7377	0.00118734	0.011752
14	A14	122	92.0008	-0.000361957	0.0126766
14	A14	123	92.2639	-0.000893305	0.0140308
14	A14	124	92.527	-0.00183912	0.0156081
14	A14	125	92.7901	-0.00544896	0.0170963
14	A14	126	93.0532	-0.00704236	0.0181492
14	A14	127	93.3162	-0.00934769	0.0184803
14	A14	128	93.5793	-0.0118586	0.0179371
14	A14	129	93.8424	-0.0128839	0.0165272
14	A14	130	94.1055	-0.0135598	0.0143923
14	A14	131	94.3686	-0.0151684	0.011762
14	A14	132	94.6317	-0.0163488	0.00891446
14	A14	133	94.8948	-0.016921	0.00614671
15	A15	1	60.1675	6.58292	0.541607
15	A15	2	60.4306	6.5171	0.546538
15	A15	3	60.6937	6.47898	0.551636
15	A15	4	60.9568	6.4262	0.555837
15	A15	5	61.2198	6.38944	0.558256
15	A15	6	61.4829	6.31801	0.558336
15	A15	7	61.746	6.28598	0.556068
15	A15	8	62.0091	6.19221	0.552148
15	A15	9	62.2722	6.18797	0.547926
15	A15	10	62.5353	6.10957	0.544905
15	A15	11	62.7984	6.08016	0.544013
15	A15	12	63.0614	6.02564	0.545082
15	A15	13	63.3245	5.98559	0.546917
15	A15	14	63.5876	5.93021	0.54803
15	A15	15	63.8507	5.85212	0.547539
15	A15	16	64.1138	5.82783	0.545705
15	A15	17	64.3769	5.76217	0.543702
15	A15	18	64.64	5.73522	0.542772
15	A15	19	64.903	5.66705	0.543279
15	A15	20	65.1661	5.63137	0.544297
15	A15	21	65.4292	5.59493	0.543993
15	A15	22	65.6923	5.50524	0.540691
15	A15	23	65.9554	5.47502	0.53405
15	A15	24	66.2185	5.41935	0.525666
15	A15	25	66.4815	5.35963	0.518529
15	A15	26	66.7446	5.3299	0.515533
15	A15	27	67.0077	5.29488	0.517726
15	A15	28	67.2708	5.2661	0.523523
15	A15	29	67.5339	5.21084	0.529527
15	A15	30	67.797	5.11719	0.532515
15	A15	31	68.0601	5.07579	0.531268
15	A15	32	68.3231	5.03893	0.527057
15	A15	33	68.5862	4.99654	0.522498
15	A15	34	68.8493	4.95102	0.519763
15	A15	35	69.1124	4.90947	0.519378
15	A15	36	69.3755	4.85674	0.52023
15	A15	37	69.6386	4.80282	0.520566
15	A15	38	69.9017	4.75633	0.5191
15	A15	39	70.1647	4.69656	0.515598
15	A15	40	70.4278	4.66642	0.510769
15	A15	41	70.6909	4.61024	0.505721
15	A15	42	70.954	4.57666	0.501479
15	A15	43	71.2171	4.51866	0.498746
15	A15	44	71.4802	4.47482	0.497934
15	A15	45	71.7433	4.43847	0.499118
15	A15	46	72.0063	4.38276	0.501905
15	A15	47	72.2694	4.3559	0.505337
15	A15	48	72.5325	4.28962	0.508053
15	A15	49	72.7956	4.25399	0.508842
15	A15	50	73.0587	4.196	0.507264
15	A15	51	73.3218	4.13331	0.503904
15	A15	52	73.5849	4.11086	0.500055
15	A15	53	73.8479	4.06825	0.496954
15	A15	54	74.111	4.02053	0.495133
15	A15	55	74.3741	3.97089	0.494306
15	A15	56	74.6372	3.92333	0.493745
15	A15	57	74.9003	3.88195	0.492822
15	A15	58	75.1634	3.82785	0.491281
15	A15	59	75.4264	3.79464	0.489267
15	A15	60	75.6895	3.75297	0.48723
15	A15	61	75.9526	3.68963	0.485934
15	A15	62	76.2157	3.65226	0.48652
15	A15	63	76.4788	3.62037	0.49041
15	A15	64	76.7419	3.56512	0.49913
15	A15	65	77.005	3.53383	0.514125
15	A15	66	77.268	3.48704	0.536794
15	A15	67	77.5311	3.42385	0.568584
15	A15	68	77.7942	3.38203	0.610808
15	A15	69	78.0573	3.33273	0.664024
15	A15	70	78.3204	3.27398	0.72733
15	A15	71	78.5835	3.21995	0.798475
15	A15	72	78.8466	3.13192	0.875436
15	A15	73	79.1096	3.02518	0.959103
15	A15	74	79.3727	2.91454	1.05544
15	A15	75	79.6358	2.82423	1.17519
15	A15	76	79.8989	2.75237	1.33019
15	A15	77	80.162	2.67056	1.5276
15	A15	78	80.4251	2.55301	1.76428
15	A15	79	80.6882	2.34186	2.02394
15	A15	80	80.9512	2.11808	2.27767
15	A15	81	81.2143	1.88277	2.48794
15	A15	82	81.4774	1.613	2.61564
15	A15	83	81.7405	1.2829	2.62951
15	A15	84	82.0036	0.877005	2.516
15	A15	85	82.2667	0.58131	2.28562
15	A15	86	82.5297	0.408553	1.97188
15	A15	87	82.7928	0.322582	1.6216
15	A15	88	83.0559	0.26953	1.2806
15	A15	89	83.319	0.225824	0.981347
15	A15	90	83.5821	0.173602	0.737851
15	A15	91	83.8452	0.112215	0.548577
15	A15	92	84.1083	0.0778031	0.403904
15	A15	93	84.3713	0.0671778	0.293233
15	A15	94	84.6344	0.0636762	0.208724
15	A15	95	84.8975	0.0594192	0.145534
15	A15	96	85.1606	0.0558251	0.100321
15	A15	97	85.4237	0.0534203	0.0698741
15	A15	98	85.6868	0.0490914	0.0506932
15	A15	99	85.9499	0.0475558	0.0393291
15	A15	100	86.2129	0.0445461	0.0328988
15	A15	101	86.476	0.0414885	0.0293525
15	A15	102	86.7391	0.0392636	0.0274126
15	A15	103	87.0022	0.0375059	0.0263265
15	A15	104	87.2653	0.0344387	0.0256189
[truncated: 45,914 more rows]

## Sheet: Sheet1
Sample Name	Target Name	CT	Ct Mean	Ct SE
CON24	UBC	16.715	16.8202	0.0577499
CON24	UBC	16.833	16.8202	0.0577499						PD-L1	MYC
CON24	UBC	16.913	16.8202	0.0577499					F2	0.871338	0.495359
CON24	PD-L1	28.813	28.7407	0.0925409					F4	0.822019	0.559281
CON24	PD-L1	28.852	28.7407	0.0925409					F8	0.869803	0.690141
CON24	PD-L1	28.557	28.7407	0.0925409					F16	0.632287	0.483698
CON24	MYC	19.417	19.4003	0.0210928					F24	0.688613	0.403439
CON24	MYC	19.426	19.4003	0.0210928					DMSO8	1	1
CON24	MYC	19.358	19.4003	0.0210928					DMSO24	1	1
CON24	NF-KB	20.732	20.7112	0.0133106
CON24	NF-KB	20.686	20.7112	0.0133106
CON24	NF-KB	20.716	20.7112	0.0133106
CON24	CD47	26.767	27.2123	0.48752
CON24	CD47	28.186	27.2123	0.48752
CON24	CD47	26.683	27.2123	0.48752
CON8	UBC	18.159	18.1882	0.0162671
CON8	UBC	18.19	18.1882	0.0162671
CON8	UBC	18.216	18.1882	0.0162671
CON8	PD-L1	30.268	30.3153	0.122376
CON8	PD-L1	30.131	30.3153	0.122376
CON8	PD-L1	30.547	30.3153	0.122376
CON8	MYC	20.396	20.3835	0.00678297
CON8	MYC	20.373	20.3835	0.00678297
CON8	MYC	20.382	20.3835	0.00678297
CON8	NF-KB	21.616	21.6107	0.00430329
CON8	NF-KB	21.614	21.6107	0.00430329
CON8	NF-KB	21.602	21.6107	0.00430329
CON8	CD47	28.515	28.5244	0.00450276
CON8	CD47	28.529	28.5244	0.00450276
CON8	CD47	28.529	28.5244	0.00450276
D16	UBC	17.103	17.136	0.0185904
D16	UBC	17.168	17.136	0.0185904
D16	UBC	17.137	17.136	0.0185904
D16	PD-L1	28.497	29.0018	0.401011
D16	PD-L1	28.714	29.0018	0.401011
D16	PD-L1	29.794	29.0018	0.401011
D16	MYC	Undetermined	19.4964	0.061224
D16	MYC	19.435	19.4964	0.061224
D16	MYC	19.558	19.4964	0.061224
D16	NF-KB	20.56	21.4229	0.818472
D16	NF-KB	23.059	21.4229	0.818472
D16	NF-KB	20.65	21.4229	0.818472
D16	CD47	26.811	26.8225	0.0244944
D16	CD47	26.869	26.8225	0.0244944
D16	CD47	26.787	26.8225	0.0244944
D2	UBC	16.654	16.651	0.0130741
D2	UBC	16.627	16.651	0.0130741
D2	UBC	16.672	16.651	0.0130741
D2	PD-L1	28.793	28.6572	0.0705571
D2	PD-L1	28.624	28.6572	0.0705571
D2	PD-L1	28.555	28.6572	0.0705571
D2	MYC	19.27	19.2177	0.0271484
D2	MYC	19.18	19.2177	0.0271484
D2	MYC	19.203	19.2177	0.0271484
D2	NF-KB	20.719	20.7353	0.0192822
D2	NF-KB	20.774	20.7353	0.0192822
D2	NF-KB	20.713	20.7353	0.0192822
D2	CD47	26.928	26.93	0.0361784
D2	CD47	26.868	26.93	0.0361784
D2	CD47	26.994	26.93	0.0361784
D24	UBC	16.856	16.9129	0.0337222
D24	UBC	16.909	16.9129	0.0337222
D24	UBC	16.973	16.9129	0.0337222
D24	PD-L1	28.608	28.488	0.0679775
D24	PD-L1	28.373	28.488	0.0679775
D24	PD-L1	28.482	28.488	0.0679775
D24	MYC	19.575	19.5454	0.0146902
D24	MYC	19.53	19.5454	0.0146902
D24	MYC	19.532	19.5454	0.0146902
D24	NF-KB	20.833	20.8442	0.0120132
D24	NF-KB	20.832	20.8442	0.0120132
D24	NF-KB	20.868	20.8442	0.0120132
D24	CD47	26.822	26.7891	0.0475721
D24	CD47	26.695	26.7891	0.0475721
D24	CD47	26.85	26.7891	0.0475721
D4	UBC	17.123	16.9622	0.0898391
D4	UBC	16.813	16.9622	0.0898391
D4	UBC	16.95	16.9622	0.0898391
D4	PD-L1	28.959	28.9441	0.0237541
D4	PD-L1	28.976	28.9441	0.0237541
D4	PD-L1	28.898	28.9441	0.0237541
D4	MYC	19.406	19.43	0.0591181
D4	MYC	19.542	19.43	0.0591181
D4	MYC	19.342	19.43	0.0591181
D4	NF-KB	20.802	20.8021	0.00925966
D4	NF-KB	20.786	20.8021	0.00925966
D4	NF-KB	20.818	20.8021	0.00925966
D4	CD47	26.95	27.0352	0.0425538
D4	CD47	27.082	27.0352	0.0425538
D4	CD47	27.073	27.0352	0.0425538
D8	UBC	17.672	17.6212	0.0362722
D8	UBC	17.551	17.6212	0.0362722
D8	UBC	17.64	17.6212	0.0362722
D8	PD-L1	29.45	29.5126	0.0543613
D8	PD-L1	29.467	29.5126	0.0543613
D8	PD-L1	29.621	29.5126	0.0543613
D8	MYC	19.814	19.8016	0.0166336
D8	MYC	19.769	19.8016	0.0166336
D8	MYC	19.822	19.8016	0.0166336
D8	NF-KB	21.028	20.9375	0.0578285
D8	NF-KB	20.83	20.9375	0.0578285
D8	NF-KB	20.955	20.9375	0.0578285
D8	CD47	27.964	27.7372	0.120816
D8	CD47	27.551	27.7372	0.120816
D8	CD47	27.697	27.7372	0.120816
DMSO24	UBC	17.711	18.1528	0.441889
DMSO24	UBC	18.595	18.1528	0.441889
DMSO24	UBC	Undetermined	18.1528	0.441889
DMSO24	PD-L1	29.732	29.6192	0.0640704
DMSO24	PD-L1	29.615	29.6192	0.0640704
DMSO24	PD-L1	29.51	29.6192	0.0640704
DMSO24	MYC	20.212	20.1924	0.0139405
DMSO24	MYC	20.165	20.1924	0.0139405
DMSO24	MYC	20.2	20.1924	0.0139405
DMSO24	NF-KB	21.063	21.2553	0.101623
DMSO24	NF-KB	21.295	21.2553	0.101623
DMSO24	NF-KB	21.408	21.2553	0.101623
DMSO24	CD47	28.121	27.2939	0.747701
DMSO24	CD47	27.959	27.2939	0.747701
DMSO24	CD47	25.801	27.2939	0.747701
DMSO8	UBC	17.238	17.1841	0.0320337
DMSO8	UBC	17.187	17.1841	0.0320337
DMSO8	UBC	17.127	17.1841	0.0320337
DMSO8	PD-L1	29.061	29.2036	0.116746
DMSO8	PD-L1	29.435	29.2036	0.116746
DMSO8	PD-L1	29.115	29.2036	0.116746
DMSO8	MYC	19.3	19.3319	0.033565
DMSO8	MYC	19.297	19.3319	0.033565
DMSO8	MYC	19.399	19.3319	0.033565
DMSO8	NF-KB	20.739	21.5354	0.798757
DMSO8	NF-KB	20.735	21.5354	0.798757
DMSO8	NF-KB	23.133	21.5354	0.798757
DMSO8	CD47	27.506	27.5762	0.143819
DMSO8	CD47	27.853	27.5762	0.143819
DMSO8	CD47	27.369	27.5762	0.143819
F16	UBC	16.667	16.6637	0.0283478
F16	UBC	16.613	16.6637	0.0283478
F16	UBC	16.711	16.6637	0.0283478
F16	PD-L1	28.8677	28.7914	0.0419638
F16	PD-L1	28.7228	28.7914	0.0419638
F16	PD-L1	28.7837	28.7914	0.0419638
F16	MYC	19.559	19.7511	0.109016
F16	MYC	19.757	19.7511	0.109016
F16	MYC	19.937	19.6511	0.109016
F16	NF-KB	20.869	20.8183	0.026078
F16	NF-KB	20.804	20.8183	0.026078
F16	NF-KB	20.782	20.8183	0.026078
F16	CD47	26.943	26.7621	0.256761
F16	CD47	27.088	26.7621	0.256761
F16	CD47	26.255	26.7621	0.256761
F2	UBC	16.1	16.0538	0.0619401
F2	UBC	16.13	16.0538	0.0619401
F2	UBC	15.931	16.0538	0.0619401
F2	PD-L1	28.14	31.0713	2.80013
F2	PD-L1	28.404	31.0713	2.80013
F2	PD-L1	36.669	31.0713	2.80013
F2	MYC	19.104	19.2151	0.110694
F2	MYC	19.105	19.2151	0.110694
F2	MYC	19.436	19.2151	0.110694
F2	NF-KB	20.711	20.5432	0.0841598
F2	NF-KB	20.473	20.5432	0.0841598
F2	NF-KB	20.446	20.5432	0.0841598
F2	CD47	26.241	26.5532	0.155907
F2	CD47	26.714	26.5532	0.155907
F2	CD47	26.704	26.5532	0.155907
F24	UBC	16.365	16.3458	0.0522212
F24	UBC	16.425	16.3458	0.0522212
F24	UBC	16.247	16.3458	0.0522212
F24	PD-L1	28.358	28.3504	0.0265621
F24	PD-L1	28.392	28.3504	0.0265621
F24	PD-L1	28.301	28.3504	0.0265621
F24	MYC	19.869	19.695	0.122838
F24	MYC	19.759	19.695	0.122838
F24	MYC	19.458	19.695	0.122838
F24	NF-KB	20.043	20.3985	0.178207
F24	NF-KB	20.604	20.3985	0.178207
F24	NF-KB	20.548	20.3985	0.178207
F24	CD47	26.667	25.2924	1.32642
F24	CD47	22.64	25.2924	1.32642
F24	CD47	26.57	25.2924	1.32642
F4	UBC	Undetermined	16.6764	0.0619993
F4	UBC	16.614	16.6764	0.0619993
F4	UBC	16.738	16.6764	0.0619993
F4	PD-L1	28.681	28.9787	0.148935
F4	PD-L1	29.123	28.9787	0.148935
F4	PD-L1	29.132	28.9787	0.148935
F4	MYC	19.721	19.6626	0.0339708
F4	MYC	19.664	19.6626	0.0339708
F4	MYC	19.603	19.6626	0.0339708
F4	NF-KB	20.975	20.9672	0.0620668
F4	NF-KB	20.856	20.9672	0.0620668
F4	NF-KB	21.071	20.9672	0.0620668
F4	CD47	26.97	26.85	0.0826226
F4	CD47	26.888	26.85	0.0826226
F4	CD47	26.692	26.85	0.0826226
F8	UBC	16.539	16.6376	0.0541933
F8	UBC	16.726	16.6376	0.0541933
F8	UBC	16.647	16.6376	0.0541933
F8	PD-L1	28.938	28.8584	0.157315
F8	PD-L1	29.0795	28.8584	0.157315
F8	PD-L1	28.559	28.8584	0.157315
F8	MYC	19.416	19.3205	0.0478396
F8	MYC	19.276	19.3205	0.0478396
F8	MYC	19.269	19.3205	0.0478396
F8	NF-KB	20.873	20.8406	0.0176468
F8	NF-KB	20.813	20.8406	0.0176468
F8	NF-KB	20.836	20.8406	0.0176468
F8	CD47	27.289	27.0245	0.132394
F8	CD47	26.889	27.0245	0.132394
F8	CD47	26.895	27.0245	0.132394
IFN16	UBC	16.543	16.5149	0.0171576
IFN16	UBC	16.517	16.5149	0.0171576
IFN16	UBC	16.484	16.5149	0.0171576
IFN16	PD-L1	24.632	24.5805	0.0271302
IFN16	PD-L1	24.54	24.5805	0.0271302
IFN16	PD-L1	24.569	24.5805	0.0271302
IFN16	MYC	19.273	19.412	0.101977
IFN16	MYC	19.352	19.412	0.101977
IFN16	MYC	19.611	19.412	0.101977
IFN16	NF-KB	20.587	20.6019	0.0175154
IFN16	NF-KB	20.582	20.6019	0.0175154
IFN16	NF-KB	20.637	20.6019	0.0175154
IFN16	CD47	23.139	23.1028	0.0184064
IFN16	CD47	23.089	23.1028	0.0184064
IFN16	CD47	23.08	23.1028	0.0184064
IFN2	UBC	16.969	16.897	0.0534756
IFN2	UBC	16.93	16.897	0.0534756
IFN2	UBC	16.792	16.897	0.0534756
IFN2	PD-L1	26.123	26.1307	0.0732572
IFN2	PD-L1	26.008	26.1307	0.0732572
IFN2	PD-L1	26.261	26.1307	0.0732572
IFN2	MYC	19.747	19.7378	0.115914
IFN2	MYC	19.533	19.7378	0.115914
IFN2	MYC	19.934	19.7378	0.115914
IFN2	NF-KB	20.721	20.6424	0.0390917
IFN2	NF-KB	20.602	20.6424	0.0390917
IFN2	NF-KB	20.605	20.6424	0.0390917
IFN2	CD47	24.542	24.6723	0.0652975
IFN2	CD47	24.74	24.6723	0.0652975
IFN2	CD47	24.735	24.6723	0.0652975
IFN24	UBC	16.273	16.2121	0.116153
IFN24	UBC	15.987	16.2121	0.116153
IFN24	UBC	16.376	16.2121	0.116153
IFN24	PD-L1	24.088	24.0895	0.015349
IFN24	PD-L1	24.117	24.0895	0.015349
IFN24	PD-L1	24.064	24.0895	0.015349
IFN24	MYC	19.18	19.0956	0.0441468
IFN24	MYC	19.031	19.0956	0.0441468
IFN24	MYC	19.075	19.0956	0.0441468
IFN24	NF-KB	20.353	20.3024	0.0253521
IFN24	NF-KB	20.272	20.3024	0.0253521
IFN24	NF-KB	20.283	20.3024	0.0253521
IFN24	CD47	22.318	22.4337	0.06855
IFN24	CD47	22.556	22.4337	0.06855
IFN24	CD47	22.427	22.4337	0.06855
IFN4	UBC	16.519	16.4369	0.0412949
IFN4	UBC	16.391	16.4369	0.0412949
IFN4	UBC	16.401	16.4369	0.0412949
IFN4	PD-L1	24.467	24.4906	0.0121914
IFN4	PD-L1	24.508	24.4906	0.0121914
IFN4	PD-L1	24.496	24.4906	0.0121914
IFN4	MYC	18.99	19.0257	0.0308685
IFN4	MYC	18.999	19.0257	0.0308685
IFN4	MYC	19.087	19.0257	0.0308685
IFN4	NF-KB	20.608	20.4099	0.0991448
IFN4	NF-KB	20.318	20.4099	0.0991448
IFN4	NF-KB	20.304	20.4099	0.0991448
IFN4	CD47	23.091	22.9851	0.0548104
IFN4	CD47	22.958	22.9851	0.0548104
IFN4	CD47	22.907	22.9851	0.0548104
IFN8	UBC	16.798	16.7384	0.0481713
IFN8	UBC	16.774	16.7384	0.0481713
IFN8	UBC	16.643	16.7384	0.0481713
IFN8	PD-L1	25.009	25.065	0.0344133
IFN8	PD-L1	25.059	25.065	0.0344133
IFN8	PD-L1	25.128	25.065	0.0344133
IFN8	MYC	19.567	19.5777	0.0345886
IFN8	MYC	19.642	19.5777	0.0345886
IFN8	MYC	19.524	19.5777	0.0345886
IFN8	NF-KB	20.767	20.7057	0.0380981
IFN8	NF-KB	20.714	20.7057	0.0380981
IFN8	NF-KB	20.636	20.7057	0.0380981
IFN8	CD47	23.366	23.3949	0.0144488
IFN8	CD47	23.405	23.3949	0.0144488
IFN8	CD47	23.413	23.3949	0.0144488
JQ16	UBC	17.021	17.0995	0.0454463
JQ16	UBC	17.099	17.0995	0.0454463
JQ16	UBC	17.179	17.0995	0.0454463
JQ16	PD-L1	29.57	29.6077	0.0885849
JQ16	PD-L1	29.776	29.6077	0.0885849
JQ16	PD-L1	29.477	29.6077	0.0885849
JQ16	MYC	19.739	19.7412	0.0639758
JQ16	MYC	19.853	19.7412	0.0639758
JQ16	MYC	19.632	19.7412	0.0639758
JQ16	NF-KB	21.644	21.5527	0.0612824
JQ16	NF-KB	21.578	21.5527	0.0612824
JQ16	NF-KB	21.436	21.5527	0.0612824
JQ16	CD47	27.875	27.8541	0.0393598
JQ16	CD47	27.778	27.8541	0.0393598
JQ16	CD47	27.909	27.8541	0.0393598
JQ2	UBC	16.469	16.5044	0.0631744
JQ2	UBC	16.417	16.5044	0.0631744
JQ2	UBC	16.627	16.5044	0.0631744
JQ2	PD-L1	28.734	28.656	0.0651436
JQ2	PD-L1	28.527	28.656	0.0651436
JQ2	PD-L1	28.707	28.656	0.0651436
JQ2	MYC	20.267	20.3662	0.0496978
JQ2	MYC	20.424	20.3662	0.0496978
JQ2	MYC	20.407	20.3662	0.0496978
JQ2	NF-KB	20.605	20.7973	0.0959176
JQ2	NF-KB	20.895	20.7973	0.0959176
JQ2	NF-KB	20.891	20.7973	0.0959176
JQ2	CD47	27.269	27.504	0.15324
JQ2	CD47	27.451	27.504	0.15324
JQ2	CD47	27.792	27.504	0.15324
JQ24	UBC	16.913	16.9094	0.00249057
JQ24	UBC	16.91	16.9094	0.00249057
JQ24	UBC	16.905	16.9094	0.00249057
JQ24	PD-L1	28.847	29.2702	0.216485
JQ24	PD-L1	29.56	29.2702	0.216485
JQ24	PD-L1	29.404	29.2702	0.216485
JQ24	MYC	19.807	20.0008	0.11661
JQ24	MYC	20.21	20.0008	0.11661
JQ24	MYC	19.985	20.0008	0.11661
JQ24	NF-KB	21.345	21.3815	0.04234
JQ24	NF-KB	21.333	21.3815	0.04234
JQ24	NF-KB	21.466	21.3815	0.04234
JQ24	CD47	27.964	28.0113	0.0507838
JQ24	CD47	27.957	28.0113	0.0507838
JQ24	CD47	28.113	28.0113	0.0507838
JQ4	UBC	16.981	16.8901	0.0488439
JQ4	UBC	16.875	16.8901	0.0488439
JQ4	UBC	16.814	16.8901	0.0488439
JQ4	PD-L1	29.099	28.9757	0.0791081
JQ4	PD-L1	29	28.9757	0.0791081
JQ4	PD-L1	28.828	28.9757	0.0791081
JQ4	MYC	19.514	19.7539	0.140262
JQ4	MYC	19.747	19.7539	0.140262
JQ4	MYC	20	19.7539	0.140262
JQ4	NF-KB	21.685	21.7496	0.0380901
JQ4	NF-KB	21.747	21.7496	0.0380901
JQ4	NF-KB	21.817	21.7496	0.0380901
JQ4	CD47	27.915	27.8285	0.111047
JQ4	CD47	27.608	27.8285	0.111047
JQ4	CD47	27.962	27.8285	0.111047
JQ8	UBC	17.468	17.403	0.0455231
JQ8	UBC	17.425	17.403	0.0455231
JQ8	UBC	17.315	17.403	0.0455231
JQ8	PD-L1	29.487	29.5594	0.0627717
JQ8	PD-L1	29.684	29.5594	0.0627717
JQ8	PD-L1	29.507	29.5594	0.0627717
JQ8	MYC	19.752	19.78	0.019391
JQ8	MYC	19.817	19.78	0.019391
JQ8	MYC	19.771	19.78	0.019391
JQ8	NF-KB	21.839	21.7493	0.0517132
JQ8	NF-KB	21.659	21.7493	0.0517132
JQ8	NF-KB	21.75	21.7493	0.0517132
JQ8	CD47	27.967	28.3476	0.427155
JQ8	CD47	29.2	28.3476	0.427155
JQ8	CD47	27.876	28.3476	0.427155
